# Supplementary material for: A “footprint” of plant carbon fixation cycle functions during the development of a heterotrophic fungus
Source: Sci Rep. 2015 Aug 11;5:12952. doi: 10.1038/srep12952 (PMC4642529; doi:10.1038/srep12952)
Supplement: Supplementary Table S1 [file srep12952-s2.xls]

## Sheet: Sheet1
Table S1. The expression profiles of S. sclerotiorum
Gene	Sclerotial development （clean tags）	Sclerotial development (TPM)	Vegetative growth （clean tags）	Vegetative growth （TPM)	Myceliogenic germination （clean tags）	Myceliogenic germination (TPM)	Carpogenic germination (clean tags)	Carpogenic germination (TPM)	Apothecium formation (clean tags)	Apothecium formation (TPM)	Infection (clean tags)	Infection (TPM)
SS1G_00001	91	27.3	63	18.58	92	28.14	191	56.24	151	46.27	354	105.11
SS1G_00002	2	0.6	3	0.88	0	0	0	0	0	0	21	6.24
SS1G_00004	216	64.79	309	91.15	231	70.65	369	108.65	230	70.47	365	108.38
SS1G_00005	1640	491.92	6206	1830.67	4640	1419.16	3543	1043.24	1446	443.05	1605	476.57
SS1G_00006	0	0	0	0	0	0	6	1.77	0	0	0	0
SS1G_00007	2	0.6	0	0	2	0.61	0	0	0	0	0	0
SS1G_00008	0	0	0	0	0	0	2	0.59	0	0	0	0
SS1G_00009	4	1.2	2	0.59	6	1.84	3	0.88	2	0.61	3	0.89
SS1G_00011	226	67.79	124	36.58	112	34.26	208	61.25	262	80.28	144	42.76
SS1G_00012	70	21	42	12.39	61	18.66	52	15.31	64	19.61	42	12.47
SS1G_00014	7	2.1	15	4.42	12	3.67	10	2.94	11	3.37	10	2.97
SS1G_00016	94	28.2	108	31.86	161	49.24	972	286.21	393	120.42	126	37.41
SS1G_00017	0	0	0	0	4	1.22	2	0.59	20	6.13	0	0
SS1G_00018	0	0	0	0	3	0.92	11	3.24	8	2.45	0	0
SS1G_00019	5	1.5	19	5.6	9	2.75	45	13.25	0	0	3	0.89
SS1G_00020	22	6.6	18	5.31	60	18.35	57	16.78	47	14.4	61	18.11
SS1G_00021	2	0.6	0	0	0	0	2	0.59	2	0.61	0	0
SS1G_00022	0	0	0	0	3	0.92	4	1.18	0	0	5	1.48
SS1G_00023	1346	403.74	5439	1604.42	1768	540.75	1479	435.49	1332	408.13	1389	412.43
SS1G_00024	45	13.5	103	30.38	53	16.21	42	12.37	34	10.42	30	8.91
SS1G_00025	2	0.6	0	0	4	1.22	6	1.77	19	5.82	13	3.86
SS1G_00026	74	22.2	62	18.29	110	33.64	142	41.81	146	44.73	85	25.24
SS1G_00027	214	64.19	144	42.48	263	80.44	425	125.14	458	140.33	225	66.81
SS1G_00028	0	0	0	0	0	0	0	0	3	0.92	2	0.59
SS1G_00029	20	6	43	12.68	20	6.12	21	6.18	22	6.74	35	10.39
SS1G_00031	0	0	0	0	0	0	0	0	0	0	3	0.89
SS1G_00033	12	3.6	7	2.06	13	3.98	5	1.47	2	0.61	47	13.96
SS1G_00034	0	0	3	0.88	2	0.61	0	0	0	0	3	0.89
SS1G_00037	72	21.6	81	23.89	72	22.02	78	22.97	170	52.09	156	46.32
SS1G_00038	0	0	0	0	9	2.75	9	2.65	5	1.53	23	6.83
SS1G_00040	0	0	0	0	3	0.92	0	0	0	0	7	2.08
SS1G_00041	47	14.1	35	10.32	59	18.05	16	4.71	32	9.8	71	21.08
SS1G_00042	17	5.1	16	4.72	22	6.73	100	29.45	17	5.21	3916	1162.76
SS1G_00044	476	142.78	530	156.34	24	7.34	17	5.01	3	0.92	278	82.55
SS1G_00045	3	0.9	0	0	0	0	0	0	0	0	2	0.59
SS1G_00046	47	14.1	13	3.83	9	2.75	3	0.88	0	0	5	1.48
SS1G_00047	97	29.1	173	51.03	131	40.07	184	54.18	104	31.87	108	32.07
SS1G_00048	109	32.69	95	28.02	300	91.76	154	45.35	141	43.2	237	70.37
SS1G_00049	74	22.2	31	9.14	47	14.38	96	28.27	46	14.09	59	17.52
SS1G_00050	64	19.2	5	1.47	58	17.74	39	11.48	113	34.62	52	15.44
SS1G_00051	254	76.19	385	113.57	456	139.47	319	93.93	290	88.86	274	81.36
SS1G_00052	3	0.9	0	0	2	0.61	2	0.59	6	1.84	4	1.19
SS1G_00053	51	15.3	167	49.26	39	11.93	32	9.42	32	9.8	27	8.02
SS1G_00054	34	10.2	41	12.09	28	8.56	40	11.78	34	10.42	121	35.93
SS1G_00056	4	1.2	0	0	10	3.06	39	11.48	727	222.75	14	4.16
SS1G_00057	199	59.69	24	7.08	160	48.94	639	188.15	275	84.26	13	3.86
SS1G_00058	54	16.2	106	31.27	76	23.24	66	19.43	70	21.45	89	26.43
SS1G_00059	6	1.8	4	1.18	2	0.61	4	1.18	7	2.14	8	2.38
SS1G_00060	0	0	2	0.59	6	1.84	16	4.71	21	6.43	0	0
SS1G_00061	83	24.9	44	12.98	24	7.34	12	3.53	29	8.89	118	35.04
SS1G_00062	10	3	0	0	2	0.61	0	0	4	1.23	2	0.59
SS1G_00063	0	0	0	0	8	2.45	0	0	0	0	0	0
SS1G_00064	0	0	0	0	4	1.22	3	0.88	4	1.23	0	0
SS1G_00065	95	28.5	73	21.53	121	37.01	219	64.48	74	22.67	39	11.58
SS1G_00066	1338	401.34	7504	2213.56	2415	738.64	1519	447.27	2476	758.65	3621	1075.17
SS1G_00067	632	189.57	3029	893.51	1377	421.16	805	237.03	1271	389.43	2023	600.68
SS1G_00068	3	0.9	2	0.59	3	0.92	0	0	3	0.92	0	0
SS1G_00070	2	0.6	0	0	0	0	0	0	0	0	0	0
SS1G_00071	2	0.6	16	4.72	11	3.36	14	4.12	2	0.61	2	0.59
SS1G_00072	13	3.9	0	0	9	2.75	5	1.47	10	3.06	4	1.19
SS1G_00075	0	0	0	0	2	0.61	0	0	0	0	0	0
SS1G_00079	3	0.9	4	1.18	2	0.61	0	0	2	0.61	5	1.48
SS1G_00080	6	1.8	2	0.59	2	0.61	5	1.47	3	0.92	4	1.19
SS1G_00081	0	0	0	0	2	0.61	0	0	0	0	0	0
SS1G_00083	0	0	0	0	0	0	0	0	2	0.61	0	0
SS1G_00084	0	0	0	0	2	0.61	0	0	0	0	0	0
SS1G_00085	2	0.6	0	0	2	0.61	0	0	0	0	0	0
SS1G_00087	63	18.9	89	26.25	135	41.29	187	55.06	203	62.2	91	27.02
SS1G_00088	1313	393.84	3164	933.33	2417	739.25	1862	548.27	2371	726.47	2144	636.61
SS1G_00089	58	17.4	109	32.15	65	19.88	83	24.44	61	18.69	52	15.44
SS1G_00090	2357	706.99	7550	2227.13	2007	613.85	1615	475.54	1933	592.27	221	65.62
SS1G_00091	0	0	0	0	0	0	0	0	2	0.61	0	0
SS1G_00092	0	0	0	0	0	0	4	1.18	6	1.84	2	0.59
SS1G_00093	10	3	30	8.85	36	11.01	25	7.36	26	7.97	15	4.45
SS1G_00096	0	0	2	0.59	0	0	0	0	2	0.61	0	0
SS1G_00098	4	1.2	0	0	5	1.53	4	1.18	6	1.84	6	1.78
SS1G_00099	2	0.6	0	0	3	0.92	16	4.71	7	2.14	3	0.89
SS1G_00100	6	1.8	6	1.77	5	1.53	0	0	0	0	3	0.89
SS1G_00101	145	43.49	64	18.88	159	48.63	73	21.49	84	25.74	49	14.55
SS1G_00102	8	2.4	4	1.18	33	10.09	3	0.88	0	0	0	0
SS1G_00103	6	1.8	36	10.62	98	29.97	51	15.02	42	12.87	38	11.28
SS1G_00104	194	58.19	27	7.96	70	21.41	19	5.59	15	4.6	32	9.5
SS1G_00106	166	49.79	49	14.45	114	34.87	54	15.9	60	18.38	78	23.16
SS1G_00107	31	9.3	38	11.21	19	5.81	33	9.72	43	13.18	38	11.28
SS1G_00108	59	17.7	56	16.52	42	12.85	77	22.67	46	14.09	39	11.58
SS1G_00109	3	0.9	0	0	0	0	0	0	0	0	4	1.19
SS1G_00113	14	4.2	0	0	9	2.75	25	7.36	3	0.92	0	0
SS1G_00114	0	0	2	0.59	2	0.61	4	1.18	3	0.92	4	1.19
SS1G_00115	25	7.5	21	6.19	23	7.03	43	12.66	45	13.79	34	10.1
SS1G_00118	0	0	0	0	0	0	2	0.59	0	0	0	0
SS1G_00119	6	1.8	4	1.18	0	0	0	0	0	0	26	7.72
SS1G_00120	0	0	0	0	0	0	2	0.59	0	0	0	0
SS1G_00121	2	0.6	5	1.47	0	0	0	0	0	0	0	0
SS1G_00122	3	0.9	0	0	5	1.53	0	0	2	0.61	0	0
SS1G_00125	30	9	4	1.18	29	8.87	12	3.53	12	3.68	9	2.67
SS1G_00132	38	11.4	2	0.59	56	17.13	90	26.5	134	41.06	12	3.56
SS1G_00134	11	3.3	16	4.72	24	7.34	5	1.47	22	6.74	7	2.08
SS1G_00137	247	74.09	146	43.07	160	48.94	280	82.45	197	60.36	56	16.63
SS1G_00138	557	167.07	642	189.38	404	123.56	223	65.66	150	45.96	261	77.5
SS1G_00139	0	0	0	0	4	1.22	7	2.06	2	0.61	8	2.38
SS1G_00140	0	0	3	0.88	2	0.61	0	0	7	2.14	5	1.48
SS1G_00141	74	22.2	129	38.05	249	76.16	51	15.02	156	47.8	93	27.61
SS1G_00144	38	11.4	53	15.63	34	10.4	34	10.01	11	3.37	3	0.89
SS1G_00145	14	4.2	48	14.16	18	5.51	10	2.94	29	8.89	52	15.44
SS1G_00146	13	3.9	10	2.95	12	3.67	4	1.18	3	0.92	20	5.94
SS1G_00147	302	90.59	47	13.86	67	20.49	77	22.67	60	18.38	72	21.38
SS1G_00148	24	7.2	2	0.59	5	1.53	2	0.59	0	0	10	2.97
SS1G_00149	218	65.39	94	27.73	243	74.32	413	121.61	677	207.43	141	41.87
SS1G_00150	7	2.1	0	0	6	1.84	4	1.18	0	0	3	0.89
SS1G_00151	0	0	0	0	0	0	0	0	2	0.61	2	0.59
SS1G_00152	82	24.6	33	9.73	53	16.21	92	27.09	48	14.71	12	3.56
SS1G_00154	4	1.2	4	1.18	2	0.61	2	0.59	2	0.61	3	0.89
SS1G_00155	6	1.8	14	4.13	13	3.98	2	0.59	5	1.53	0	0
SS1G_00156	6	1.8	0	0	0	0	12	3.53	0	0	0	0
SS1G_00158	0	0	0	0	0	0	0	0	2	0.61	0	0
SS1G_00160	0	0	0	0	0	0	2	0.59	0	0	0	0
SS1G_00161	0	0	0	0	2	0.61	3	0.88	0	0	0	0
SS1G_00162	2	0.6	0	0	4	1.22	0	0	2	0.61	3	0.89
SS1G_00164	9	2.7	0	0	4	1.22	2	0.59	7	2.14	3	0.89
SS1G_00166	10	3	0	0	2	0.61	6	1.77	0	0	2	0.59
SS1G_00167	14	4.2	13	3.83	4	1.22	5	1.47	11	3.37	10	2.97
SS1G_00168	0	0	0	0	0	0	14	4.12	14	4.29	0	0
SS1G_00169	274	82.19	135	39.82	279	85.33	223	65.66	253	77.52	156	46.32
SS1G_00170	70	21	59	17.4	17	5.2	68	20.02	46	14.09	25	7.42
SS1G_00171	194	58.19	52	15.34	71	21.72	42	12.37	41	12.56	58	17.22
SS1G_00172	5	1.5	10	2.95	0	0	12	3.53	10	3.06	5	1.48
SS1G_00173	0	0	0	0	0	0	4	1.18	0	0	0	0
SS1G_00174	2	0.6	0	0	0	0	0	0	0	0	0	0
SS1G_00179	0	0	0	0	0	0	16	4.71	37	11.34	0	0
SS1G_00182	17	5.1	26	7.67	29	8.87	74	21.79	46	14.09	37	10.99
SS1G_00183	175	52.49	130	38.35	175	53.52	208	61.25	225	68.94	240	71.26
SS1G_00185	15	4.5	29	8.55	6	1.84	18	5.3	6	1.84	10	2.97
SS1G_00186	10	3	7	2.06	4	1.22	19	5.59	13	3.98	7	2.08
SS1G_00187	14	4.2	28	8.26	24	7.34	6	1.77	11	3.37	18	5.34
SS1G_00188	12	3.6	16	4.72	11	3.36	2	0.59	4	1.23	8	2.38
SS1G_00189	21	6.3	12	3.54	22	6.73	27	7.95	23	7.05	9	2.67
SS1G_00190	8	2.4	12	3.54	7	2.14	8	2.36	3	0.92	14	4.16
SS1G_00192	15	4.5	4	1.18	8	2.45	0	0	7	2.14	13	3.86
SS1G_00193	9	2.7	4	1.18	2	0.61	7	2.06	9	2.76	2	0.59
SS1G_00194	155	46.49	692	204.13	679	207.67	495	145.75	513	157.18	651	193.3
SS1G_00195	1219	365.64	4230	1247.78	2539	776.56	2046	602.45	1638	501.88	1241	368.48
SS1G_00197	39	11.7	49	14.45	25	7.65	59	17.37	14	4.29	33	9.8
SS1G_00198	150	44.99	46	13.57	204	62.39	357	105.12	381	116.74	179	53.15
SS1G_00199	6	1.8	0	0	2	0.61	0	0	0	0	5	1.48
SS1G_00201	186	55.79	144	42.48	193	59.03	213	62.72	231	70.78	250	74.23
SS1G_00202	90	27	86	25.37	85	26	154	45.35	121	37.07	16	4.75
SS1G_00204	27	8.1	45	13.27	6	1.84	5	1.47	12	3.68	15	4.45
SS1G_00205	0	0	0	0	0	0	0	0	0	0	3	0.89
SS1G_00206	0	0	0	0	0	0	0	0	2	0.61	0	0
SS1G_00207	51	15.3	58	17.11	33	10.09	25	7.36	78	23.9	66	19.6
SS1G_00208	0	0	0	0	2	0.61	0	0	0	0	5	1.48
SS1G_00209	46	13.8	59	17.4	48	14.68	82	24.15	24	7.35	23	6.83
SS1G_00210	90	27	36	10.62	83	25.39	165	48.58	222	68.02	161	47.81
SS1G_00211	8	2.4	12	3.54	22	6.73	24	7.07	5	1.53	2	0.59
SS1G_00212	7	2.1	29	8.55	5	1.53	7	2.06	12	3.68	17	5.05
SS1G_00213	32	9.6	14	4.13	43	13.15	202	59.48	58	17.77	23	6.83
SS1G_00214	5	1.5	4	1.18	14	4.28	13	3.83	16	4.9	19	5.64
SS1G_00217	0	0	0	0	0	0	0	0	4	1.23	0	0
SS1G_00219	254	76.19	481	141.89	432	132.13	601	176.97	333	102.03	491	145.79
SS1G_00220	60	18	56	16.52	82	25.08	36	10.6	70	21.45	151	44.84
SS1G_00221	5	1.5	0	0	0	0	2	0.59	0	0	0	0
SS1G_00222	8	2.4	14	4.13	11	3.36	9	2.65	4	1.23	0	0
SS1G_00223	20	6	44	12.98	47	14.38	83	24.44	26	7.97	25	7.42
SS1G_00224	232	69.59	56	16.52	110	33.64	90	26.5	102	31.25	70	20.78
SS1G_00226	21	6.3	2	0.59	98	29.97	334	98.35	621	190.27	0	0
SS1G_00227	30	9	14	4.13	8	2.45	14	4.12	18	5.52	6	1.78
SS1G_00228	5	1.5	0	0	2	0.61	0	0	3	0.92	5	1.48
SS1G_00229	4	1.2	0	0	0	0	0	0	2	0.61	0	0
SS1G_00231	33	9.9	24	7.08	51	15.6	99	29.15	27	8.27	9	2.67
SS1G_00233	24	7.2	17	5.01	15	4.59	15	4.42	39	11.95	50	14.85
SS1G_00234	11	3.3	25	7.37	4	1.22	18	5.3	9	2.76	0	0
SS1G_00236	90	27	77	22.71	81	24.77	120	35.33	59	18.08	89	26.43
SS1G_00237	334	100.18	366	107.96	198	60.56	405	119.25	105	32.17	269	79.87
SS1G_00238	0	0	0	0	0	0	0	0	0	0	2	0.59
SS1G_00240	2	0.6	0	0	4	1.22	2	0.59	0	0	8	2.38
SS1G_00241	30	9	3	0.88	34	10.4	0	0	7	2.14	3	0.89
SS1G_00244	37	11.1	3	0.88	18	5.51	16	4.71	5	1.53	3	0.89
SS1G_00249	0	0	0	0	0	0	2	0.59	0	0	0	0
SS1G_00251	0	0	0	0	0	0	0	0	0	0	2	0.59
SS1G_00252	41	12.3	140	41.3	64	19.57	167	49.17	39	11.95	97	28.8
SS1G_00255	0	0	0	0	0	0	0	0	5	1.53	0	0
SS1G_00257	0	0	0	0	0	0	22	6.48	25	7.66	0	0
SS1G_00258	0	0	0	0	2	0.61	0	0	0	0	0	0
SS1G_00259	27	8.1	24	7.08	25	7.65	38	11.19	62	19	46	13.66
SS1G_00260	7	2.1	9	2.65	5	1.53	4	1.18	2	0.61	0	0
SS1G_00265	2	0.6	0	0	0	0	0	0	2	0.61	0	0
SS1G_00266	5	1.5	19	5.6	8	2.45	2	0.59	4	1.23	34	10.1
SS1G_00267	95	28.5	90	26.55	91	27.83	61	17.96	46	14.09	163	48.4
SS1G_00268	0	0	0	0	8	2.45	18	5.3	2	0.61	0	0
SS1G_00271	15	4.5	0	0	9	2.75	0	0	0	0	0	0
SS1G_00272	1407	422.04	521	153.69	34	10.4	40	11.78	12	3.68	551	163.61
SS1G_00274	47	14.1	0	0	60	18.35	371	109.24	22	6.74	0	0
SS1G_00276	0	0	0	0	0	0	5	1.47	2	0.61	0	0
SS1G_00277	0	0	0	0	0	0	5	1.47	0	0	3	0.89
SS1G_00279	4	1.2	0	0	6	1.84	13	3.83	12	3.68	0	0
SS1G_00280	32	9.6	9	2.65	16	4.89	2	0.59	0	0	19	5.64
SS1G_00281	39	11.7	11	3.24	113	34.56	183	53.88	84	25.74	101	29.99
SS1G_00282	105	31.5	270	79.65	268	81.97	447	131.62	94	28.8	143	42.46
SS1G_00283	76	22.8	45	13.27	80	24.47	115	33.86	99	30.33	50	14.85
SS1G_00284	116	34.79	85	25.07	116	35.48	262	77.15	205	62.81	127	37.71
SS1G_00285	0	0	5	1.47	0	0	0	0	0	0	0	0
SS1G_00289	0	0	2	0.59	4	1.22	10	2.94	0	0	0	0
SS1G_00290	62	18.6	27	7.96	48	14.68	84	24.73	16	4.9	22	6.53
SS1G_00291	490	146.98	7	2.06	4334	1325.57	6384	1879.78	1488	455.92	212	62.95
SS1G_00292	4	1.2	2	0.59	0	0	0	0	2	0.61	0	0
SS1G_00293	0	0	0	0	3	0.92	0	0	0	0	0	0
SS1G_00294	0	0	0	0	0	0	0	0	2	0.61	6	1.78
SS1G_00295	71	21.3	17	5.01	50	15.29	57	16.78	48	14.71	39	11.58
SS1G_00297	226	67.79	97	28.61	476	145.59	365	107.47	179	54.85	168	49.88
SS1G_00299	12	3.6	2	0.59	7	2.14	0	0	6	1.84	12	3.56
SS1G_00301	12	3.6	5	1.47	8	2.45	5	1.47	2	0.61	2	0.59
SS1G_00302	59	17.7	17	5.01	53	16.21	79	23.26	105	32.17	46	13.66
SS1G_00303	0	0	0	0	0	0	0	0	4	1.23	0	0
SS1G_00304	84	25.2	46	13.57	46	14.07	57	16.78	84	25.74	90	26.72
SS1G_00305	64	19.2	111	32.74	99	30.28	61	17.96	40	12.26	89	26.43
SS1G_00306	2	0.6	3	0.88	2	0.61	3	0.88	0	0	0	0
SS1G_00307	70	21	160	47.2	213	65.15	203	59.77	174	53.31	205	60.87
SS1G_00308	0	0	0	0	2	0.61	3	0.88	2	0.61	0	0
SS1G_00309	71	21.3	126	37.17	88	26.92	174	51.23	118	36.16	88	26.13
SS1G_00310	269	80.69	99	29.2	218	66.68	200	58.89	480	147.07	32	9.5
SS1G_00311	66	19.8	87	25.66	86	26.3	119	35.04	163	49.94	268	79.58
SS1G_00312	45	13.5	26	7.67	43	13.15	51	15.02	39	11.95	30	8.91
SS1G_00315	14	4.2	6	1.77	8	2.45	6	1.77	0	0	22	6.53
SS1G_00317	5	1.5	22	6.49	46	14.07	63	18.55	8	2.45	6	1.78
SS1G_00321	0	0	0	0	0	0	0	0	0	0	8	2.38
SS1G_00322	21	6.3	6	1.77	3	0.92	0	0	2	0.61	12	3.56
SS1G_00323	0	0	0	0	2	0.61	0	0	3	0.92	0	0
SS1G_00326	111	33.29	100	29.5	46	14.07	51	15.02	77	23.59	51	15.14
SS1G_00327	66	19.8	139	41	150	45.88	149	43.87	76	23.29	81	24.05
SS1G_00328	104	31.2	61	17.99	109	33.34	238	70.08	239	73.23	5	1.48
SS1G_00329	17	5.1	16	4.72	5	1.53	22	6.48	11	3.37	13	3.86
SS1G_00330	120	35.99	87	25.66	109	33.34	73	21.49	108	33.09	45	13.36
SS1G_00332	29	8.7	272	80.24	49	14.99	3	0.88	3	0.92	1778	527.93
SS1G_00333	30	9	2	0.59	10	3.06	17	5.01	19	5.82	18	5.34
SS1G_00334	397	119.08	158	46.61	714	218.38	1001	294.75	1921	588.59	1414	419.85
SS1G_00335	0	0	0	0	6	1.84	0	0	5	1.53	0	0
SS1G_00336	0	0	0	0	0	0	0	0	0	0	2	0.59
SS1G_00337	0	0	0	0	0	0	0	0	0	0	2	0.59
SS1G_00340	30	9	26	7.67	6	1.84	20	5.89	18	5.52	38	11.28
SS1G_00341	110	32.99	175	51.62	84	25.69	279	82.15	284	87.02	154	45.73
SS1G_00342	72	21.6	48	14.16	55	16.82	38	11.19	208	63.73	48	14.25
SS1G_00343	42	12.6	27	7.96	29	8.87	60	17.67	51	15.63	55	16.33
SS1G_00344	61	18.3	77	22.71	39	11.93	136	40.05	37	11.34	22	6.53
SS1G_00346	38	11.4	21	6.19	29	8.87	34	10.01	45	13.79	26	7.72
SS1G_00349	70	21	39	11.5	70	21.41	6	1.77	9	2.76	89	26.43
SS1G_00350	56	16.8	45	13.27	83	25.39	93	27.38	106	32.48	98	29.1
SS1G_00351	0	0	0	0	2	0.61	2	0.59	0	0	0	0
SS1G_00352	58	17.4	8	2.36	25	7.65	13	3.83	24	7.35	14	4.16
SS1G_00353	0	0	2	0.59	0	0	4	1.18	8	2.45	15	4.45
SS1G_00354	0	0	0	0	2	0.61	5	1.47	4	1.23	0	0
SS1G_00355	215	64.49	127	37.46	145	44.35	57	16.78	232	71.08	436	129.46
SS1G_00357	62	18.6	41	12.09	11	3.36	99	29.15	377	115.51	93	27.61
SS1G_00358	55	16.5	83	24.48	121	37.01	155	45.64	282	86.4	60	17.82
SS1G_00359	0	0	0	0	0	0	0	0	4	1.23	0	0
SS1G_00360	46	13.8	9	2.65	27	8.26	32	9.42	24	7.35	51	15.14
SS1G_00361	2	0.6	0	0	0	0	2	0.59	0	0	0	0
SS1G_00363	9	2.7	63	18.58	22	6.73	12	3.53	8	2.45	15	4.45
SS1G_00365	7	2.1	11	3.24	6	1.84	0	0	3	0.92	0	0
SS1G_00366	0	0	0	0	3	0.92	0	0	3	0.92	5	1.48
SS1G_00367	7	2.1	2	0.59	31	9.48	30	8.83	3	0.92	13	3.86
SS1G_00371	910	272.96	68	20.06	541	165.47	337	99.23	528	161.78	500	148.46
SS1G_00373	76	22.8	21	6.19	100	30.59	27	7.95	88	26.96	11	3.27
SS1G_00374	8	2.4	8	2.36	11	3.36	7	2.06	0	0	0	0
SS1G_00375	0	0	2	0.59	0	0	0	0	9	2.76	0	0
SS1G_00376	70	21	9	2.65	90	27.53	159	46.82	66	20.22	27	8.02
SS1G_00377	18	5.4	9	2.65	28	8.56	21	6.18	37	11.34	20	5.94
SS1G_00378	4	1.2	4	1.18	5	1.53	5	1.47	9	2.76	7	2.08
SS1G_00380	196	58.79	178	52.51	294	89.92	199	58.6	392	120.11	496	147.28
SS1G_00382	2	0.6	10	2.95	5	1.53	3	0.88	0	0	7	2.08
SS1G_00383	67	20.1	43	12.68	62	18.96	61	17.96	48	14.71	34	10.1
SS1G_00388	14	4.2	4	1.18	30	9.18	43	12.66	19	5.82	20	5.94
SS1G_00391	3	0.9	0	0	3	0.92	12	3.53	24	7.35	0	0
SS1G_00392	4	1.2	4	1.18	3	0.92	20	5.89	24	7.35	14	4.16
SS1G_00393	2	0.6	0	0	4	1.22	5	1.47	0	0	0	0
SS1G_00394	33	9.9	3	0.88	618	189.02	425	125.14	21	6.43	84	24.94
SS1G_00395	2	0.6	0	0	0	0	0	0	0	0	0	0
SS1G_00396	23	6.9	7	2.06	3	0.92	5	1.47	3	0.92	3	0.89
SS1G_00397	24	7.2	0	0	5	1.53	2	0.59	0	0	2	0.59
SS1G_00398	71	21.3	67	19.76	112	34.26	137	40.34	103	31.56	246	73.04
SS1G_00401	0	0	6	1.77	14	4.28	0	0	3	0.92	0	0
SS1G_00402	124	37.19	5	1.47	110	33.64	175	51.53	168	51.48	522	155
SS1G_00403	67	20.1	62	18.29	77	23.55	59	17.37	37	11.34	33	9.8
SS1G_00404	96	28.8	209	61.65	73	22.33	93	27.38	166	50.86	178	52.85
SS1G_00405	7	2.1	0	0	19	5.81	11	3.24	19	5.82	8	2.38
SS1G_00406	137	41.09	18	5.31	650	198.8	768	226.14	297	91	142	42.16
SS1G_00408	5	1.5	0	0	0	0	0	0	0	0	0	0
SS1G_00409	19	5.7	8	2.36	6	1.84	7	2.06	2	0.61	7	2.08
SS1G_00410	11	3.3	10	2.95	3	0.92	9	2.65	31	9.5	39	11.58
SS1G_00415	2	0.6	0	0	4	1.22	10	2.94	0	0	0	0
SS1G_00416	3	0.9	0	0	11	3.36	8	2.36	0	0	3	0.89
SS1G_00417	168	50.39	0	0	1002	306.47	4521	1331.21	1377	421.91	0	0
SS1G_00418	4	1.2	0	0	0	0	6	1.77	3	0.92	0	0
SS1G_00419	119	35.69	9	2.65	121	37.01	37	10.89	81	24.82	26	7.72
SS1G_00420	0	0	0	0	0	0	7	2.06	10	3.06	8	2.38
SS1G_00421	2	0.6	0	0	0	0	5	1.47	0	0	0	0
SS1G_00422	0	0	0	0	0	0	0	0	0	0	2	0.59
SS1G_00423	74	22.2	34	10.03	3	0.92	7	2.06	11	3.37	4	1.19
SS1G_00424	7	2.1	6	1.77	7	2.14	33	9.72	4	1.23	4	1.19
SS1G_00425	3	0.9	2	0.59	2	0.61	2	0.59	0	0	0	0
SS1G_00426	97	29.1	110	32.45	208	63.62	138	40.63	247	75.68	224	66.51
SS1G_00427	55	16.5	52	15.34	15	4.59	11	3.24	34	10.42	44	13.06
SS1G_00428	38	11.4	13	3.83	256	78.3	188	55.36	275	84.26	102	30.29
SS1G_00429	43	12.9	26	7.67	26	7.95	36	10.6	71	21.75	26	7.72
SS1G_00430	9	2.7	7	2.06	0	0	7	2.06	2	0.61	8	2.38
SS1G_00431	15	4.5	28	8.26	0	0	10	2.94	6	1.84	32	9.5
SS1G_00432	6	1.8	0	0	0	0	4	1.18	2	0.61	0	0
SS1G_00433	150	44.99	372	109.73	149	45.57	51	15.02	148	45.35	118	35.04
SS1G_00434	322	96.59	157	46.31	440	134.58	1111	327.14	201	61.59	170	50.48
SS1G_00435	15	4.5	25	7.37	11	3.36	25	7.36	6	1.84	8	2.38
SS1G_00436	47	14.1	221	65.19	67	20.49	117	34.45	40	12.26	33	9.8
SS1G_00437	29	8.7	26	7.67	31	9.48	44	12.96	26	7.97	43	12.77
SS1G_00438	20	6	13	3.83	28	8.56	57	16.78	24	7.35	7	2.08
SS1G_00439	7	2.1	47	13.86	6	1.84	21	6.18	7	2.14	9	2.67
SS1G_00443	4	1.2	3	0.88	18	5.51	22	6.48	71	21.75	33	9.8
SS1G_00444	201	60.29	161	47.49	327	100.01	618	181.97	202	61.89	264	78.39
SS1G_00445	108	32.4	33	9.73	210	64.23	207	60.95	206	63.12	190	56.42
SS1G_00446	118	35.39	108	31.86	248	75.85	287	84.51	204	62.51	311	92.34
SS1G_00450	0	0	0	0	0	0	2	0.59	5	1.53	7	2.08
SS1G_00451	377	113.08	48	14.16	80	24.47	495	145.75	254	77.83	767	227.74
SS1G_00452	22	6.6	41	12.09	25	7.65	7	2.06	29	8.89	10	2.97
SS1G_00453	0	0	2	0.59	0	0	3	0.88	2	0.61	7	2.08
SS1G_00454	87	26.1	42	12.39	18	5.51	24	7.07	79	24.21	56	16.63
SS1G_00456	0	0	0	0	0	0	0	0	2	0.61	3	0.89
SS1G_00457	0	0	0	0	2	0.61	3	0.88	5	1.53	2	0.59
SS1G_00458	8	2.4	5	1.47	12	3.67	0	0	0	0	45	13.36
SS1G_00462	0	0	0	0	0	0	3	0.88	6	1.84	0	0
SS1G_00464	1176	352.75	193	56.93	582	178.01	310	91.28	130	39.83	413	122.63
SS1G_00466	0	0	0	0	0	0	0	0	6	1.84	0	0
SS1G_00468	0	0	0	0	0	0	0	0	0	0	2	0.59
SS1G_00470	52	15.6	23	6.78	39	11.93	32	9.42	11	3.37	20	5.94
SS1G_00471	115	34.49	70	20.65	150	45.88	114	33.57	101	30.95	83	24.64
SS1G_00473	26	7.8	11	3.24	102	31.2	31	9.13	6	1.84	3	0.89
SS1G_00477	63	18.9	29	8.55	77	23.55	33	9.72	100	30.64	115	34.15
SS1G_00478	4	1.2	4	1.18	9	2.75	9	2.65	0	0	2	0.59
SS1G_00479	6	1.8	3	0.88	3	0.92	0	0	4	1.23	5	1.48
SS1G_00480	187	56.09	136	40.12	71	21.72	91	26.8	23	7.05	53	15.74
SS1G_00481	28	8.4	4	1.18	19	5.81	2	0.59	3	0.92	0	0
SS1G_00483	107	32.1	17	5.01	14	4.28	3	0.88	11	3.37	86	25.54
SS1G_00484	0	0	0	0	2	0.61	0	0	0	0	0	0
SS1G_00485	3	0.9	0	0	2	0.61	0	0	0	0	3	0.89
SS1G_00488	0	0	0	0	0	0	0	0	3	0.92	6	1.78
SS1G_00490	93	27.9	95	28.02	56	17.13	26	7.66	177	54.23	50	14.85
SS1G_00491	3	0.9	4	1.18	0	0	0	0	0	0	0	0
SS1G_00492	0	0	0	0	0	0	6	1.77	0	0	0	0
SS1G_00494	110	32.99	81	23.89	99	30.28	165	48.58	120	36.77	104	30.88
SS1G_00495	15	4.5	37	10.91	19	5.81	21	6.18	8	2.45	6	1.78
SS1G_00497	2	0.6	0	0	0	0	7	2.06	0	0	0	0
SS1G_00498	0	0	0	0	2	0.61	0	0	0	0	0	0
SS1G_00500	43	12.9	5	1.47	51	15.6	82	24.15	49	15.01	42	12.47
SS1G_00501	0	0	0	0	24	7.34	4	1.18	4	1.23	12	3.56
SS1G_00502	1929	578.61	8747	2580.22	4610	1409.99	3117	917.81	3268	1001.32	4699	1395.25
SS1G_00503	4	1.2	2	0.59	9	2.75	5	1.47	7	2.14	8	2.38
SS1G_00504	3	0.9	4	1.18	4	1.22	0	0	6	1.84	16	4.75
SS1G_00505	2	0.6	0	0	0	0	0	0	0	0	0	0
SS1G_00509	0	0	5	1.47	4	1.22	6	1.77	2	0.61	26	7.72
SS1G_00513	136	40.79	61	17.99	0	0	0	0	6	1.84	8	2.38
SS1G_00514	169	50.69	74	21.83	11	3.36	11	3.24	59	18.08	85	25.24
SS1G_00515	25	7.5	7	2.06	34	10.4	4	1.18	12	3.68	65	19.3
SS1G_00518	3	0.9	0	0	0	0	0	0	0	0	0	0
SS1G_00519	198	59.39	128	37.76	192	58.72	318	93.64	241	73.84	222	65.92
SS1G_00520	45	13.5	49	14.45	34	10.4	38	11.19	144	44.12	57	16.92
SS1G_00521	11	3.3	3	0.88	12	3.67	7	2.06	2	0.61	14	4.16
SS1G_00522	5	1.5	14	4.13	28	8.56	23	6.77	2	0.61	2	0.59
SS1G_00523	5	1.5	14	4.13	8	2.45	6	1.77	6	1.84	8	2.38
SS1G_00525	48	14.4	17	5.01	127	38.84	170	50.06	16	4.9	108	32.07
SS1G_00526	143	42.89	178	52.51	290	88.7	358	105.41	225	68.94	228	67.7
SS1G_00527	35	10.5	27	7.96	24	7.34	41	12.07	23	7.05	46	13.66
SS1G_00528	13	3.9	3	0.88	7	2.14	14	4.12	11	3.37	10	2.97
SS1G_00530	169	50.69	112	33.04	226	69.12	309	90.99	146	44.73	50	14.85
SS1G_00531	0	0	0	0	4	1.22	4	1.18	0	0	0	0
SS1G_00532	0	0	0	0	0	0	5	1.47	0	0	0	0
SS1G_00533	2	0.6	0	0	0	0	0	0	0	0	0	0
SS1G_00534	19	5.7	6	1.77	6	1.84	12	3.53	20	6.13	3	0.89
SS1G_00535	2257	677	7482	2207.07	3982	1217.91	4285	1261.72	2646	810.74	3971	1179.09
SS1G_00536	0	0	0	0	0	0	0	0	2	0.61	0	0
SS1G_00537	0	0	6	1.77	24	7.34	10	2.94	8	2.45	32	9.5
SS1G_00538	2	0.6	2	0.59	0	0	0	0	2	0.61	0	0
SS1G_00540	7	2.1	2	0.59	10	3.06	23	6.77	10	3.06	5	1.48
SS1G_00541	28	8.4	13	3.83	18	5.51	33	9.72	94	28.8	41	12.17
SS1G_00542	53	15.9	26	7.67	60	18.35	156	45.93	83	25.43	110	32.66
SS1G_00543	9	2.7	3	0.88	8	2.45	15	4.42	7	2.14	17	5.05
SS1G_00544	40	12	132	38.94	109	33.34	74	21.79	50	15.32	135	40.08
SS1G_00545	24	7.2	30	8.85	20	6.12	18	5.3	15	4.6	10	2.97
SS1G_00547	2403	720.79	266	78.47	1503	459.7	2759	812.39	1460	447.34	2465	731.92
SS1G_00549	2	0.6	7	2.06	2	0.61	10	2.94	5	1.53	0	0
SS1G_00550	26	7.8	3	0.88	10	3.06	10	2.94	47	14.4	8	2.38
SS1G_00551	2	0.6	0	0	0	0	0	0	11	3.37	0	0
SS1G_00552	55	16.5	17	5.01	35	10.7	43	12.66	81	24.82	47	13.96
SS1G_00553	43	12.9	66	19.47	37	11.32	17	5.01	35	10.72	23	6.83
SS1G_00554	3	0.9	0	0	10	3.06	0	0	2	0.61	2	0.59
SS1G_00555	0	0	0	0	17	5.2	26	7.66	15	4.6	0	0
SS1G_00556	26	7.8	7	2.06	30	9.18	80	23.56	40	12.26	25	7.42
SS1G_00557	4	1.2	0	0	0	0	0	0	0	0	4	1.19
SS1G_00558	806	241.76	119	35.1	938	286.89	156	45.93	7	2.14	371	110.16
SS1G_00559	4	1.2	0	0	4	1.22	13	3.83	0	0	2	0.59
SS1G_00560	11	3.3	18	5.31	21	6.42	15	4.42	9	2.76	9	2.67
SS1G_00561	141	42.29	96	28.32	141	43.13	131	38.57	145	44.43	33	9.8
SS1G_00564	0	0	0	0	0	0	2	0.59	0	0	0	0
SS1G_00565	17	5.1	7	2.06	20	6.12	47	13.84	11	3.37	24	7.13
SS1G_00566	133	39.89	232	68.44	143	43.74	192	56.53	250	76.6	164	48.7
SS1G_00567	0	0	0	0	0	0	2	0.59	9	2.76	2	0.59
SS1G_00568	3	0.9	6	1.77	10	3.06	6	1.77	2	0.61	8	2.38
SS1G_00569	18	5.4	34	10.03	17	5.2	21	6.18	13	3.98	4	1.19
SS1G_00570	163	48.89	289	85.25	408	124.79	436	128.38	216	66.18	490	145.49
SS1G_00571	16	4.8	10	2.95	12	3.67	16	4.71	23	7.05	15	4.45
SS1G_00572	0	0	0	0	0	0	0	0	6	1.84	0	0
SS1G_00574	59	17.7	83	24.48	51	15.6	58	17.08	49	15.01	28	8.31
SS1G_00575	0	0	3	0.88	6	1.84	0	0	0	0	9	2.67
SS1G_00577	37	11.1	22	6.49	10	3.06	12	3.53	8	2.45	10	2.97
SS1G_00579	0	0	0	0	3	0.92	0	0	0	0	0	0
SS1G_00580	22	6.6	10	2.95	47	14.38	26	7.66	54	16.55	38	11.28
SS1G_00581	3	0.9	2	0.59	21	6.42	20	5.89	51	15.63	31	9.2
SS1G_00583	18	5.4	19	5.6	6	1.84	16	4.71	18	5.52	26	7.72
SS1G_00584	0	0	0	0	0	0	0	0	3	0.92	9	2.67
SS1G_00585	7	2.1	0	0	0	0	0	0	4	1.23	7	2.08
SS1G_00587	0	0	0	0	2	0.61	0	0	0	0	0	0
SS1G_00588	0	0	0	0	0	0	3	0.88	0	0	0	0
SS1G_00589	320	95.99	386	113.86	307	93.9	239	70.37	290	88.86	375	111.35
SS1G_00591	68	20.4	74	21.83	32	9.79	43	12.66	67	20.53	23	6.83
SS1G_00593	129	38.69	131	38.64	107	32.73	104	30.62	112	34.32	16	4.75
SS1G_00594	227	68.09	327	96.46	303	92.67	384	113.07	326	99.89	442	131.24
SS1G_00595	130	38.99	122	35.99	174	53.22	152	44.76	77	23.59	94	27.91
SS1G_00596	3	0.9	4	1.18	3	0.92	2	0.59	0	0	0	0
SS1G_00597	14	4.2	7	2.06	9	2.75	0	0	7	2.14	4	1.19
SS1G_00598	24	7.2	48	14.16	44	13.46	37	10.89	14	4.29	27	8.02
SS1G_00599	41	12.3	32	9.44	39	11.93	95	27.97	26	7.97	19	5.64
SS1G_00600	399	119.68	458	135.1	273	83.5	252	74.2	290	88.86	677	201.02
SS1G_00601	11	3.3	192	56.64	0	0	7	2.06	2	0.61	135	40.08
SS1G_00604	54	16.2	21	6.19	111	33.95	133	39.16	95	29.11	45	13.36
SS1G_00605	57	17.1	69	20.35	61	18.66	62	18.26	55	16.85	49	14.55
SS1G_00606	24	7.2	26	7.67	21	6.42	36	10.6	47	14.4	46	13.66
SS1G_00608	161	48.29	144	42.48	77	23.55	131	38.57	170	52.09	95	28.21
SS1G_00609	7	2.1	0	0	5	1.53	4	1.18	5	1.53	9	2.67
SS1G_00610	3	0.9	0	0	0	0	0	0	0	0	0	0
SS1G_00611	20	6	25	7.37	23	7.03	21	6.18	0	0	16	4.75
SS1G_00612	15	4.5	28	8.26	32	9.79	23	6.77	12	3.68	14	4.16
SS1G_00613	0	0	4	1.18	0	0	6	1.77	4	1.23	20	5.94
SS1G_00614	22	6.6	9	2.65	9	2.75	19	5.59	9	2.76	7	2.08
SS1G_00616	2	0.6	0	0	0	0	2	0.59	3	0.92	2	0.59
SS1G_00617	8	2.4	0	0	0	0	0	0	0	0	0	0
SS1G_00618	3	0.9	0	0	0	0	4	1.18	0	0	10	2.97
SS1G_00619	86	25.8	150	44.25	51	15.6	18	5.3	24	7.35	31	9.2
SS1G_00621	37	11.1	32	9.44	3	0.92	0	0	2	0.61	4	1.19
SS1G_00622	46	13.8	36	10.62	12	3.67	40	11.78	32	9.8	60	17.82
SS1G_00623	10	3	2	0.59	3	0.92	7	2.06	3	0.92	0	0
SS1G_00624	191	57.29	76	22.42	49	14.99	25	7.36	21	6.43	158	46.91
SS1G_00625	114	34.19	76	22.42	35	10.7	101	29.74	46	14.09	145	43.05
SS1G_00627	10	3	20	5.9	13	3.98	6	1.77	11	3.37	32	9.5
SS1G_00628	4	1.2	0	0	0	0	18	5.3	4	1.23	0	0
SS1G_00629	0	0	0	0	0	0	20	5.89	0	0	0	0
SS1G_00630	52	15.6	47	13.86	54	16.52	62	18.26	42	12.87	48	14.25
SS1G_00631	4	1.2	0	0	0	0	0	0	0	0	0	0
SS1G_00632	9	2.7	6	1.77	5	1.53	3	0.88	9	2.76	31	9.2
SS1G_00633	45	13.5	21	6.19	11	3.36	4	1.18	23	7.05	28	8.31
SS1G_00634	3	0.9	12	3.54	9	2.75	41	12.07	30	9.19	7	2.08
SS1G_00635	6	1.8	0	0	6	1.84	7	2.06	6	1.84	8	2.38
SS1G_00636	23	6.9	27	7.96	11	3.36	15	4.42	14	4.29	31	9.2
SS1G_00637	0	0	4	1.18	0	0	3	0.88	0	0	4	1.19
SS1G_00638	0	0	6	1.77	0	0	0	0	0	0	0	0
SS1G_00639	54	16.2	125	36.87	65	19.88	117	34.45	13	3.98	31	9.2
SS1G_00640	0	0	0	0	0	0	0	0	0	0	2	0.59
SS1G_00641	32	9.6	12	3.54	16	4.89	29	8.54	32	9.8	15	4.45
SS1G_00642	12	3.6	0	0	2	0.61	17	5.01	18	5.52	2	0.59
SS1G_00643	14	4.2	15	4.42	20	6.12	10	2.94	5	1.53	6	1.78
SS1G_00644	5	1.5	44	12.98	20	6.12	0	0	8	2.45	6	1.78
SS1G_00645	0	0	0	0	0	0	0	0	4	1.23	0	0
SS1G_00646	127	38.09	53	15.63	23	7.03	24	7.07	16	4.9	0	0
SS1G_00647	2	0.6	0	0	12	3.67	22	6.48	7	2.14	0	0
SS1G_00648	12	3.6	0	0	3	0.92	0	0	8	2.45	0	0
SS1G_00649	2	0.6	11	3.24	4	1.22	6	1.77	8	2.45	43	12.77
SS1G_00651	0	0	0	0	0	0	3	0.88	0	0	0	0
SS1G_00652	0	0	0	0	0	0	0	0	0	0	2	0.59
SS1G_00653	88	26.4	41	12.09	67	20.49	158	46.52	187	57.3	116	34.44
SS1G_00655	3	0.9	0	0	0	0	0	0	0	0	0	0
SS1G_00656	6	1.8	3	0.88	2	0.61	11	3.24	7	2.14	2	0.59
SS1G_00657	5	1.5	0	0	85	26	0	0	5	1.53	0	0
SS1G_00658	2	0.6	0	0	3	0.92	0	0	5	1.53	5	1.48
SS1G_00659	3	0.9	0	0	11	3.36	23	6.77	36	11.03	0	0
SS1G_00660	0	0	0	0	0	0	3	0.88	7	2.14	0	0
SS1G_00664	119	35.69	63	18.58	91	27.83	148	43.58	58	17.77	59	17.52
SS1G_00665	29	8.7	27	7.96	19	5.81	40	11.78	19	5.82	9	2.67
SS1G_00666	0	0	0	0	0	0	3	0.88	0	0	0	0
SS1G_00667	0	0	0	0	0	0	0	0	8	2.45	0	0
SS1G_00669	4	1.2	3	0.88	2	0.61	11	3.24	13	3.98	2	0.59
SS1G_00670	2	0.6	0	0	0	0	2	0.59	15	4.6	0	0
SS1G_00671	3	0.9	2	0.59	3	0.92	4	1.18	0	0	3	0.89
SS1G_00672	69	20.7	66	19.47	98	29.97	137	40.34	90	27.58	214	63.54
SS1G_00673	94	28.2	60	17.7	56	17.13	20	5.89	58	17.77	20	5.94
SS1G_00677	0	0	0	0	0	0	2	0.59	3	0.92	0	0
SS1G_00678	10	3	65	19.17	14	4.28	41	12.07	7	2.14	5	1.48
SS1G_00679	53	15.9	62	18.29	46	14.07	162	47.7	101	30.95	66	19.6
SS1G_00680	131	39.29	34	10.03	101	30.89	111	32.68	76	23.29	52	15.44
SS1G_00684	3	0.9	5	1.47	7	2.14	2	0.59	23	7.05	9	2.67
SS1G_00685	2	0.6	0	0	3	0.92	0	0	0	0	0	0
SS1G_00686	21	6.3	4	1.18	40	12.23	17	5.01	4	1.23	65	19.3
SS1G_00687	55	16.5	24	7.08	176	53.83	89	26.21	58	17.77	22	6.53
SS1G_00688	18	5.4	7	2.06	17	5.2	39	11.48	39	11.95	23	6.83
SS1G_00691	11	3.3	4	1.18	3	0.92	0	0	0	0	3	0.89
SS1G_00692	44	13.2	3	0.88	0	0	0	0	0	0	16	4.75
SS1G_00693	2	0.6	0	0	2	0.61	0	0	11	3.37	4	1.19
SS1G_00695	2	0.6	0	0	0	0	0	0	2	0.61	0	0
SS1G_00696	50	15	52	15.34	50	15.29	49	14.43	26	7.97	23	6.83
SS1G_00697	5	1.5	2	0.59	7	2.14	21	6.18	11	3.37	5	1.48
SS1G_00698	2	0.6	0	0	0	0	0	0	0	0	0	0
SS1G_00700	4	1.2	3	0.88	5	1.53	13	3.83	10	3.06	14	4.16
SS1G_00709	72	21.6	57	16.81	20	6.12	17	5.01	10	3.06	37	10.99
SS1G_00717	2	0.6	5	1.47	0	0	0	0	0	0	2	0.59
SS1G_00718	2	0.6	2	0.59	5	1.53	0	0	3	0.92	15	4.45
SS1G_00719	273	81.89	85	25.07	258	78.91	233	68.61	130	39.83	129	38.3
SS1G_00721	317	95.09	4	1.18	16	4.89	25	7.36	82	25.12	14	4.16
SS1G_00722	156	46.79	69	20.35	50	15.29	166	48.88	153	46.88	141	41.87
SS1G_00723	2	0.6	0	0	0	0	0	0	0	0	0	0
SS1G_00725	21	6.3	4	1.18	0	0	6	1.77	3	0.92	30	8.91
SS1G_00726	26	7.8	0	0	0	0	2	0.59	9	2.76	39	11.58
SS1G_00727	4636	1390.59	430	126.84	591	180.76	305	89.81	1239	379.63	4354	1292.81
SS1G_00729	114	34.19	4	1.18	7	2.14	3	0.88	7	2.14	83	24.64
SS1G_00730	4	1.2	3	0.88	0	0	0	0	0	0	8	2.38
SS1G_00732	0	0	0	0	2	0.61	2	0.59	2	0.61	5	1.48
SS1G_00733	895	268.46	39	11.5	117	35.78	80	23.56	159	48.72	1322	392.54
SS1G_00735	134	40.19	35	10.32	23	7.03	0	0	3	0.92	6	1.78
SS1G_00736	149	44.69	31	9.14	74	22.63	124	36.51	95	29.11	180	53.45
SS1G_00738	5	1.5	2	0.59	0	0	4	1.18	0	0	149	44.24
SS1G_00741	755	226.47	309	91.15	823	251.72	667	196.4	400	122.56	982	291.58
SS1G_00742	94	28.2	91	26.84	87	26.61	111	32.68	77	23.59	137	40.68
SS1G_00744	3	0.9	2	0.59	5	1.53	0	0	3	0.92	14	4.16
SS1G_00745	53	15.9	14	4.13	31	9.48	13	3.83	15	4.6	36	10.69
SS1G_00746	17	5.1	3	0.88	35	10.7	69	20.32	19	5.82	1906	565.94
SS1G_00747	0	0	0	0	0	0	0	0	0	0	4	1.19
SS1G_00748	6	1.8	0	0	0	0	0	0	0	0	0	0
SS1G_00751	0	0	6	1.77	0	0	5	1.47	0	0	2	0.59
SS1G_00753	24	7.2	20	5.9	6	1.84	3	0.88	0	0	10	2.97
SS1G_00757	28	8.4	9	2.65	0	0	7	2.06	6	1.84	9	2.67
SS1G_00758	3	0.9	0	0	4	1.22	13	3.83	3	0.92	0	0
SS1G_00760	0	0	0	0	15	4.59	13	3.83	3	0.92	0	0
SS1G_00763	9	2.7	0	0	454	138.86	186	54.77	0	0	29	8.61
SS1G_00764	0	0	0	0	155	47.41	68	20.02	0	0	0	0
SS1G_00766	19	5.7	0	0	1474	450.83	886	260.88	0	0	13	3.86
SS1G_00767	0	0	0	0	259	79.22	96	28.27	0	0	0	0
SS1G_00768	24	7.2	0	0	23	7.03	23	6.77	5	1.53	6	1.78
SS1G_00771	14	4.2	4	1.18	22	6.73	15	4.42	5	1.53	9	2.67
SS1G_00772	87	26.1	139	41	147	44.96	0	0	0	0	6	1.78
SS1G_00773	30	9	47	13.86	25	7.65	0	0	0	0	0	0
SS1G_00775	0	0	0	0	0	0	0	0	2	0.61	0	0
SS1G_00777	306	91.79	106	31.27	109	33.34	99	29.15	148	45.35	152	45.13
SS1G_00779	6	1.8	0	0	2	0.61	3	0.88	3	0.92	0	0
SS1G_00781	0	0	6	1.77	3	0.92	0	0	0	0	9	2.67
SS1G_00782	189	56.69	185	54.57	345	105.52	363	106.89	251	76.91	366	108.67
SS1G_00785	0	0	2	0.59	0	0	0	0	0	0	2	0.59
SS1G_00787	5	1.5	10	2.95	0	0	0	0	0	0	14	4.16
SS1G_00789	44	13.2	198	58.41	95	29.06	108	31.8	49	15.01	145	43.05
SS1G_00793	3	0.9	0	0	6	1.84	5	1.47	4	1.23	2	0.59
SS1G_00794	22	6.6	23	6.78	2	0.61	2	0.59	0	0	6	1.78
SS1G_00795	560	167.97	526	155.16	522	159.66	119	35.04	270	82.73	295	87.59
SS1G_00796	1569	470.63	3799	1120.64	1453	444.41	1137	334.79	503	154.12	2924	868.21
SS1G_00802	3851	1155.12	17508	5164.57	4219	1290.4	2427	714.63	1755	537.73	6565	1949.32
SS1G_00803	38	11.4	19	5.6	10	3.06	41	12.07	22	6.74	11	3.27
SS1G_00805	0	0	0	0	0	0	2	0.59	9	2.76	0	0
SS1G_00807	0	0	2	0.59	0	0	0	0	2	0.61	2	0.59
SS1G_00808	0	0	14	4.13	5	1.53	7	2.06	7	2.14	4	1.19
SS1G_00809	0	0	0	0	0	0	0	0	3	0.92	0	0
SS1G_00810	0	0	3	0.88	0	0	0	0	0	0	6	1.78
SS1G_00811	108	32.4	28	8.26	5	1.53	3	0.88	0	0	99	29.4
SS1G_00813	0	0	2	0.59	0	0	0	0	0	0	0	0
SS1G_00814	4	1.2	2	0.59	7	2.14	2	0.59	7	2.14	5	1.48
SS1G_00816	0	0	0	0	0	0	4	1.18	4	1.23	13	3.86
SS1G_00817	0	0	0	0	0	0	4	1.18	0	0	0	0
SS1G_00818	2	0.6	2	0.59	0	0	0	0	2	0.61	0	0
SS1G_00819	2	0.6	9	2.65	0	0	0	0	0	0	0	0
SS1G_00820	2	0.6	0	0	0	0	4	1.18	0	0	0	0
SS1G_00821	0	0	2	0.59	2	0.61	0	0	0	0	2	0.59
SS1G_00824	3	0.9	0	0	0	0	0	0	7	2.14	2	0.59
SS1G_00825	51	15.3	141	41.59	61	18.66	205	60.36	11	3.37	24	7.13
SS1G_00826	51	15.3	45	13.27	11	3.36	21	6.18	19	5.82	22	6.53
SS1G_00827	7	2.1	42	12.39	65	19.88	38	11.19	48	14.71	55	16.33
SS1G_00828	46	13.8	45	13.27	28	8.56	38	11.19	54	16.55	11	3.27
SS1G_00829	207	62.09	231	68.14	197	60.25	168	49.47	227	69.55	224	66.51
SS1G_00840	195	58.49	38	11.21	9	2.75	81	23.85	7	2.14	865	256.84
SS1G_00843	0	0	0	0	0	0	0	0	0	0	4	1.19
SS1G_00845	107	32.1	305	89.97	66	20.19	160	47.11	112	34.32	90	26.72
SS1G_00846	708	212.37	3283	968.43	884	270.37	1026	302.11	422	129.3	374	111.05
SS1G_00849	532	159.58	667	196.75	30	9.18	14	4.12	13	3.98	434	128.87
SS1G_00850	5	1.5	3	0.88	5	1.53	0	0	0	0	0	0
SS1G_00851	18	5.4	18	5.31	11	3.36	21	6.18	8	2.45	12	3.56
SS1G_00854	4	1.2	6	1.77	0	0	0	0	6	1.84	8	2.38
SS1G_00855	0	0	0	0	3	0.92	0	0	2	0.61	3	0.89
SS1G_00858	19	5.7	54	15.93	2	0.61	3	0.88	2	0.61	252	74.83
SS1G_00859	28	8.4	4	1.18	16	4.89	2	0.59	2	0.61	33	9.8
SS1G_00860	575	172.47	85	25.07	422	129.07	693	204.05	381	116.74	281	83.44
SS1G_00861	21	6.3	4	1.18	198	60.56	23	6.77	15	4.6	23	6.83
SS1G_00862	6	1.8	2	0.59	17	5.2	18	5.3	13	3.98	0	0
SS1G_00864	255	76.49	0	0	636	194.52	456	134.27	212	64.96	43	12.77
SS1G_00865	24	7.2	45	13.27	10	3.06	8	2.36	10	3.06	20	5.94
SS1G_00866	15	4.5	22	6.49	15	4.59	5	1.47	19	5.82	10	2.97
SS1G_00867	12	3.6	16	4.72	18	5.51	3	0.88	9	2.76	22	6.53
SS1G_00871	620	185.97	7	2.06	2241	685.42	1290	379.84	1313	402.3	55	16.33
SS1G_00872	20	6	0	0	105	32.11	19	5.59	7	2.14	0	0
SS1G_00873	3	0.9	5	1.47	2	0.61	7	2.06	2	0.61	2	0.59
SS1G_00874	2	0.6	14	4.13	4	1.22	4	1.18	0	0	2	0.59
SS1G_00875	0	0	0	0	6	1.84	0	0	0	0	0	0
SS1G_00876	39	11.7	13	3.83	54	16.52	21	6.18	57	17.46	59	17.52
SS1G_00877	40	12	12	3.54	29	8.87	34	10.01	214	65.57	172	51.07
SS1G_00878	296	88.79	156	46.02	484	148.03	299	88.04	420	128.69	1941	576.33
SS1G_00879	191	57.29	99	29.2	58	17.74	44	12.96	23	7.05	53	15.74
SS1G_00880	13	3.9	11	3.24	16	4.89	27	7.95	33	10.11	18	5.34
SS1G_00881	13	3.9	11	3.24	16	4.89	14	4.12	59	18.08	33	9.8
SS1G_00883	0	0	0	0	0	0	0	0	8	2.45	0	0
SS1G_00884	68	20.4	40	11.8	9	2.75	0	0	3	0.92	344	102.14
SS1G_00885	5	1.5	9	2.65	10	3.06	15	4.42	2	0.61	0	0
SS1G_00887	1203	360.84	1446	426.55	1159	354.48	1434	422.24	1777	544.47	1375	408.27
SS1G_00888	35	10.5	29	8.55	34	10.4	19	5.59	38	11.64	13	3.86
SS1G_00889	2	0.6	2	0.59	3	0.92	0	0	0	0	5	1.48
SS1G_00890	12	3.6	0	0	7	2.14	6	1.77	30	9.19	2	0.59
SS1G_00891	0	0	3	0.88	2	0.61	0	0	0	0	2	0.59
SS1G_00894	238	71.39	208	61.36	112	34.26	120	35.33	250	76.6	135	40.08
SS1G_00895	14	4.2	7	2.06	12	3.67	7	2.06	14	4.29	8	2.38
SS1G_00896	44	13.2	59	17.4	32	9.79	55	16.19	82	25.12	29	8.61
SS1G_00897	180	53.99	95	28.02	173	52.91	293	86.27	153	46.88	165	48.99
SS1G_00898	7	2.1	0	0	190	58.11	128	37.69	26	7.97	14	4.16
SS1G_00899	47	14.1	0	0	374	114.39	233	68.61	30	9.19	64	19
SS1G_00900	615	184.47	3512	1035.98	968	296.07	855	251.76	682	208.96	861	255.65
SS1G_00901	41	12.3	25	7.37	34	10.4	52	15.31	30	9.19	43	12.77
SS1G_00902	5322	1596.35	7112	2097.92	8678	2654.2	4477	1318.26	2921	895	6393	1898.25
SS1G_00903	0	0	5	1.47	0	0	0	0	2	0.61	13	3.86
SS1G_00904	46	13.8	40	11.8	93	28.44	49	14.43	46	14.09	34	10.1
SS1G_00905	19	5.7	8	2.36	12	3.67	5	1.47	0	0	12	3.56
SS1G_00908	2	0.6	0	0	2	0.61	2	0.59	0	0	0	0
SS1G_00909	0	0	0	0	3	0.92	0	0	0	0	0	0
SS1G_00910	7	2.1	9	2.65	6	1.84	9	2.65	4	1.23	35	10.39
SS1G_00911	0	0	0	0	4	1.22	0	0	2	0.61	3	0.89
SS1G_00912	85	25.5	154	45.43	76	23.24	38	11.19	82	25.12	80	23.75
SS1G_00913	94	28.2	76	22.42	53	16.21	67	19.73	107	32.78	98	29.1
SS1G_00914	0	0	0	0	0	0	0	0	4	1.23	10	2.97
SS1G_00919	0	0	0	0	3	0.92	2	0.59	2	0.61	0	0
SS1G_00923	10	3	16	4.72	13	3.98	9	2.65	8	2.45	2	0.59
SS1G_00925	1163	348.85	7609	2244.53	4482	1370.84	4634	1364.49	5589	1712.47	9249	2746.27
SS1G_00926	5	1.5	9	2.65	2	0.61	0	0	6	1.84	6	1.78
SS1G_00929	11	3.3	4	1.18	7	2.14	18	5.3	21	6.43	85	25.24
SS1G_00933	66	19.8	125	36.87	52	15.9	95	27.97	47	14.4	44	13.06
SS1G_00934	2	0.6	22	6.49	13	3.98	10	2.94	4	1.23	11	3.27
SS1G_00936	272	81.59	200	59	119	36.4	173	50.94	110	33.7	193	57.31
SS1G_00937	0	0	2	0.59	0	0	0	0	0	0	5	1.48
SS1G_00938	186	55.79	267	78.76	329	100.63	394	116.01	209	64.04	196	58.2
SS1G_00939	15	4.5	12	3.54	8	2.45	23	6.77	6	1.84	15	4.45
SS1G_00945	40	12	48	14.16	55	16.82	30	8.83	61	18.69	44	13.06
SS1G_00946	9	2.7	40	11.8	24	7.34	40	11.78	19	5.82	76	22.57
SS1G_00947	15	4.5	11	3.24	4	1.22	8	2.36	11	3.37	9	2.67
SS1G_00948	42	12.6	21	6.19	83	25.39	53	15.61	99	30.33	100	29.69
SS1G_00950	15	4.5	12	3.54	20	6.12	14	4.12	17	5.21	7	2.08
SS1G_00951	52	15.6	73	21.53	71	21.72	58	17.08	62	19	77	22.86
SS1G_00952	0	0	2	0.59	0	0	0	0	11	3.37	5	1.48
SS1G_00953	0	0	0	0	0	0	7	2.06	0	0	0	0
SS1G_00954	0	0	4	1.18	4	1.22	31	9.13	5	1.53	15	4.45
SS1G_00955	0	0	0	0	0	0	0	0	2	0.61	0	0
SS1G_00956	2	0.6	0	0	6	1.84	4	1.18	6	1.84	2	0.59
SS1G_00957	34	10.2	6	1.77	0	0	4	1.18	0	0	4	1.19
SS1G_00958	0	0	0	0	2	0.61	0	0	0	0	0	0
SS1G_00962	10	3	7	2.06	0	0	3	0.88	11	3.37	2	0.59
SS1G_00963	17	5.1	3	0.88	21	6.42	33	9.72	18	5.52	7	2.08
SS1G_00966	2	0.6	2	0.59	0	0	0	0	2	0.61	4	1.19
SS1G_00967	0	0	0	0	3	0.92	0	0	0	0	0	0
SS1G_00968	3	0.9	0	0	0	0	0	0	0	0	0	0
SS1G_00969	56	16.8	69	20.35	117	35.78	115	33.86	98	30.03	85	25.24
SS1G_00971	4	1.2	7	2.06	3	0.92	7	2.06	3	0.92	9	2.67
SS1G_00972	90	27	118	34.81	104	31.81	52	15.31	66	20.22	43	12.77
SS1G_00974	2	0.6	11	3.24	0	0	0	0	0	0	0	0
SS1G_00975	241	72.29	89	26.25	353	107.97	320	94.22	241	73.84	163	48.4
SS1G_00976	38	11.4	69	20.35	39	11.93	35	10.31	14	4.29	59	17.52
SS1G_00977	0	0	2	0.59	0	0	0	0	0	0	0	0
SS1G_00978	3	0.9	0	0	0	0	10	2.94	32	9.8	0	0
SS1G_00979	9	2.7	0	0	0	0	4	1.18	0	0	4	1.19
SS1G_00981	6	1.8	5	1.47	13	3.98	2	0.59	16	4.9	16	4.75
SS1G_00983	4	1.2	0	0	0	0	0	0	0	0	4	1.19
SS1G_00987	53	15.9	68	20.06	83	25.39	327	96.29	337	103.26	107	31.77
SS1G_00988	0	0	2	0.59	3	0.92	9	2.65	2	0.61	8	2.38
SS1G_00989	1571	471.23	6974	2057.22	2015	616.3	2000	588.9	455	139.41	3199	949.87
SS1G_00990	92	27.6	76	22.42	215	65.76	269	79.21	247	75.68	72	21.38
SS1G_00991	4	1.2	5	1.47	0	0	8	2.36	2	0.61	2	0.59
SS1G_00992	0	0	0	0	3	0.92	0	0	2	0.61	0	0
SS1G_00993	0	0	0	0	4	1.22	0	0	0	0	0	0
SS1G_00994	3	0.9	0	0	3	0.92	0	0	0	0	4	1.19
SS1G_00995	2	0.6	13	3.83	7	2.14	21	6.18	11	3.37	3	0.89
SS1G_00996	19	5.7	4	1.18	7	2.14	25	7.36	43	13.18	25	7.42
SS1G_00998	3	0.9	4	1.18	7	2.14	0	0	2	0.61	2	0.59
SS1G_00999	64	19.2	58	17.11	126	38.54	80	23.56	178	54.54	128	38.01
SS1G_01002	12	3.6	26	7.67	11	3.36	14	4.12	17	5.21	12	3.56
SS1G_01004	21	6.3	6	1.77	21	6.42	32	9.42	23	7.05	37	10.99
SS1G_01005	11	3.3	0	0	0	0	55	16.19	143	43.82	67	19.89
SS1G_01006	13	3.9	4	1.18	9	2.75	10	2.94	9	2.76	5	1.48
SS1G_01007	10	3	0	0	11	3.36	14	4.12	37	11.34	2	0.59
SS1G_01010	8	2.4	0	0	31	9.48	30	8.83	95	29.11	3	0.89
SS1G_01011	229	68.69	113	33.33	207	63.31	199	58.6	500	153.2	936	277.92
SS1G_01013	7	2.1	0	0	22	6.73	10	2.94	38	11.64	5	1.48
SS1G_01015	53	15.9	46	13.57	73	22.33	5	1.47	6	1.84	9	2.67
SS1G_01017	0	0	2	0.59	0	0	0	0	2	0.61	0	0
SS1G_01019	20	6	0	0	4	1.22	0	0	7	2.14	2	0.59
SS1G_01020	2	0.6	2	0.59	2	0.61	0	0	0	0	0	0
SS1G_01021	9	2.7	7	2.06	9	2.75	0	0	18	5.52	59	17.52
SS1G_01022	2	0.6	4	1.18	0	0	2	0.59	3	0.92	2	0.59
SS1G_01023	113	33.89	82	24.19	130	39.76	159	46.82	169	51.78	73	21.68
SS1G_01025	2	0.6	0	0	3	0.92	0	0	0	0	2	0.59
SS1G_01026	8	2.4	11	3.24	3	0.92	3	0.88	2	0.61	4	1.19
SS1G_01029	9	2.7	2	0.59	11	3.36	11	3.24	4	1.23	6	1.78
SS1G_01031	7	2.1	2	0.59	3	0.92	0	0	0	0	0	0
SS1G_01032	2	0.6	0	0	1819	556.35	296	87.16	71	21.75	8	2.38
SS1G_01033	0	0	0	0	2	0.61	0	0	0	0	0	0
SS1G_01036	9	2.7	0	0	0	0	6	1.77	5	1.53	0	0
SS1G_01039	14	4.2	15	4.42	6	1.84	19	5.59	11	3.37	5	1.48
SS1G_01041	3	0.9	2	0.59	6	1.84	2	0.59	0	0	0	0
SS1G_01045	14	4.2	13	3.83	2	0.61	0	0	0	0	21	6.24
SS1G_01048	15	4.5	26	7.67	14	4.28	34	10.01	25	7.66	2	0.59
SS1G_01049	101	30.3	91	26.84	58	17.74	43	12.66	68	20.84	49	14.55
SS1G_01050	66	19.8	40	11.8	88	26.92	275	80.97	96	29.41	98	29.1
SS1G_01051	3	0.9	0	0	3	0.92	0	0	0	0	2	0.59
SS1G_01052	68	20.4	24	7.08	13	3.98	15	4.42	25	7.66	67	19.89
SS1G_01053	2	0.6	0	0	0	0	0	0	0	0	0	0
SS1G_01054	23	6.9	5	1.47	60	18.35	56	16.49	23	7.05	137	40.68
SS1G_01055	5	1.5	4	1.18	30	9.18	119	35.04	18	5.52	37	10.99
SS1G_01056	2	0.6	0	0	4	1.22	0	0	0	0	4	1.19
SS1G_01059	0	0	6	1.77	3	0.92	0	0	0	0	3	0.89
SS1G_01060	36	10.8	242	71.39	28	8.56	7	2.06	17	5.21	583	173.11
SS1G_01061	120	35.99	111	32.74	126	38.54	119	35.04	77	23.59	158	46.91
SS1G_01062	15	4.5	0	0	9	2.75	35	10.31	10	3.06	0	0
SS1G_01063	360	107.98	194	57.23	218	66.68	305	89.81	188	57.6	127	37.71
SS1G_01064	6	1.8	2	0.59	0	0	4	1.18	3	0.92	2	0.59
SS1G_01065	210	62.99	50	14.75	132	40.37	335	98.64	250	76.6	113	33.55
SS1G_01066	41	12.3	2	0.59	44	13.46	61	17.96	87	26.66	35	10.39
SS1G_01068	9	2.7	0	0	6	1.84	6	1.77	4	1.23	11	3.27
SS1G_01070	111	33.29	30	8.85	112	34.26	190	55.95	163	49.94	301	89.37
SS1G_01071	2	0.6	0	0	5	1.53	11	3.24	8	2.45	4	1.19
SS1G_01072	0	0	0	0	2	0.61	78	22.97	19	5.82	5	1.48
SS1G_01073	30	9	29	8.55	48	14.68	45	13.25	58	17.77	15	4.45
SS1G_01074	381	114.28	621	183.18	460	140.69	392	115.42	349	106.93	357	106
SS1G_01076	4	1.2	0	0	0	0	0	0	0	0	0	0
SS1G_01077	2	0.6	0	0	2	0.61	4	1.18	0	0	0	0
SS1G_01078	0	0	0	0	0	0	0	0	3	0.92	0	0
SS1G_01079	4	1.2	3	0.88	13	3.98	19	5.59	78	23.9	17	5.05
SS1G_01080	53	15.9	39	11.5	55	16.82	45	13.25	78	23.9	69	20.49
SS1G_01081	14	4.2	10	2.95	432	132.13	253	74.5	128	39.22	18	5.34
SS1G_01082	8	2.4	0	0	5	1.53	5	1.47	6	1.84	0	0
SS1G_01083	4	1.2	0	0	0	0	0	0	0	0	0	0
SS1G_01084	0	0	0	0	2	0.61	0	0	0	0	0	0
SS1G_01087	3	0.9	0	0	0	0	0	0	0	0	0	0
SS1G_01089	45	13.5	49	14.45	34	10.4	46	13.54	30	9.19	30	8.91
SS1G_01091	0	0	0	0	0	0	0	0	2	0.61	0	0
SS1G_01092	23	6.9	28	8.26	44	13.46	65	19.14	98	30.03	86	25.54
SS1G_01093	2	0.6	0	0	4	1.22	0	0	4	1.23	0	0
SS1G_01094	0	0	0	0	0	0	0	0	2	0.61	7	2.08
SS1G_01095	0	0	0	0	2	0.61	0	0	0	0	0	0
SS1G_01096	240	71.99	75	22.12	38	11.62	118	34.75	2	0.61	824	244.67
SS1G_01097	57	17.1	19	5.6	72	22.02	185	54.47	283	86.71	12	3.56
SS1G_01098	0	0	0	0	0	0	2	0.59	0	0	0	0
SS1G_01099	104	31.2	66	19.47	224	68.51	1071	315.36	572	175.26	164	48.7
SS1G_01101	4	1.2	0	0	4	1.22	0	0	4	1.23	2	0.59
SS1G_01102	0	0	0	0	0	0	0	0	2	0.61	0	0
SS1G_01103	16	4.8	8	2.36	5	1.53	8	2.36	10	3.06	0	0
SS1G_01104	0	0	4	1.18	3	0.92	0	0	2	0.61	3	0.89
SS1G_01105	5	1.5	4	1.18	3	0.92	5	1.47	0	0	6	1.78
SS1G_01106	0	0	0	0	2	0.61	6	1.77	5	1.53	0	0
SS1G_01107	31	9.3	15	4.42	13	3.98	3	0.88	9	2.76	440	130.65
SS1G_01108	5	1.5	13	3.83	0	0	4	1.18	0	0	3	0.89
SS1G_01109	0	0	3	0.88	0	0	0	0	0	0	0	0
SS1G_01110	3	0.9	0	0	0	0	2	0.59	0	0	9	2.67
SS1G_01111	114	34.19	39	11.5	132	40.37	60	17.67	38	11.64	71	21.08
SS1G_01112	20	6	22	6.49	13	3.98	12	3.53	12	3.68	7	2.08
SS1G_01113	63	18.9	8	2.36	115	35.17	54	15.9	63	19.3	34	10.1
SS1G_01115	113	33.89	137	40.41	150	45.88	132	38.87	88	26.96	72	21.38
SS1G_01116	24	7.2	0	0	9	2.75	47	13.84	25	7.66	12	3.56
SS1G_01117	11	3.3	2	0.59	9	2.75	16	4.71	28	8.58	7	2.08
SS1G_01120	3	0.9	0	0	0	0	0	0	7	2.14	0	0
SS1G_01121	3	0.9	0	0	0	0	0	0	0	0	0	0
SS1G_01123	51	15.3	30	8.85	31	9.48	31	9.13	39	11.95	5	1.48
SS1G_01124	78	23.4	102	30.09	264	80.75	189	55.65	97	29.72	296	87.89
SS1G_01127	377	113.08	544	160.47	339	103.68	254	74.79	292	89.47	440	130.65
SS1G_01128	0	0	5	1.47	15	4.59	12	3.53	10	3.06	11	3.27
SS1G_01129	112	33.59	37	10.91	93	28.44	99	29.15	72	22.06	35	10.39
SS1G_01130	2	0.6	2	0.59	2	0.61	8	2.36	0	0	0	0
SS1G_01131	286	85.79	83	24.48	73	22.33	113	33.27	54	16.55	166	49.29
SS1G_01134	7	2.1	0	0	0	0	7	2.06	5	1.53	10	2.97
SS1G_01135	670	200.97	700	206.49	586	179.23	481	141.63	730	223.67	500	148.46
SS1G_01136	6	1.8	4	1.18	8	2.45	4	1.18	0	0	9	2.67
SS1G_01137	558	167.37	225	66.37	410	125.4	439	129.26	635	194.56	2335	693.32
SS1G_01138	0	0	0	0	0	0	0	0	2	0.61	0	0
SS1G_01139	0	0	0	0	2	0.61	0	0	0	0	0	0
SS1G_01140	2	0.6	0	0	8	2.45	4	1.18	0	0	0	0
SS1G_01143	0	0	2	0.59	0	0	3	0.88	4	1.23	8	2.38
SS1G_01144	19	5.7	7	2.06	6	1.84	5	1.47	16	4.9	6	1.78
SS1G_01145	0	0	0	0	2	0.61	0	0	9	2.76	0	0
SS1G_01148	37	11.1	72	21.24	9	2.75	0	0	0	0	117	34.74
SS1G_01150	0	0	2	0.59	0	0	0	0	3	0.92	0	0
SS1G_01151	0	0	0	0	2	0.61	0	0	0	0	4	1.19
SS1G_01152	0	0	0	0	2	0.61	0	0	2	0.61	0	0
SS1G_01153	21	6.3	35	10.32	35	10.7	24	7.07	19	5.82	17	5.05
SS1G_01154	697	209.07	2975	877.58	1081	330.63	946	278.55	726	222.45	1039	308.51
SS1G_01155	176	52.79	66	19.47	138	42.21	267	78.62	294	90.08	128	38.01
SS1G_01157	1087	326.05	6227	1836.86	1797	549.62	1142	336.26	1561	478.29	2501	742.61
SS1G_01159	18	5.4	5	1.47	12	3.67	55	16.19	0	0	6	1.78
SS1G_01160	3	0.9	0	0	11	3.36	23	6.77	5	1.53	2	0.59
SS1G_01161	0	0	0	0	0	0	0	0	3	0.92	0	0
SS1G_01165	0	0	3	0.88	0	0	0	0	0	0	3	0.89
SS1G_01167	13	3.9	0	0	0	0	0	0	0	0	0	0
SS1G_01168	6	1.8	0	0	0	0	3	0.88	2	0.61	0	0
SS1G_01169	6	1.8	0	0	6	1.84	6	1.77	6	1.84	7	2.08
SS1G_01171	154	46.19	685	202.06	30	9.18	35	10.31	112	34.32	497	147.57
SS1G_01172	15	4.5	15	4.42	23	7.03	52	15.31	36	11.03	13	3.86
SS1G_01174	0	0	0	0	2	0.61	0	0	2	0.61	3	0.89
SS1G_01176	14	4.2	11	3.24	4	1.22	0	0	12	3.68	13	3.86
SS1G_01177	0	0	0	0	0	0	0	0	2	0.61	0	0
SS1G_01179	18	5.4	7	2.06	168	51.38	208	61.25	56	17.16	0	0
SS1G_01180	0	0	0	0	0	0	0	0	8	2.45	0	0
SS1G_01181	0	0	0	0	2	0.61	0	0	0	0	0	0
SS1G_01183	43	12.9	0	0	2	0.61	12	3.53	86	26.35	15	4.45
SS1G_01184	10	3	6	1.77	3	0.92	6	1.77	10	3.06	3	0.89
SS1G_01185	0	0	17	5.01	0	0	13	3.83	2	0.61	2	0.59
SS1G_01186	156	46.79	258	76.11	121	37.01	216	63.6	135	41.36	76	22.57
SS1G_01187	2	0.6	2	0.59	0	0	5	1.47	0	0	9	2.67
SS1G_01188	50	15	10	2.95	38	11.62	21	6.18	13	3.98	10	2.97
SS1G_01189	8	2.4	0	0	5	1.53	22	6.48	4	1.23	3	0.89
SS1G_01190	9	2.7	34	10.03	14	4.28	5	1.47	6	1.84	8	2.38
SS1G_01191	1064	319.15	2736	807.08	940	287.5	623	183.44	939	287.71	1651	490.22
SS1G_01192	13	3.9	3	0.88	5	1.53	16	4.71	9	2.76	7	2.08
SS1G_01193	16	4.8	22	6.49	13	3.98	9	2.65	12	3.68	4	1.19
SS1G_01194	2	0.6	0	0	4	1.22	0	0	3	0.92	0	0
SS1G_01195	54	16.2	69	20.35	81	24.77	160	47.11	106	32.48	108	32.07
SS1G_01196	8	2.4	44	12.98	18	5.51	30	8.83	33	10.11	5	1.48
SS1G_01198	0	0	2	0.59	0	0	0	0	2	0.61	2	0.59
SS1G_01199	179	53.69	57	16.81	33	10.09	3	0.88	17	5.21	30	8.91
SS1G_01200	79	23.7	39	11.5	59	18.05	48	14.13	60	18.38	31	9.2
SS1G_01201	40	12	29	8.55	42	12.85	96	28.27	23	7.05	62	18.41
SS1G_01203	0	0	0	0	7	2.14	7	2.06	4	1.23	3	0.89
SS1G_01204	0	0	0	0	0	0	0	0	4	1.23	0	0
SS1G_01206	9	2.7	32	9.44	23	7.03	25	7.36	2	0.61	5	1.48
SS1G_01210	363	108.88	74	21.83	469	143.45	159	46.82	114	34.93	296	87.89
SS1G_01211	18	5.4	5	1.47	10	3.06	4	1.18	7	2.14	2	0.59
SS1G_01212	108	32.4	92	27.14	105	32.11	55	16.19	168	51.48	205	60.87
SS1G_01213	2	0.6	0	0	3	0.92	8	2.36	0	0	0	0
SS1G_01216	4	1.2	0	0	35	10.7	5	1.47	6	1.84	114	33.85
SS1G_01217	632	189.57	11	3.24	165	50.47	365	107.47	157	48.1	23	6.83
SS1G_01226	18	5.4	78	23.01	3	0.92	0	0	9	2.76	19	5.64
SS1G_01227	0	0	2	0.59	0	0	0	0	2	0.61	0	0
SS1G_01229	5	1.5	0	0	23	7.03	62	18.26	12	3.68	67	19.89
SS1G_01231	15	4.5	3	0.88	28	8.56	75	22.08	27	8.27	243	72.15
SS1G_01232	0	0	2	0.59	5	1.53	8	2.36	0	0	2	0.59
SS1G_01234	430	128.98	327	96.46	414	126.62	664	195.52	437	133.9	170	50.48
SS1G_01236	36	10.8	88	25.96	0	0	0	0	0	0	412	122.33
SS1G_01237	0	0	0	0	0	0	0	0	0	0	6	1.78
SS1G_01238	6	1.8	0	0	5	1.53	7	2.06	5	1.53	0	0
SS1G_01239	46	13.8	17	5.01	63	19.27	79	23.26	17	5.21	22	6.53
SS1G_01240	1463	438.83	835	246.31	1675	512.3	1556	458.17	1045	320.19	690	204.88
SS1G_01246	982	294.55	15	4.42	975	298.21	1210	356.29	979	299.97	66	19.6
SS1G_01247	4	1.2	5	1.47	2	0.61	0	0	0	0	3	0.89
SS1G_01249	0	0	0	0	0	0	0	0	0	0	3	0.89
SS1G_01250	0	0	0	0	0	0	0	0	3	0.92	0	0
SS1G_01251	107	32.1	25	7.37	208	63.62	131	38.57	254	77.83	159	47.21
SS1G_01254	0	0	0	0	0	0	0	0	2	0.61	0	0
SS1G_01259	0	0	0	0	0	0	0	0	2	0.61	0	0
SS1G_01261	8	2.4	6	1.77	5	1.53	2	0.59	23	7.05	2	0.59
SS1G_01262	1593	477.83	137	40.41	931	284.75	541	159.3	13312	4078.8	210	62.35
SS1G_01263	81	24.3	41	12.09	75	22.94	86	25.32	46	14.09	53	15.74
SS1G_01264	6	1.8	0	0	0	0	4	1.18	31	9.5	13	3.86
SS1G_01265	17	5.1	2	0.59	6	1.84	13	3.83	72	22.06	7	2.08
SS1G_01266	33	9.9	18	5.31	22	6.73	57	16.78	32	9.8	7	2.08
SS1G_01268	10	3	0	0	2	0.61	14	4.12	8	2.45	5	1.48
SS1G_01272	14	4.2	52	15.34	24	7.34	31	9.13	18	5.52	17	5.05
SS1G_01273	13	3.9	6	1.77	12	3.67	9	2.65	8	2.45	2	0.59
SS1G_01274	73	21.9	89	26.25	53	16.21	67	19.73	77	23.59	65	19.3
SS1G_01275	78	23.4	42	12.39	39	11.93	68	20.02	91	27.88	37	10.99
SS1G_01276	7	2.1	3	0.88	12	3.67	4	1.18	2	0.61	0	0
SS1G_01277	2	0.6	0	0	0	0	0	0	0	0	3	0.89
SS1G_01278	7	2.1	5	1.47	2	0.61	4	1.18	11	3.37	0	0
SS1G_01281	4	1.2	2	0.59	0	0	3	0.88	14	4.29	2	0.59
SS1G_01282	11	3.3	2	0.59	0	0	5	1.47	0	0	2	0.59
SS1G_01283	0	0	0	0	0	0	4	1.18	0	0	0	0
SS1G_01288	39	11.7	29	8.55	40	12.23	76	22.38	170	52.09	22	6.53
SS1G_01289	369	110.68	596	175.81	402	122.95	327	96.29	762	233.48	579	171.92
SS1G_01293	12	3.6	5	1.47	27	8.26	8	2.36	9	2.76	6	1.78
SS1G_01294	151	45.29	404	119.17	193	59.03	79	23.26	123	37.69	204	60.57
SS1G_01295	1069	320.65	1616	476.69	886	270.99	553	162.83	668	204.68	921	273.47
SS1G_01296	47	14.1	104	30.68	47	14.38	63	18.55	78	23.9	166	49.29
SS1G_01298	0	0	2	0.59	0	0	0	0	0	0	2	0.59
SS1G_01299	18	5.4	4	1.18	12	3.67	20	5.89	2	0.61	6	1.78
SS1G_01300	13	3.9	0	0	2	0.61	0	0	4	1.23	6	1.78
SS1G_01302	9	2.7	4	1.18	4	1.22	0	0	0	0	34	10.1
SS1G_01303	37	11.1	32	9.44	47	14.38	110	32.39	44	13.48	48	14.25
SS1G_01304	0	0	0	0	4	1.22	4	1.18	4	1.23	0	0
SS1G_01305	5	1.5	7	2.06	10	3.06	0	0	2	0.61	2	0.59
SS1G_01307	0	0	0	0	4	1.22	0	0	0	0	0	0
SS1G_01309	0	0	0	0	4	1.22	9	2.65	0	0	11	3.27
SS1G_01310	9	2.7	0	0	13	3.98	14	4.12	7	2.14	4	1.19
SS1G_01312	4	1.2	0	0	2	0.61	0	0	0	0	4	1.19
SS1G_01313	14	4.2	5	1.47	0	0	13	3.83	7	2.14	5	1.48
SS1G_01314	3	0.9	0	0	7	2.14	0	0	4	1.23	0	0
SS1G_01315	0	0	2	0.59	3	0.92	7	2.06	18	5.52	6	1.78
SS1G_01317	10	3	6	1.77	12	3.67	8	2.36	20	6.13	22	6.53
SS1G_01318	3	0.9	3	0.88	0	0	0	0	2	0.61	0	0
SS1G_01319	0	0	0	0	0	0	2	0.59	0	0	0	0
SS1G_01323	8	2.4	10	2.95	0	0	9	2.65	12	3.68	0	0
SS1G_01326	9	2.7	3	0.88	17	5.2	11	3.24	6	1.84	6	1.78
SS1G_01327	10	3	2	0.59	7	2.14	0	0	6	1.84	6	1.78
SS1G_01329	26	7.8	0	0	32	9.79	11	3.24	0	0	10	2.97
SS1G_01330	33	9.9	10	2.95	15	4.59	0	0	25	7.66	17	5.05
SS1G_01331	72	21.6	73	21.53	90	27.53	349	102.76	292	89.47	101	29.99
SS1G_01332	2	0.6	0	0	3	0.92	2	0.59	3	0.92	0	0
SS1G_01333	40	12	72	21.24	42	12.85	70	20.61	85	26.04	43	12.77
SS1G_01334	395	118.48	69	20.35	39	11.93	48	14.13	101	30.95	42	12.47
SS1G_01336	0	0	0	0	0	0	0	0	3	0.92	0	0
SS1G_01337	9	2.7	6	1.77	13	3.98	8	2.36	8	2.45	12	3.56
SS1G_01338	127	38.09	86	25.37	118	36.09	162	47.7	180	55.15	102	30.29
SS1G_01339	7	2.1	10	2.95	10	3.06	7	2.06	3	0.92	9	2.67
SS1G_01340	60	18	2	0.59	9	2.75	37	10.89	38	11.64	41	12.17
SS1G_01341	37	11.1	100	29.5	80	24.47	37	10.89	48	14.71	86	25.54
SS1G_01342	14	4.2	7	2.06	11	3.36	12	3.53	9	2.76	6	1.78
SS1G_01343	170	50.99	120	35.4	119	36.4	84	24.73	181	55.46	105	31.18
SS1G_01347	101	30.3	189	55.75	78	23.86	147	43.28	37	11.34	60	17.82
SS1G_01348	140	41.99	444	130.97	254	77.69	483	142.22	443	135.74	266	78.98
SS1G_01349	0	0	0	0	5	1.53	3	0.88	0	0	0	0
SS1G_01350	10	3	5	1.47	25	7.65	8	2.36	3	0.92	0	0
SS1G_01351	37	11.1	142	41.89	115	35.17	151	44.46	105	32.17	93	27.61
SS1G_01352	13	3.9	3	0.88	70	21.41	28	8.24	19	5.82	2	0.59
SS1G_01353	5	1.5	0	0	0	0	2	0.59	0	0	3	0.89
SS1G_01354	16	4.8	10	2.95	15	4.59	6	1.77	14	4.29	11	3.27
SS1G_01356	42	12.6	11	3.24	134	40.98	122	35.92	100	30.64	45	13.36
SS1G_01359	0	0	2	0.59	0	0	0	0	0	0	0	0
SS1G_01360	0	0	0	0	3	0.92	0	0	6	1.84	0	0
SS1G_01361	60	18	21	6.19	47	14.38	68	20.02	62	19	54	16.03
SS1G_01362	0	0	3	0.88	0	0	0	0	4	1.23	0	0
SS1G_01368	0	0	0	0	2	0.61	0	0	2	0.61	0	0
SS1G_01370	7	2.1	0	0	0	0	0	0	4	1.23	0	0
SS1G_01371	32	9.6	96	28.32	47	14.38	90	26.5	25	7.66	23	6.83
SS1G_01372	79	23.7	90	26.55	88	26.92	145	42.7	136	41.67	182	54.04
SS1G_01373	11	3.3	0	0	14	4.28	0	0	2	0.61	27	8.02
SS1G_01374	9	2.7	6	1.77	5	1.53	0	0	4	1.23	4	1.19
SS1G_01375	0	0	0	0	0	0	2	0.59	12	3.68	0	0
SS1G_01376	46	13.8	24	7.08	26	7.95	38	11.19	29	8.89	24	7.13
SS1G_01377	61	18.3	22	6.49	149	45.57	91	26.8	60	18.38	82	24.35
SS1G_01378	20	6	0	0	7	2.14	36	10.6	578	177.1	0	0
SS1G_01379	13	3.9	15	4.42	9	2.75	14	4.12	12	3.68	16	4.75
SS1G_01380	19	5.7	7	2.06	35	10.7	105	30.92	63	19.3	22	6.53
SS1G_01381	3	0.9	0	0	0	0	0	0	0	0	0	0
SS1G_01382	738	221.37	2	0.59	97	29.67	919	270.6	4135	1266.96	26	7.72
SS1G_01384	13	3.9	0	0	6	1.84	7	2.06	6	1.84	88	26.13
SS1G_01386	25	7.5	6	1.77	21	6.42	12	3.53	6	1.84	6	1.78
SS1G_01389	2	0.6	5	1.47	7	2.14	0	0	3	0.92	17	5.05
SS1G_01393	29	8.7	26	7.67	28	8.56	23	6.77	30	9.19	36	10.69
SS1G_01394	7	2.1	6	1.77	2	0.61	16	4.71	11	3.37	0	0
SS1G_01395	6	1.8	3	0.88	0	0	0	0	0	0	0	0
SS1G_01396	672	201.57	1270	374.63	579	177.09	277	81.56	383	117.35	1118	331.96
SS1G_01397	47	14.1	83	24.48	48	14.68	25	7.36	61	18.69	59	17.52
SS1G_01399	0	0	3	0.88	0	0	2	0.59	4	1.23	10	2.97
SS1G_01401	1869	560.61	8374	2470.19	4076	1246.66	4164	1226.1	3544	1085.88	5455	1619.73
SS1G_01403	0	0	0	0	2	0.61	0	0	0	0	0	0
SS1G_01405	90	27	205	60.47	143	43.74	211	62.13	76	23.29	83	24.64
SS1G_01406	0	0	0	0	0	0	3	0.88	0	0	0	0
SS1G_01407	1640	491.92	2923	862.24	1859	568.58	905	266.48	1899	581.85	2875	853.66
SS1G_01408	0	0	4	1.18	0	0	3	0.88	2	0.61	0	0
SS1G_01409	65	19.5	32	9.44	96	29.36	178	52.41	270	82.73	85	25.24
SS1G_01410	0	0	0	0	0	0	0	0	2	0.61	0	0
SS1G_01411	27	8.1	21	6.19	21	6.42	26	7.66	34	10.42	45	13.36
SS1G_01413	0	0	0	0	0	0	0	0	0	0	6	1.78
SS1G_01414	0	0	0	0	0	0	0	0	0	0	2	0.59
SS1G_01415	4	1.2	2	0.59	4	1.22	8	2.36	0	0	10	2.97
SS1G_01416	0	0	0	0	2	0.61	0	0	0	0	0	0
SS1G_01417	7	2.1	31	9.14	0	0	22	6.48	2	0.61	2	0.59
SS1G_01418	28	8.4	14	4.13	9	2.75	0	0	5	1.53	5	1.48
SS1G_01421	0	0	0	0	0	0	0	0	0	0	2	0.59
SS1G_01422	675	202.47	60	17.7	201	61.48	316	93.05	44	13.48	66	19.6
SS1G_01423	4	1.2	11	3.24	3	0.92	4	1.18	4	1.23	0	0
SS1G_01424	77	23.1	15	4.42	25	7.65	15	4.42	46	14.09	10	2.97
SS1G_01425	64	19.2	17	5.01	69	21.1	41	12.07	218	66.8	43	12.77
SS1G_01426	0	0	0	0	0	0	0	0	11	3.37	0	0
SS1G_01427	0	0	0	0	0	0	2	0.59	83	25.43	0	0
SS1G_01428	0	0	0	0	0	0	2	0.59	35	10.72	0	0
SS1G_01429	3	0.9	4	1.18	4	1.22	0	0	4	1.23	12	3.56
SS1G_01431	0	0	0	0	2	0.61	2	0.59	0	0	0	0
SS1G_01432	0	0	0	0	0	0	4	1.18	3	0.92	0	0
SS1G_01433	0	0	0	0	4	1.22	0	0	0	0	0	0
SS1G_01434	49	14.7	10	2.95	46	14.07	12	3.53	112	34.32	127	37.71
SS1G_01435	154	46.19	116	34.22	88	26.92	113	33.27	250	76.6	83	24.64
SS1G_01436	7	2.1	0	0	11	3.36	15	4.42	8	2.45	3	0.89
SS1G_01437	5	1.5	0	0	0	0	0	0	7	2.14	2	0.59
SS1G_01438	8	2.4	4	1.18	13	3.98	16	4.71	3	0.92	0	0
SS1G_01441	95	28.5	88	25.96	43	13.15	65	19.14	105	32.17	60	17.82
SS1G_01442	66	19.8	8	2.36	35	10.7	23	6.77	8	2.45	63	18.71
SS1G_01453	0	0	0	0	0	0	0	0	2	0.61	0	0
SS1G_01457	2	0.6	0	0	0	0	0	0	2	0.61	0	0
SS1G_01458	55	16.5	7	2.06	24	7.34	8	2.36	9	2.76	16	4.75
SS1G_01461	0	0	5	1.47	0	0	0	0	4	1.23	0	0
SS1G_01463	1407	422.04	2264	667.84	56	17.13	43	12.66	131	40.14	34	10.1
SS1G_01464	230	68.99	135	39.82	80	24.47	17	5.01	142	43.51	131	38.9
SS1G_01466	0	0	0	0	0	0	0	0	4	1.23	0	0
SS1G_01471	2	0.6	0	0	2	0.61	3	0.88	0	0	3	0.89
SS1G_01472	6	1.8	0	0	2	0.61	0	0	5	1.53	25	7.42
SS1G_01473	2	0.6	0	0	3	0.92	6	1.77	11	3.37	4	1.19
SS1G_01474	9	2.7	13	3.83	27	8.26	25	7.36	21	6.43	0	0
SS1G_01475	0	0	0	0	0	0	0	0	2	0.61	0	0
SS1G_01477	3	0.9	2	0.59	5	1.53	14	4.12	11	3.37	5	1.48
SS1G_01478	2	0.6	0	0	2	0.61	12	3.53	86	26.35	2	0.59
SS1G_01479	422	126.58	115	33.92	319	97.57	127	37.4	172	52.7	267	79.28
SS1G_01480	370	110.98	4	1.18	66	20.19	83	24.44	266	81.5	20	5.94
SS1G_01481	13	3.9	0	0	7	2.14	0	0	5	1.53	0	0
SS1G_01482	6	1.8	0	0	7	2.14	3	0.88	9	2.76	3	0.89
SS1G_01485	3	0.9	0	0	0	0	7	2.06	2	0.61	0	0
SS1G_01487	38	11.4	0	0	40	12.23	273	80.39	156	47.8	47	13.96
SS1G_01488	4	1.2	0	0	0	0	0	0	2	0.61	0	0
SS1G_01489	13	3.9	7	2.06	2	0.61	21	6.18	5	1.53	24	7.13
SS1G_01490	0	0	0	0	0	0	0	0	0	0	3	0.89
SS1G_01491	24	7.2	0	0	17	5.2	6	1.77	0	0	6	1.78
SS1G_01492	0	0	4	1.18	4	1.22	0	0	0	0	0	0
SS1G_01493	2	0.6	0	0	0	0	2	0.59	0	0	4	1.19
SS1G_01494	26	7.8	0	0	0	0	3	0.88	0	0	23	6.83
SS1G_01495	14	4.2	7	2.06	6	1.84	3	0.88	2	0.61	9	2.67
SS1G_01496	5	1.5	0	0	0	0	3	0.88	0	0	6	1.78
SS1G_01499	53	15.9	102	30.09	38	11.62	53	15.61	36	11.03	205	60.87
SS1G_01500	222	66.59	486	143.36	415	126.93	233	68.61	597	182.92	1199	356.01
SS1G_01501	12	3.6	0	0	3	0.92	6	1.77	2	0.61	6	1.78
SS1G_01502	0	0	0	0	2	0.61	0	0	2	0.61	2	0.59
SS1G_01503	6	1.8	0	0	2	0.61	9	2.65	8	2.45	10	2.97
SS1G_01505	6	1.8	7	2.06	15	4.59	3	0.88	9	2.76	2	0.59
SS1G_01506	6	1.8	0	0	0	0	0	0	0	0	2	0.59
SS1G_01508	9	2.7	3	0.88	11	3.36	0	0	7	2.14	3	0.89
SS1G_01509	0	0	0	0	0	0	0	0	0	0	3	0.89
SS1G_01513	112	33.59	40	11.8	111	33.95	145	42.7	179	54.85	90	26.72
SS1G_01515	2	0.6	0	0	0	0	6	1.77	5	1.53	0	0
SS1G_01516	0	0	0	0	0	0	6	1.77	18	5.52	0	0
SS1G_01523	2	0.6	0	0	0	0	12	3.53	15	4.6	0	0
SS1G_01524	11	3.3	45	13.27	37	11.32	24	7.07	8	2.45	36	10.69
SS1G_01525	69	20.7	79	23.3	137	41.9	70	20.61	125	38.3	205	60.87
SS1G_01526	0	0	0	0	0	0	2	0.59	0	0	0	0
SS1G_01527	108	32.4	106	31.27	79	24.16	198	58.3	64	19.61	50	14.85
SS1G_01528	19	5.7	38	11.21	30	9.18	126	37.1	171	52.39	128	38.01
SS1G_01529	15	4.5	3	0.88	30	9.18	34	10.01	56	17.16	70	20.78
SS1G_01530	116	34.79	98	28.91	92	28.14	188	55.36	195	59.75	223	66.21
SS1G_01533	0	0	0	0	0	0	0	0	2	0.61	9	2.67
SS1G_01535	0	0	0	0	0	0	0	0	2	0.61	0	0
SS1G_01536	0	0	2	0.59	2	0.61	0	0	0	0	6	1.78
SS1G_01537	10	3	8	2.36	30	9.18	5	1.47	3	0.92	22	6.53
SS1G_01540	27	8.1	38	11.21	12	3.67	9	2.65	26	7.97	5	1.48
SS1G_01543	46	13.8	34	10.03	33	10.09	24	7.07	61	18.69	58	17.22
SS1G_01544	50	15	31	9.14	61	18.66	52	15.31	53	16.24	84	24.94
SS1G_01545	5	1.5	0	0	0	0	0	0	2	0.61	0	0
SS1G_01546	2	0.6	6	1.77	6	1.84	3	0.88	4	1.23	9	2.67
SS1G_01547	0	0	0	0	0	0	0	0	2	0.61	0	0
SS1G_01548	62	18.6	46	13.57	101	30.89	82	24.15	145	44.43	101	29.99
SS1G_01549	90	27	44	12.98	29	8.87	52	15.31	74	22.67	46	13.66
SS1G_01550	0	0	0	0	2	0.61	0	0	0	0	0	0
SS1G_01551	0	0	4	1.18	0	0	2	0.59	0	0	0	0
SS1G_01552	6	1.8	2	0.59	18	5.51	0	0	7	2.14	12	3.56
SS1G_01553	18	5.4	40	11.8	23	7.03	11	3.24	12	3.68	8	2.38
SS1G_01554	83	24.9	97	28.61	105	32.11	107	31.51	91	27.88	87	25.83
SS1G_01555	28	8.4	7	2.06	5	1.53	11	3.24	3	0.92	4	1.19
SS1G_01556	35	10.5	13	3.83	214	65.45	67	19.73	181	55.46	113	33.55
SS1G_01557	8	2.4	0	0	8	2.45	23	6.77	19	5.82	21	6.24
SS1G_01558	8	2.4	2	0.59	0	0	2	0.59	0	0	6	1.78
SS1G_01559	0	0	0	0	0	0	6	1.77	2	0.61	0	0
SS1G_01560	39	11.7	111	32.74	36	11.01	29	8.54	65	19.92	182	54.04
SS1G_01562	7	2.1	2	0.59	0	0	20	5.89	0	0	11	3.27
SS1G_01563	30	9	28	8.26	32	9.79	18	5.3	24	7.35	110	32.66
SS1G_01564	0	0	0	0	3	0.92	0	0	0	0	0	0
SS1G_01566	26	7.8	11	3.24	11	3.36	29	8.54	13	3.98	14	4.16
SS1G_01567	30	9	11	3.24	6	1.84	0	0	6	1.84	13	3.86
SS1G_01568	10	3	4	1.18	9	2.75	0	0	6	1.84	13	3.86
SS1G_01572	10	3	9	2.65	5	1.53	13	3.83	31	9.5	33	9.8
SS1G_01576	160	47.99	0	0	639	195.44	244	71.85	128	39.22	11	3.27
SS1G_01577	2	0.6	0	0	0	0	0	0	0	0	0	0
SS1G_01578	115	34.49	9	2.65	643	196.66	1085	319.48	989	303.03	5	1.48
SS1G_01579	0	0	0	0	0	0	0	0	17	5.21	0	0
SS1G_01580	8	2.4	39	11.5	12	3.67	8	2.36	13	3.98	21	6.24
SS1G_01581	0	0	7	2.06	3	0.92	7	2.06	6	1.84	0	0
SS1G_01582	709	212.67	839	247.49	928	283.83	1883	554.45	2556	783.16	456	135.4
SS1G_01583	0	0	2	0.59	4	1.22	11	3.24	12	3.68	0	0
SS1G_01584	5	1.5	2	0.59	0	0	0	0	0	0	2	0.59
SS1G_01585	27	8.1	6	1.77	20	6.12	33	9.72	52	15.93	73	21.68
SS1G_01586	0	0	0	0	2	0.61	0	0	0	0	0	0
SS1G_01587	0	0	0	0	2	0.61	3	0.88	4	1.23	3	0.89
SS1G_01589	0	0	22	6.49	132	40.37	8	2.36	22	6.74	10	2.97
SS1G_01590	0	0	0	0	0	0	0	0	3	0.92	0	0
SS1G_01591	119	35.69	12	3.54	278	85.03	305	89.81	905	277.29	34	10.1
SS1G_01592	14	4.2	25	7.37	14	4.28	66	19.43	58	17.77	25	7.42
SS1G_01593	5	1.5	0	0	4	1.22	0	0	2	0.61	0	0
SS1G_01594	48	14.4	33	9.73	16	4.89	25	7.36	26	7.97	57	16.92
SS1G_01595	86	25.8	53	15.63	41	12.54	59	17.37	58	17.77	52	15.44
SS1G_01597	791	237.26	1362	401.77	713	218.07	453	133.39	801	245.43	1918	569.5
SS1G_01598	0	0	2	0.59	0	0	3	0.88	0	0	0	0
SS1G_01599	137	41.09	373	110.03	272	83.19	348	102.47	282	86.4	373	110.75
SS1G_01600	149	44.69	183	53.98	122	37.31	55	16.19	78	23.9	215	63.84
SS1G_01601	10	3	3	0.88	7	2.14	0	0	0	0	16	4.75
SS1G_01602	28	8.4	15	4.42	31	9.48	33	9.72	40	12.26	33	9.8
SS1G_01603	365	109.48	432	127.43	799	244.38	286	84.21	107	32.78	83	24.64
SS1G_01604	2	0.6	4	1.18	0	0	2	0.59	2	0.61	0	0
SS1G_01605	161	48.29	225	66.37	211	64.54	211	62.13	258	79.05	175	51.96
SS1G_01606	150	44.99	322	94.98	183	55.97	130	38.28	87	26.66	209	62.06
SS1G_01607	0	0	0	0	0	0	15	4.42	96	29.41	0	0
SS1G_01608	208	62.39	506	149.26	300	91.76	270	79.5	167	51.17	214	63.54
SS1G_01610	55	16.5	51	15.04	103	31.5	17	5.01	141	43.2	128	38.01
SS1G_01611	76	22.8	121	35.69	154	47.1	87	25.62	179	54.85	165	48.99
SS1G_01613	20	6	5	1.47	8	2.45	30	8.83	77	23.59	97	28.8
SS1G_01614	172	51.59	0	0	7004	2142.2	14847	4371.72	8862	2715.32	292	86.7
SS1G_01616	0	0	0	0	0	0	0	0	5	1.53	0	0
SS1G_01617	34	10.2	26	7.67	60	18.35	96	28.27	44	13.48	21	6.24
SS1G_01618	12	3.6	4	1.18	10	3.06	3	0.88	0	0	0	0
SS1G_01621	0	0	2	0.59	4	1.22	2	0.59	3	0.92	0	0
SS1G_01622	0	0	0	0	4	1.22	8	2.36	0	0	2	0.59
SS1G_01623	3	0.9	0	0	0	0	0	0	3	0.92	2	0.59
SS1G_01624	7	2.1	0	0	7	2.14	0	0	7	2.14	10	2.97
SS1G_01625	199	59.69	233	68.73	165	50.47	85	25.03	67	20.53	131	38.9
SS1G_01626	12	3.6	0	0	3	0.92	0	0	0	0	0	0
SS1G_01627	12	3.6	2	0.59	11	3.36	7	2.06	13	3.98	4	1.19
SS1G_01628	88	26.4	34	10.03	48	14.68	39	11.48	43	13.18	23	6.83
SS1G_01629	3	0.9	0	0	2	0.61	4	1.18	0	0	0	0
SS1G_01630	0	0	0	0	2	0.61	3	0.88	0	0	2	0.59
SS1G_01631	154	46.19	161	47.49	140	42.82	139	40.93	348	106.63	669	198.64
SS1G_01632	243	72.89	20	5.9	134	40.98	255	75.09	356	109.08	16	4.75
SS1G_01633	82	24.6	101	29.79	75	22.94	137	40.34	231	70.78	242	71.86
SS1G_01635	68	20.4	65	19.17	59	18.05	105	30.92	41	12.56	25	7.42
SS1G_01636	15	4.5	12	3.54	19	5.81	13	3.83	27	8.27	22	6.53
SS1G_01637	60	18	92	27.14	84	25.69	80	23.56	122	37.38	62	18.41
SS1G_01638	55	16.5	13	3.83	46	14.07	88	25.91	102	31.25	166	49.29
SS1G_01640	153	45.89	88	25.96	100	30.59	68	20.02	10	3.06	54	16.03
SS1G_01641	266	79.79	274	80.83	290	88.7	175	51.53	149	45.65	153	45.43
SS1G_01643	0	0	0	0	0	0	0	0	0	0	2	0.59
SS1G_01645	17	5.1	2	0.59	45	13.76	33	9.72	49	15.01	11	3.27
SS1G_01646	43	12.9	32	9.44	30	9.18	23	6.77	47	14.4	67	19.89
SS1G_01647	81	24.3	0	0	24	7.34	60	17.67	39	11.95	18	5.34
SS1G_01648	285	85.49	1141	336.58	134	40.98	117	34.45	111	34.01	261	77.5
SS1G_01649	11	3.3	10	2.95	18	5.51	28	8.24	18	5.52	38	11.28
SS1G_01650	4	1.2	0	0	10	3.06	64	18.84	5	1.53	0	0
SS1G_01651	0	0	0	0	0	0	3	0.88	15	4.6	5	1.48
SS1G_01652	5	1.5	0	0	9	2.75	9	2.65	8	2.45	10	2.97
SS1G_01653	12	3.6	64	18.88	23	7.03	42	12.37	10	3.06	101	29.99
SS1G_01655	0	0	20	5.9	0	0	3	0.88	2	0.61	342	101.55
SS1G_01656	9	2.7	63	18.58	10	3.06	7	2.06	9	2.76	430	127.68
SS1G_01657	11	3.3	15	4.42	13	3.98	2	0.59	7	2.14	3	0.89
SS1G_01658	0	0	2	0.59	0	0	3	0.88	0	0	3	0.89
SS1G_01660	0	0	3	0.88	0	0	0	0	0	0	0	0
SS1G_01661	0	0	0	0	3	0.92	0	0	0	0	2	0.59
SS1G_01662	0	0	7	2.06	4	1.22	0	0	0	0	13	3.86
SS1G_01663	8	2.4	17	5.01	31	9.48	6	1.77	11	3.37	10	2.97
SS1G_01664	64	19.2	19	5.6	70	21.41	41	12.07	3	0.92	74	21.97
SS1G_01667	16	4.8	9	2.65	18	5.51	6	1.77	20	6.13	27	8.02
SS1G_01669	116	34.79	45	13.27	93	28.44	129	37.98	131	40.14	72	21.38
SS1G_01670	36	10.8	0	0	31	9.48	105	30.92	19	5.82	3	0.89
SS1G_01672	3	0.9	0	0	14	4.28	22	6.48	3	0.92	2	0.59
SS1G_01675	0	0	0	0	0	0	5	1.47	24	7.35	0	0
SS1G_01676	2	0.6	11	3.24	0	0	2	0.59	3	0.92	0	0
SS1G_01677	6	1.8	4	1.18	4	1.22	2	0.59	7	2.14	13	3.86
SS1G_01678	5	1.5	23	6.78	13	3.98	17	5.01	48	14.71	22	6.53
SS1G_01679	4505	1351.29	8302	2448.95	3985	1218.83	2487	732.3	2572	788.06	6783	2014.05
SS1G_01682	0	0	8	2.36	7	2.14	12	3.53	8	2.45	11	3.27
SS1G_01683	49	14.7	77	22.71	96	29.36	75	22.08	68	20.84	68	20.19
SS1G_01684	6	1.8	6	1.77	10	3.06	5	1.47	18	5.52	20	5.94
SS1G_01685	228	68.39	19	5.6	68	20.8	554	163.13	114	34.93	154	45.73
SS1G_01686	160	47.99	67	19.76	134	40.98	124	36.51	139	42.59	121	35.93
SS1G_01689	13	3.9	13	3.83	13	3.98	9	2.65	22	6.74	4	1.19
SS1G_01691	6	1.8	3	0.88	4	1.22	8	2.36	13	3.98	0	0
SS1G_01693	44	13.2	26	7.67	74	22.63	145	42.7	124	37.99	74	21.97
SS1G_01694	156	46.79	333	98.23	213	65.15	203	59.77	108	33.09	180	53.45
SS1G_01695	5	1.5	0	0	0	0	0	0	3	0.92	0	0
SS1G_01696	2565	769.38	1569	462.83	477	145.89	598	176.08	148	45.35	580	172.22
SS1G_01698	11	3.3	37	10.91	51	15.6	58	17.08	36	11.03	56	16.63
SS1G_01699	1860	557.91	13844	4083.75	3587	1097.1	3111	916.04	4164	1275.85	6040	1793.43
SS1G_01700	147	44.09	173	51.03	167	51.08	243	71.55	228	69.86	193	57.31
SS1G_01701	7	2.1	0	0	2	0.61	8	2.36	9	2.76	6	1.78
SS1G_01702	0	0	0	0	3	0.92	2	0.59	0	0	5	1.48
SS1G_01703	147	44.09	76	22.42	44	13.46	8	2.36	6	1.84	644	191.22
SS1G_01704	4	1.2	7	2.06	3	0.92	2	0.59	5	1.53	4	1.19
SS1G_01705	0	0	0	0	2	0.61	0	0	7	2.14	0	0
SS1G_01706	220	65.99	333	98.23	171	52.3	135	39.75	242	74.15	314	93.23
SS1G_01707	54	16.2	49	14.45	104	31.81	52	15.31	104	31.87	68	20.19
SS1G_01708	65	19.5	79	23.3	55	16.82	74	21.79	40	12.26	74	21.97
SS1G_01709	5	1.5	2	0.59	4	1.22	2	0.59	2	0.61	2	0.59
SS1G_01710	7	2.1	0	0	5	1.53	17	5.01	23	7.05	27	8.02
SS1G_01711	11	3.3	0	0	4	1.22	5	1.47	8	2.45	6	1.78
SS1G_01714	102	30.6	225	66.37	159	48.63	174	51.23	95	29.11	151	44.84
SS1G_01715	2	0.6	0	0	13	3.98	40	11.78	15	4.6	24	7.13
SS1G_01717	90	27	87	25.66	76	23.24	50	14.72	41	12.56	38	11.28
SS1G_01718	5	1.5	0	0	0	0	0	0	2	0.61	2	0.59
SS1G_01719	71	21.3	157	46.31	85	26	81	23.85	59	18.08	30	8.91
SS1G_01722	14	4.2	15	4.42	10	3.06	2	0.59	15	4.6	18	5.34
SS1G_01725	28	8.4	20	5.9	14	4.28	20	5.89	16	4.9	21	6.24
SS1G_01726	2	0.6	0	0	0	0	0	0	0	0	2	0.59
SS1G_01727	0	0	3	0.88	0	0	4	1.18	4	1.23	0	0
SS1G_01728	5	1.5	0	0	12	3.67	2	0.59	7	2.14	2	0.59
SS1G_01729	27	8.1	22	6.49	10	3.06	30	8.83	14	4.29	19	5.64
SS1G_01730	5	1.5	0	0	0	0	0	0	2	0.61	5	1.48
SS1G_01731	138	41.39	73	21.53	46	14.07	64	18.84	69	21.14	361	107.19
SS1G_01732	0	0	0	0	2	0.61	0	0	0	0	5	1.48
SS1G_01733	67	20.1	23	6.78	66	20.19	82	24.15	136	41.67	139	41.27
SS1G_01734	2	0.6	0	0	2	0.61	3	0.88	2	0.61	0	0
SS1G_01736	0	0	0	0	4	1.22	0	0	5	1.53	3	0.89
SS1G_01737	5	1.5	0	0	0	0	0	0	0	0	14	4.16
SS1G_01741	51	15.3	46	13.57	31	9.48	75	22.08	44	13.48	11	3.27
SS1G_01742	6	1.8	2	0.59	0	0	0	0	3	0.92	6	1.78
SS1G_01743	9	2.7	0	0	6	1.84	2	0.59	8	2.45	6	1.78
SS1G_01744	6	1.8	4	1.18	4	1.22	9	2.65	6	1.84	3	0.89
SS1G_01745	179	53.69	213	62.83	281	85.94	976	287.38	336	102.95	521	154.7
SS1G_01746	79	23.7	207	61.06	120	36.7	135	39.75	119	36.46	157	46.62
SS1G_01747	0	0	0	0	0	0	0	0	0	0	2	0.59
SS1G_01750	101	30.3	32	9.44	33	10.09	169	49.76	222	68.02	311	92.34
SS1G_01751	5	1.5	0	0	0	0	0	0	0	0	0	0
SS1G_01753	13	3.9	2	0.59	2	0.61	0	0	6	1.84	0	0
SS1G_01754	1003	300.85	17	5.01	7773	2377.4	187	55.06	57	17.46	116	34.44
SS1G_01755	9	2.7	0	0	36	11.01	20	5.89	5	1.53	0	0
SS1G_01759	3	0.9	0	0	0	0	3	0.88	0	0	0	0
SS1G_01760	52	15.6	27	7.96	21	6.42	63	18.55	51	15.63	31	9.2
SS1G_01762	58	17.4	95	28.02	137	41.9	56	16.49	54	16.55	28	8.31
SS1G_01764	0	0	4	1.18	5	1.53	4	1.18	3	0.92	2	0.59
SS1G_01765	0	0	0	0	2	0.61	0	0	0	0	5	1.48
SS1G_01766	6	1.8	2	0.59	6	1.84	0	0	6	1.84	6	1.78
SS1G_01767	274	82.19	280	82.6	179	54.75	61	17.96	144	44.12	227	67.4
SS1G_01768	41	12.3	64	18.88	98	29.97	47	13.84	78	23.9	151	44.84
SS1G_01769	5	1.5	0	0	21	6.42	2	0.59	5	1.53	4	1.19
SS1G_01770	0	0	0	0	0	0	0	0	4	1.23	0	0
SS1G_01771	0	0	5	1.47	0	0	0	0	0	0	0	0
SS1G_01772	2	0.6	6	1.77	3	0.92	0	0	11	3.37	5	1.48
SS1G_01773	0	0	0	0	0	0	0	0	0	0	3	0.89
SS1G_01774	0	0	0	0	0	0	2	0.59	0	0	0	0
SS1G_01776	662	198.57	270	79.65	116	35.48	9	2.65	17	5.21	707	209.93
SS1G_01778	137	41.09	155	45.72	122	37.31	164	48.29	211	64.65	202	59.98
SS1G_01779	3	0.9	0	0	10	3.06	6	1.77	0	0	5	1.48
SS1G_01780	0	0	0	0	0	0	0	0	6	1.84	14	4.16
SS1G_01781	0	0	0	0	0	0	0	0	4	1.23	0	0
SS1G_01782	0	0	0	0	0	0	0	0	5	1.53	4	1.19
SS1G_01783	33	9.9	0	0	4	1.22	7	2.06	3	0.92	84	24.94
SS1G_01784	4	1.2	3	0.88	3	0.92	0	0	5	1.53	2	0.59
SS1G_01785	62	18.6	103	30.38	41	12.54	56	16.49	24	7.35	61	18.11
SS1G_01788	20	6	8	2.36	7	2.14	3	0.88	3	0.92	12	3.56
SS1G_01789	0	0	3	0.88	2	0.61	15	4.42	7	2.14	0	0
SS1G_01790	3	0.9	10	2.95	5	1.53	50	14.72	54	16.55	7	2.08
SS1G_01791	5	1.5	11	3.24	6	1.84	5	1.47	8	2.45	10	2.97
SS1G_01792	3	0.9	2	0.59	0	0	6	1.77	2	0.61	0	0
SS1G_01797	0	0	4	1.18	9	2.75	3	0.88	5	1.53	3	0.89
SS1G_01798	228	68.39	284	83.78	289	88.39	402	118.37	609	186.6	1339	397.58
SS1G_01799	0	0	0	0	8	2.45	165	48.58	328	100.5	0	0
SS1G_01800	89	26.7	3	0.88	25	7.65	56	16.49	66	20.22	34	10.1
SS1G_01802	3	0.9	56	16.52	16	4.89	0	0	0	0	53	15.74
SS1G_01803	0	0	11	3.24	0	0	2	0.59	0	0	0	0
SS1G_01807	5	1.5	0	0	4	1.22	4	1.18	2	0.61	0	0
SS1G_01809	199	59.69	1114	328.61	84	25.69	61	17.96	152	46.57	317	94.13
SS1G_01811	6	1.8	0	0	0	0	14	4.12	8	2.45	5	1.48
SS1G_01812	26	7.8	0	0	45	13.76	169	49.76	36	11.03	65	19.3
SS1G_01813	2	0.6	0	0	4	1.22	4	1.18	0	0	0	0
SS1G_01814	61	18.3	40	11.8	30	9.18	111	32.68	143	43.82	68	20.19
SS1G_01815	0	0	2	0.59	0	0	5	1.47	2	0.61	0	0
SS1G_01816	12	3.6	25	7.37	17	5.2	38	11.19	15	4.6	3	0.89
SS1G_01817	5	1.5	0	0	0	0	2	0.59	10	3.06	0	0
SS1G_01818	14	4.2	20	5.9	5	1.53	8	2.36	18	5.52	23	6.83
SS1G_01819	78	23.4	50	14.75	175	53.52	324	95.4	173	53.01	101	29.99
SS1G_01821	0	0	3	0.88	0	0	7	2.06	0	0	0	0
SS1G_01822	48	14.4	64	18.88	50	15.29	89	26.21	33	10.11	21	6.24
SS1G_01823	70	21	28	8.26	61	18.66	112	32.98	114	34.93	62	18.41
SS1G_01824	95	28.5	32	9.44	58	17.74	67	19.73	46	14.09	55	16.33
SS1G_01825	14	4.2	16	4.72	4	1.22	2	0.59	3	0.92	4	1.19
SS1G_01826	15	4.5	52	15.34	39	11.93	34	10.01	31	9.5	14	4.16
SS1G_01827	10	3	2	0.59	7	2.14	12	3.53	13	3.98	13	3.86
SS1G_01828	21	6.3	6	1.77	13	3.98	3	0.88	14	4.29	99	29.4
SS1G_01830	32	9.6	12	3.54	19	5.81	24	7.07	20	6.13	7	2.08
SS1G_01831	88	26.4	93	27.43	97	29.67	68	20.02	85	26.04	99	29.4
SS1G_01832	419	125.68	244	71.98	492	150.48	33	9.72	49	15.01	60	17.82
SS1G_01833	84	25.2	15	4.42	89	27.22	203	59.77	5	1.53	152	45.13
SS1G_01834	0	0	0	0	0	0	0	0	0	0	2	0.59
SS1G_01835	6	1.8	11	3.24	6	1.84	20	5.89	8	2.45	11	3.27
SS1G_01836	15	4.5	11	3.24	10	3.06	24	7.07	24	7.35	29	8.61
SS1G_01837	79	23.7	12	3.54	422	129.07	7	2.06	8	2.45	37	10.99
SS1G_01838	0	0	0	0	0	0	0	0	2	0.61	4	1.19
SS1G_01840	87	26.1	29	8.55	27	8.26	22	6.48	111	34.01	44	13.06
SS1G_01843	150	44.99	72	21.24	187	57.19	392	115.42	241	73.84	348	103.33
SS1G_01844	160	47.99	205	60.47	140	42.82	121	35.63	67	20.53	87	25.83
SS1G_01845	52	15.6	3	0.88	136	41.6	836	246.16	174	53.31	58	17.22
SS1G_01846	59	17.7	21	6.19	19	5.81	31	9.13	11	3.37	77	22.86
SS1G_01847	17	5.1	55	16.22	66	20.19	65	19.14	47	14.4	0	0
SS1G_01848	71	21.3	33	9.73	51	15.6	124	36.51	27	8.27	39	11.58
SS1G_01849	78	23.4	3	0.88	20	6.12	0	0	3	0.92	40	11.88
SS1G_01850	130	38.99	35	10.32	108	33.03	152	44.76	74	22.67	82	24.35
SS1G_01851	361	108.28	142	41.89	173	52.91	68	20.02	103	31.56	386	114.61
SS1G_01854	119	35.69	189	55.75	217	66.37	139	40.93	178	54.54	173	51.37
SS1G_01855	0	0	14	4.13	7	2.14	6	1.77	2	0.61	10	2.97
SS1G_01856	16	4.8	24	7.08	11	3.36	18	5.3	26	7.97	20	5.94
SS1G_01857	0	0	0	0	2	0.61	0	0	2	0.61	0	0
SS1G_01858	21	6.3	31	9.14	38	11.62	40	11.78	32	9.8	18	5.34
SS1G_01859	51	15.3	133	39.23	34	10.4	53	15.61	4	1.23	291	86.41
SS1G_01861	95	28.5	104	30.68	69	21.1	67	19.73	42	12.87	50	14.85
SS1G_01862	3	0.9	14	4.13	2	0.61	2	0.59	22	6.74	9	2.67
SS1G_01863	14	4.2	8	2.36	29	8.87	23	6.77	7	2.14	23	6.83
SS1G_01864	2	0.6	0	0	0	0	2	0.59	0	0	0	0
SS1G_01866	4	1.2	2	0.59	0	0	0	0	4	1.23	7	2.08
SS1G_01867	8	2.4	3	0.88	19	5.81	6	1.77	8	2.45	8	2.38
SS1G_01868	100	30	242	71.39	78	23.86	24	7.07	32	9.8	41	12.17
SS1G_01870	0	0	0	0	0	0	0	0	3	0.92	3	0.89
SS1G_01871	10	3	2	0.59	6	1.84	0	0	4	1.23	16	4.75
SS1G_01872	6	1.8	0	0	7	2.14	0	0	3	0.92	7	2.08
SS1G_01873	2191	657.2	9001	2655.15	4097	1253.08	4142	1219.62	2643	809.82	3258	967.38
SS1G_01874	51	15.3	186	54.87	42	12.85	76	22.38	24	7.35	89	26.43
SS1G_01875	9	2.7	4	1.18	0	0	19	5.59	11	3.37	13	3.86
SS1G_01876	2	0.6	2	0.59	0	0	0	0	2	0.61	3	0.89
SS1G_01877	38	11.4	4	1.18	31	9.48	16	4.71	39	11.95	21	6.24
SS1G_01878	2	0.6	0	0	0	0	0	0	0	0	0	0
SS1G_01880	8	2.4	4	1.18	4	1.22	0	0	0	0	0	0
SS1G_01881	0	0	0	0	0	0	2	0.59	0	0	0	0
SS1G_01882	2	0.6	5	1.47	2	0.61	0	0	0	0	0	0
SS1G_01883	19	5.7	22	6.49	8	2.45	32	9.42	16	4.9	8	2.38
SS1G_01884	83	24.9	83	24.48	51	15.6	36	10.6	51	15.63	69	20.49
SS1G_01885	0	0	0	0	0	0	23	6.77	0	0	0	0
SS1G_01886	0	0	0	0	0	0	7	2.06	0	0	0	0
SS1G_01887	11	3.3	17	5.01	12	3.67	42	12.37	2	0.61	10	2.97
SS1G_01888	18	5.4	18	5.31	39	11.93	26	7.66	22	6.74	21	6.24
SS1G_01889	46	13.8	8	2.36	16	4.89	21	6.18	21	6.43	12	3.56
SS1G_01892	18	5.4	6	1.77	5	1.53	6	1.77	8	2.45	0	0
SS1G_01893	7	2.1	0	0	0	0	0	0	0	0	0	0
SS1G_01895	3	0.9	7	2.06	2	0.61	15	4.42	5	1.53	6	1.78
SS1G_01896	0	0	0	0	0	0	0	0	0	0	3	0.89
SS1G_01900	75	22.5	34	10.03	103	31.5	91	26.8	32	9.8	87	25.83
SS1G_01901	7	2.1	0	0	24	7.34	14	4.12	5	1.53	4	1.19
SS1G_01902	227	68.09	198	58.41	128	39.15	89	26.21	112	34.32	51	15.14
SS1G_01903	43	12.9	60	17.7	38	11.62	43	12.66	16	4.9	11	3.27
SS1G_01904	6	1.8	3	0.88	17	5.2	6	1.77	9	2.76	0	0
SS1G_01905	41	12.3	23	6.78	61	18.66	14	4.12	59	18.08	31	9.2
SS1G_01906	63	18.9	59	17.4	17	5.2	15	4.42	14	4.29	8	2.38
SS1G_01910	9	2.7	27	7.96	8	2.45	16	4.71	38	11.64	20	5.94
SS1G_01911	103	30.9	49	14.45	102	31.2	51	15.02	129	39.53	67	19.89
SS1G_01912	0	0	0	0	0	0	0	0	2	0.61	0	0
SS1G_01913	2	0.6	0	0	5	1.53	0	0	10	3.06	9	2.67
SS1G_01914	2	0.6	8	2.36	0	0	4	1.18	2	0.61	22	6.53
SS1G_01915	11	3.3	0	0	61	18.66	52	15.31	12	3.68	8	2.38
SS1G_01917	12	3.6	9	2.65	6	1.84	3	0.88	5	1.53	3	0.89
SS1G_01918	16	4.8	625	184.36	14	4.28	6	1.77	4	1.23	6201	1841.24
SS1G_01919	674	202.17	233	68.73	276	84.42	296	87.16	298	91.31	261	77.5
SS1G_01921	3	0.9	6	1.77	3	0.92	8	2.36	6	1.84	13	3.86
SS1G_01922	3	0.9	0	0	0	0	6	1.77	2	0.61	0	0
SS1G_01924	0	0	0	0	0	0	0	0	2	0.61	0	0
SS1G_01925	22	6.6	8	2.36	45	13.76	110	32.39	40	12.26	35	10.39
SS1G_01926	14	4.2	38	11.21	23	7.03	35	10.31	11	3.37	8	2.38
SS1G_01930	134	40.19	143	42.18	67	20.49	26	7.66	221	67.71	72	21.38
SS1G_01932	14	4.2	13	3.83	2	0.61	13	3.83	10	3.06	3	0.89
SS1G_01934	0	0	0	0	0	0	3	0.88	0	0	0	0
SS1G_01938	0	0	0	0	0	0	3	0.88	0	0	0	0
SS1G_01941	3	0.9	4	1.18	0	0	0	0	0	0	0	0
SS1G_01943	0	0	0	0	0	0	0	0	2	0.61	0	0
SS1G_01944	64	19.2	56	16.52	60	18.35	153	45.05	140	42.9	102	30.29
SS1G_01945	0	0	0	0	2	0.61	0	0	6	1.84	0	0
SS1G_01947	15	4.5	0	0	6	1.84	7	2.06	5	1.53	5	1.48
SS1G_01949	2	0.6	0	0	0	0	0	0	4	1.23	3	0.89
SS1G_01951	5	1.5	3	0.88	4	1.22	8	2.36	2	0.61	5	1.48
SS1G_01952	129	38.69	2	0.59	46	14.07	32	9.42	15	4.6	10	2.97
SS1G_01953	4	1.2	2	0.59	10	3.06	0	0	0	0	22	6.53
SS1G_01954	93	27.9	78	23.01	146	44.65	192	56.53	142	43.51	91	27.02
SS1G_01955	2	0.6	0	0	0	0	0	0	0	0	0	0
SS1G_01958	0	0	0	0	4	1.22	0	0	0	0	0	0
SS1G_01959	39	11.7	21	6.19	26	7.95	13	3.83	52	15.93	37	10.99
SS1G_01960	4	1.2	4	1.18	5	1.53	4	1.18	11	3.37	12	3.56
SS1G_01961	3	0.9	0	0	0	0	0	0	0	0	0	0
SS1G_01962	0	0	0	0	0	0	0	0	0	0	3	0.89
SS1G_01965	26	7.8	4	1.18	23	7.03	35	10.31	20	6.13	59	17.52
SS1G_01966	3	0.9	0	0	0	0	0	0	0	0	0	0
SS1G_01967	8	2.4	8	2.36	42	12.85	53	15.61	5	1.53	3	0.89
SS1G_01969	2	0.6	0	0	0	0	0	0	0	0	0	0
SS1G_01970	220	65.99	99	29.2	285	87.17	365	107.47	195	59.75	117	34.74
SS1G_01971	0	0	3	0.88	0	0	0	0	0	0	0	0
SS1G_01973	32	9.6	43	12.68	25	7.65	11	3.24	15	4.6	47	13.96
SS1G_01976	199	59.69	32	9.44	36	11.01	20	5.89	34	10.42	34	10.1
SS1G_01978	98	29.4	93	27.43	117	35.78	84	24.73	68	20.84	7	2.08
SS1G_01980	0	0	4	1.18	6	1.84	0	0	0	0	2	0.59
SS1G_01982	8	2.4	2	0.59	7	2.14	7	2.06	0	0	4	1.19
SS1G_01984	20	6	40	11.8	34	10.4	24	7.07	116	35.54	20	5.94
SS1G_01985	11	3.3	5	1.47	7	2.14	2	0.59	5	1.53	5	1.48
SS1G_01986	0	0	3	0.88	3	0.92	13	3.83	15	4.6	19	5.64
SS1G_01987	14	4.2	23	6.78	6	1.84	5	1.47	9	2.76	6	1.78
SS1G_01988	6	1.8	0	0	3	0.92	3	0.88	4	1.23	3	0.89
SS1G_01989	0	0	0	0	0	0	2	0.59	0	0	2	0.59
SS1G_01991	296	88.79	66	19.47	84	25.69	319	93.93	85	26.04	198	58.79
SS1G_01992	2	0.6	0	0	0	0	0	0	0	0	0	0
SS1G_01993	0	0	0	0	0	0	5	1.47	0	0	0	0
SS1G_01995	0	0	0	0	2	0.61	0	0	0	0	3	0.89
SS1G_01996	3	0.9	0	0	4	1.22	0	0	0	0	0	0
SS1G_01997	12	3.6	3	0.88	4	1.22	10	2.94	10	3.06	41	12.17
SS1G_01999	3	0.9	0	0	2	0.61	0	0	0	0	10	2.97
SS1G_02001	0	0	0	0	4	1.22	0	0	2	0.61	0	0
SS1G_02002	89	26.7	107	31.56	123	37.62	180	53	110	33.7	94	27.91
SS1G_02003	5	1.5	0	0	0	0	0	0	0	0	0	0
SS1G_02004	8	2.4	6	1.77	34	10.4	71	20.91	11	3.37	23	6.83
SS1G_02005	25	7.5	13	3.83	56	17.13	31	9.13	52	15.93	0	0
SS1G_02008	0	0	0	0	0	0	0	0	2	0.61	0	0
SS1G_02009	3	0.9	7	2.06	3	0.92	0	0	0	0	0	0
SS1G_02010	2	0.6	0	0	13	3.98	19	5.59	23	7.05	6	1.78
SS1G_02011	54	16.2	3	0.88	31	9.48	61	17.96	25	7.66	22	6.53
SS1G_02012	0	0	2	0.59	0	0	0	0	0	0	5	1.48
SS1G_02014	2	0.6	3	0.88	0	0	0	0	0	0	0	0
SS1G_02015	4	1.2	0	0	2	0.61	0	0	3	0.92	4	1.19
SS1G_02017	4	1.2	0	0	0	0	0	0	0	0	0	0
SS1G_02018	5	1.5	2	0.59	4	1.22	6	1.77	9	2.76	11	3.27
SS1G_02020	0	0	7	2.06	6	1.84	6	1.77	3	0.92	11	3.27
SS1G_02022	45	13.5	0	0	0	0	0	0	62	19	2	0.59
SS1G_02024	43	12.9	0	0	5	1.53	19	5.59	80	24.51	8	2.38
SS1G_02027	43	12.9	13	3.83	14	4.28	36	10.6	28	8.58	38	11.28
SS1G_02028	0	0	0	0	0	0	0	0	4	1.23	0	0
SS1G_02029	0	0	0	0	0	0	2	0.59	0	0	0	0
SS1G_02031	0	0	0	0	0	0	3	0.88	0	0	0	0
SS1G_02032	0	0	0	0	2	0.61	2	0.59	0	0	0	0
SS1G_02033	2	0.6	0	0	0	0	0	0	0	0	0	0
SS1G_02034	125	37.49	201	59.29	201	61.48	154	45.35	219	67.1	189	56.12
SS1G_02035	17	5.1	14	4.13	4	1.22	15	4.42	0	0	10	2.97
SS1G_02036	54	16.2	67	19.76	40	12.23	54	15.9	55	16.85	13	3.86
SS1G_02037	86	25.8	44	12.98	60	18.35	90	26.5	47	14.4	74	21.97
SS1G_02038	9	2.7	7	2.06	38	11.62	11	3.24	9	2.76	49	14.55
SS1G_02040	78	23.4	12	3.54	21	6.42	16	4.71	10	3.06	84	24.94
SS1G_02042	14	4.2	2	0.59	0	0	4	1.18	0	0	5	1.48
SS1G_02043	12	3.6	0	0	15	4.59	8	2.36	50	15.32	0	0
SS1G_02047	4	1.2	3	0.88	0	0	0	0	0	0	0	0
SS1G_02048	71	21.3	60	17.7	72	22.02	0	0	0	0	125	37.12
SS1G_02050	10	3	0	0	9	2.75	5	1.47	8	2.45	5	1.48
SS1G_02051	0	0	2	0.59	0	0	0	0	0	0	0	0
SS1G_02052	384	115.18	328	96.75	286	87.47	329	96.87	586	179.55	374	111.05
SS1G_02053	2	0.6	0	0	0	0	0	0	0	0	0	0
SS1G_02054	10	3	0	0	0	0	0	0	0	0	0	0
SS1G_02055	2	0.6	2	0.59	3	0.92	0	0	2	0.61	3	0.89
SS1G_02056	2	0.6	0	0	2	0.61	0	0	7	2.14	4	1.19
SS1G_02057	0	0	4	1.18	4	1.22	5	1.47	2	0.61	7	2.08
SS1G_02059	0	0	0	0	2	0.61	0	0	0	0	0	0
SS1G_02065	68	20.4	63	18.58	51	15.6	63	18.55	35	10.72	40	11.88
SS1G_02068	558	167.37	12	3.54	38	11.62	49	14.43	35	10.72	971	288.31
SS1G_02069	10	3	6	1.77	3	0.92	2	0.59	4	1.23	6	1.78
SS1G_02070	16	4.8	26	7.67	8	2.45	13	3.83	2	0.61	15	4.45
SS1G_02071	44	13.2	35	10.32	70	21.41	49	14.43	51	15.63	48	14.25
SS1G_02072	60	18	5	1.47	41	12.54	18	5.3	20	6.13	11	3.27
SS1G_02073	12	3.6	4	1.18	11	3.36	0	0	10	3.06	8	2.38
SS1G_02074	12	3.6	4	1.18	4	1.22	0	0	2	0.61	2	0.59
SS1G_02075	2	0.6	0	0	0	0	0	0	3	0.92	0	0
SS1G_02080	29	8.7	3	0.88	27	8.26	27	7.95	12	3.68	14	4.16
SS1G_02085	0	0	0	0	0	0	0	0	9	2.76	0	0
SS1G_02087	160	47.99	521	153.69	135	41.29	130	38.28	89	27.27	138	40.98
SS1G_02089	0	0	0	0	0	0	2	0.59	0	0	0	0
SS1G_02090	502	150.58	595	175.52	491	150.17	292	85.98	222	68.02	274	81.36
SS1G_02091	156	46.79	226	66.67	102	31.2	136	40.05	65	19.92	95	28.21
SS1G_02092	20	6	71	20.94	19	5.81	56	16.49	8	2.45	11	3.27
SS1G_02093	0	0	0	0	3	0.92	0	0	0	0	0	0
SS1G_02094	0	0	0	0	0	0	2	0.59	0	0	0	0
SS1G_02095	2	0.6	0	0	4	1.22	0	0	0	0	0	0
SS1G_02097	22	6.6	29	8.55	30	9.18	6	1.77	50	15.32	53	15.74
SS1G_02098	11	3.3	16	4.72	18	5.51	28	8.24	12	3.68	2	0.59
SS1G_02099	81	24.3	272	80.24	105	32.11	173	50.94	100	30.64	117	34.74
SS1G_02100	8	2.4	9	2.65	8	2.45	32	9.42	13	3.98	3	0.89
SS1G_02101	0	0	0	0	0	0	0	0	0	0	2	0.59
SS1G_02102	91	27.3	143	42.18	205	62.7	510	150.17	255	78.13	246	73.04
SS1G_02103	37	11.1	53	15.63	41	12.54	114	33.57	28	8.58	11	3.27
SS1G_02105	3	0.9	0	0	5	1.53	4	1.18	2	0.61	4	1.19
SS1G_02107	23	6.9	14	4.13	10	3.06	16	4.71	12	3.68	0	0
SS1G_02111	6	1.8	7	2.06	0	0	4	1.18	25	7.66	6	1.78
SS1G_02112	4	1.2	8	2.36	18	5.51	43	12.66	22	6.74	6	1.78
SS1G_02114	71	21.3	23	6.78	222	67.9	215	63.31	137	41.98	53	15.74
SS1G_02115	3	0.9	4	1.18	38	11.62	0	0	0	0	0	0
SS1G_02116	0	0	2	0.59	0	0	0	0	0	0	0	0
SS1G_02117	54	16.2	32	9.44	356	108.88	31	9.13	0	0	4337	1287.77
SS1G_02118	2	0.6	0	0	0	0	0	0	0	0	2	0.59
SS1G_02119	4	1.2	9	2.65	19	5.81	0	0	0	0	194	57.6
SS1G_02121	11	3.3	0	0	0	0	22	6.48	5	1.53	7	2.08
SS1G_02122	0	0	0	0	2	0.61	0	0	2	0.61	0	0
SS1G_02123	88	26.4	43	12.68	71	21.72	102	30.03	96	29.41	24	7.13
SS1G_02124	72	21.6	166	48.97	62	18.96	35	10.31	42	12.87	65	19.3
SS1G_02126	0	0	6	1.77	5	1.53	4	1.18	5	1.53	10	2.97
SS1G_02128	4	1.2	4	1.18	16	4.89	30	8.83	23	7.05	6	1.78
SS1G_02131	0	0	0	0	3	0.92	0	0	0	0	0	0
SS1G_02132	4	1.2	2	0.59	0	0	6	1.77	8	2.45	0	0
SS1G_02133	50	15	11	3.24	36	11.01	16	4.71	29	8.89	92	27.32
SS1G_02136	22	6.6	16	4.72	9	2.75	11	3.24	13	3.98	11	3.27
SS1G_02137	6	1.8	3	0.88	7	2.14	3	0.88	0	0	0	0
SS1G_02138	22	6.6	5	1.47	4	1.22	10	2.94	34	10.42	4	1.19
SS1G_02139	16	4.8	14	4.13	2	0.61	10	2.94	7	2.14	10	2.97
SS1G_02140	5	1.5	4	1.18	0	0	0	0	0	0	0	0
SS1G_02141	3	0.9	0	0	0	0	16	4.71	0	0	0	0
SS1G_02142	49	14.7	31	9.14	39	11.93	109	32.1	35	10.72	7	2.08
SS1G_02143	26	7.8	19	5.6	7	2.14	16	4.71	7	2.14	11	3.27
SS1G_02145	12	3.6	0	0	13	3.98	10	2.94	13	3.98	4	1.19
SS1G_02146	0	0	0	0	3	0.92	0	0	0	0	0	0
SS1G_02149	39	11.7	19	5.6	0	0	0	0	0	0	286	84.92
SS1G_02152	156	46.79	438	129.2	273	83.5	150	44.17	334	102.34	670	198.94
SS1G_02155	12	3.6	0	0	0	0	0	0	13	3.98	2	0.59
SS1G_02157	107	32.1	7	2.06	112	34.26	120	35.33	142	43.51	50	14.85
SS1G_02160	0	0	0	0	0	0	2	0.59	0	0	0	0
SS1G_02162	4	1.2	0	0	2	0.61	10	2.94	4	1.23	0	0
SS1G_02163	28	8.4	91	26.84	14	4.28	0	0	7	2.14	108	32.07
SS1G_02164	71	21.3	174	51.33	37	11.32	39	11.48	69	21.14	139	41.27
SS1G_02165	120	35.99	78	23.01	155	47.41	86	25.32	90	27.58	159	47.21
SS1G_02166	6	1.8	0	0	5	1.53	13	3.83	7	2.14	0	0
SS1G_02167	0	0	0	0	3	0.92	0	0	0	0	2	0.59
SS1G_02169	46	13.8	51	15.04	32	9.79	13	3.83	20	6.13	13	3.86
SS1G_02170	0	0	0	0	2	0.61	0	0	0	0	0	0
SS1G_02171	3	0.9	5	1.47	3	0.92	2	0.59	0	0	3	0.89
SS1G_02173	10	3	0	0	15	4.59	13	3.83	9	2.76	18	5.34
SS1G_02174	5	1.5	0	0	0	0	4	1.18	0	0	2	0.59
SS1G_02177	11	3.3	3	0.88	11	3.36	4	1.18	0	0	6	1.78
SS1G_02178	40	12	43	12.68	35	10.7	3	0.88	17	5.21	261	77.5
SS1G_02179	3	0.9	6	1.77	3	0.92	0	0	9	2.76	2	0.59
SS1G_02181	120	35.99	46	13.57	122	37.31	236	69.49	66	20.22	59	17.52
SS1G_02182	4	1.2	8	2.36	4	1.22	2	0.59	10	3.06	2	0.59
SS1G_02183	45	13.5	31	9.14	84	25.69	59	17.37	74	22.67	38	11.28
SS1G_02184	0	0	0	0	0	0	2	0.59	0	0	0	0
SS1G_02186	2	0.6	0	0	0	0	0	0	0	0	0	0
SS1G_02188	8	2.4	6	1.77	12	3.67	9	2.65	14	4.29	30	8.91
SS1G_02189	20	6	32	9.44	16	4.89	13	3.83	28	8.58	9	2.67
SS1G_02191	36	10.8	50	14.75	32	9.79	37	10.89	22	6.74	0	0
SS1G_02192	48	14.4	37	10.91	95	29.06	65	19.14	55	16.85	17	5.05
SS1G_02193	4	1.2	0	0	0	0	3	0.88	0	0	0	0
SS1G_02194	6	1.8	0	0	0	0	0	0	0	0	0	0
SS1G_02195	0	0	4	1.18	0	0	0	0	0	0	0	0
SS1G_02197	0	0	0	0	0	0	0	0	4	1.23	0	0
SS1G_02198	108	32.4	40	11.8	88	26.92	130	38.28	119	36.46	54	16.03
SS1G_02199	0	0	0	0	0	0	0	0	7	2.14	0	0
SS1G_02200	179	53.69	169	49.85	139	42.51	121	35.63	142	43.51	115	34.15
SS1G_02201	108	32.4	161	47.49	141	43.13	179	52.71	193	59.14	133	39.49
SS1G_02202	172	51.59	46	13.57	210	64.23	50	14.72	74	22.67	93	27.61
SS1G_02203	311	93.29	695	205.01	13	3.98	31	9.13	118	36.16	163	48.4
SS1G_02204	0	0	0	0	2	0.61	2	0.59	5	1.53	0	0
SS1G_02206	17	5.1	16	4.72	6	1.84	3	0.88	4	1.23	5	1.48
SS1G_02208	38	11.4	97	28.61	130	39.76	222	65.37	63	19.3	90	26.72
SS1G_02209	45	13.5	138	40.71	12	3.67	3	0.88	13	3.98	6	1.78
SS1G_02210	21	6.3	22	6.49	0	0	5	1.47	0	0	14	4.16
SS1G_02211	2	0.6	4	1.18	0	0	0	0	0	0	3	0.89
SS1G_02213	2	0.6	0	0	0	0	3	0.88	0	0	0	0
SS1G_02216	4	1.2	9	2.65	5	1.53	0	0	3	0.92	6	1.78
SS1G_02217	3	0.9	4	1.18	4	1.22	13	3.83	7	2.14	3	0.89
SS1G_02218	22	6.6	20	5.9	20	6.12	29	8.54	33	10.11	60	17.82
SS1G_02219	19	5.7	31	9.14	27	8.26	18	5.3	29	8.89	42	12.47
SS1G_02220	3	0.9	0	0	0	0	0	0	0	0	0	0
SS1G_02221	0	0	0	0	0	0	3	0.88	0	0	0	0
SS1G_02222	94	28.2	58	17.11	61	18.66	121	35.63	75	22.98	99	29.4
SS1G_02223	2	0.6	2	0.59	0	0	0	0	0	0	2	0.59
SS1G_02224	33	9.9	28	8.26	54	16.52	33	9.72	108	33.09	60	17.82
SS1G_02226	24	7.2	32	9.44	2	0.61	2	0.59	0	0	79	23.46
SS1G_02227	5	1.5	0	0	0	0	0	0	0	0	0	0
SS1G_02228	0	0	0	0	0	0	5	1.47	4	1.23	0	0
SS1G_02229	0	0	0	0	0	0	3	0.88	4	1.23	0	0
SS1G_02230	258	77.39	400	117.99	353	107.97	232	68.31	274	83.95	556	165.09
SS1G_02231	3	0.9	0	0	4	1.22	2	0.59	2	0.61	4	1.19
SS1G_02232	28	8.4	30	8.85	13	3.98	28	8.24	20	6.13	17	5.05
SS1G_02233	97	29.1	371	109.44	30	9.18	15	4.42	31	9.5	98	29.1
SS1G_02234	20	6	8	2.36	8	2.45	14	4.12	16	4.9	6	1.78
SS1G_02235	6	1.8	21	6.19	7	2.14	12	3.53	6	1.84	3	0.89
SS1G_02237	0	0	0	0	2	0.61	0	0	0	0	0	0
SS1G_02238	2	0.6	0	0	0	0	0	0	0	0	0	0
SS1G_02239	0	0	0	0	4	1.22	0	0	2	0.61	0	0
SS1G_02240	11	3.3	0	0	0	0	0	0	17	5.21	0	0
SS1G_02243	0	0	0	0	2	0.61	2	0.59	3	0.92	0	0
SS1G_02244	30	9	2	0.59	2	0.61	16	4.71	28	8.58	0	0
SS1G_02245	275	82.49	66	19.47	167	51.08	15	4.42	164	50.25	122	36.22
SS1G_02246	2	0.6	0	0	0	0	0	0	0	0	0	0
SS1G_02247	19	5.7	12	3.54	10	3.06	6	1.77	14	4.29	8	2.38
SS1G_02249	12	3.6	7	2.06	0	0	0	0	6	1.84	5	1.48
SS1G_02250	987	296.05	722	212.98	391	119.59	43	12.66	57	17.46	3233	959.96
SS1G_02251	251	75.29	174	51.33	63	19.27	50	14.72	41	12.56	171	50.77
SS1G_02253	0	0	0	0	0	0	2	0.59	0	0	2	0.59
SS1G_02254	70	21	105	30.97	12	3.67	3	0.88	2	0.61	43	12.77
SS1G_02255	4	1.2	5	1.47	2	0.61	6	1.77	2	0.61	2	0.59
SS1G_02256	176	52.79	85	25.07	165	50.47	92	27.09	99	30.33	115	34.15
SS1G_02257	14	4.2	11	3.24	22	6.73	22	6.48	5	1.53	14	4.16
SS1G_02258	10	3	0	0	6	1.84	8	2.36	3	0.92	6	1.78
SS1G_02259	4	1.2	0	0	4	1.22	8	2.36	5	1.53	0	0
SS1G_02260	0	0	0	0	10	3.06	3	0.88	4	1.23	9	2.67
SS1G_02261	128	38.39	5	1.47	515	157.51	431	126.91	9	2.76	59	17.52
SS1G_02262	4	1.2	5	1.47	0	0	0	0	0	0	2	0.59
SS1G_02263	2	0.6	0	0	0	0	0	0	2	0.61	0	0
SS1G_02264	0	0	0	0	0	0	4	1.18	5	1.53	2	0.59
SS1G_02265	16	4.8	10	2.95	38	11.62	18	5.3	19	5.82	9	2.67
SS1G_02266	674	202.17	1338	394.69	906	277.1	339	99.82	949	290.77	2246	666.9
SS1G_02267	25	7.5	7	2.06	23	7.03	37	10.89	134	41.06	7	2.08
SS1G_02268	12	3.6	4	1.18	14	4.28	11	3.24	30	9.19	18	5.34
SS1G_02269	39	11.7	35	10.32	42	12.85	77	22.67	52	15.93	41	12.17
SS1G_02271	3	0.9	0	0	0	0	3	0.88	0	0	0	0
SS1G_02272	5	1.5	10	2.95	8	2.45	2	0.59	4	1.23	11	3.27
SS1G_02273	63	18.9	106	31.27	153	46.8	174	51.23	238	72.92	216	64.14
SS1G_02275	2	0.6	5	1.47	0	0	2	0.59	0	0	0	0
SS1G_02276	106	31.8	86	25.37	94	28.75	68	20.02	63	19.3	29	8.61
SS1G_02277	0	0	0	0	0	0	0	0	5	1.53	0	0
SS1G_02279	215	64.49	136	40.12	333	101.85	405	119.25	1649	505.25	131	38.9
SS1G_02281	397	119.08	7	2.06	1028	314.42	225	66.25	111	34.01	1051	312.07
SS1G_02282	33	9.9	24	7.08	10	3.06	27	7.95	25	7.66	20	5.94
SS1G_02284	0	0	3	0.88	2	0.61	0	0	0	0	5	1.48
SS1G_02286	142	42.59	100	29.5	100	30.59	156	45.93	189	57.91	119	35.33
SS1G_02287	10	3	2	0.59	4	1.22	5	1.47	4	1.23	0	0
SS1G_02288	113	33.89	43	12.68	196	59.95	40	11.78	141	43.2	87	25.83
SS1G_02289	46	13.8	5	1.47	4	1.22	6	1.77	5	1.53	18	5.34
SS1G_02290	0	0	0	0	0	0	0	0	0	0	3	0.89
SS1G_02291	3	0.9	0	0	2	0.61	7	2.06	23	7.05	4	1.19
SS1G_02292	0	0	0	0	2	0.61	7	2.06	18	5.52	0	0
SS1G_02293	12	3.6	4	1.18	9	2.75	24	7.07	27	8.27	5	1.48
SS1G_02295	201	60.29	101	29.79	90	27.53	75	22.08	111	34.01	190	56.42
SS1G_02296	26	7.8	89	26.25	12	3.67	7	2.06	26	7.97	18	5.34
SS1G_02297	10	3	31	9.14	15	4.59	15	4.42	9	2.76	42	12.47
SS1G_02300	53	15.9	26	7.67	87	26.61	96	28.27	58	17.77	13	3.86
SS1G_02301	0	0	0	0	0	0	0	0	6	1.84	0	0
SS1G_02302	3	0.9	0	0	8	2.45	0	0	18	5.52	4	1.19
SS1G_02304	40	12	12	3.54	4	1.22	12	3.53	62	19	71	21.08
SS1G_02315	39	11.7	4	1.18	164	50.16	123	36.22	42	12.87	21	6.24
SS1G_02316	55	16.5	2	0.59	107	32.73	318	93.64	583	178.63	5	1.48
SS1G_02317	0	0	0	0	0	0	3	0.88	0	0	0	0
SS1G_02318	98	29.4	55	16.22	79	24.16	143	42.11	53	16.24	68	20.19
SS1G_02319	0	0	0	0	0	0	0	0	7	2.14	0	0
SS1G_02320	23	6.9	16	4.72	17	5.2	12	3.53	3	0.92	18	5.34
SS1G_02322	31	9.3	30	8.85	56	17.13	51	15.02	36	11.03	26	7.72
SS1G_02323	0	0	0	0	61	18.66	0	0	0	0	0	0
SS1G_02326	0	0	2	0.59	0	0	7	2.06	2	0.61	28	8.31
SS1G_02327	0	0	0	0	4	1.22	0	0	0	0	0	0
SS1G_02328	65	19.5	83	24.48	127	38.84	281	82.74	110	33.7	189	56.12
SS1G_02329	552	165.57	28	8.26	124	37.93	438	128.97	342	104.79	37	10.99
SS1G_02331	2732	819.47	85	25.07	1777	543.5	10624	3128.25	8296	2541.9	145	43.05
SS1G_02333	0	0	0	0	0	0	0	0	0	0	3	0.89
SS1G_02334	2	0.6	0	0	3	0.92	0	0	0	0	48	14.25
SS1G_02336	6	1.8	7	2.06	19	5.81	9	2.65	9	2.76	19	5.64
SS1G_02337	6	1.8	6	1.77	4	1.22	7	2.06	2	0.61	4	1.19
SS1G_02338	56	16.8	12	3.54	31	9.48	61	17.96	49	15.01	21	6.24
SS1G_02339	92	27.6	23	6.78	51	15.6	65	19.14	97	29.72	46	13.66
SS1G_02340	16	4.8	5	1.47	3	0.92	6	1.77	3	0.92	62	18.41
SS1G_02342	0	0	0	0	0	0	4	1.18	0	0	2	0.59
SS1G_02345	0	0	0	0	119	36.4	277	81.56	3718	1139.2	4	1.19
SS1G_02349	10	3	0	0	7	2.14	2	0.59	0	0	5	1.48
SS1G_02351	4	1.2	6	1.77	8	2.45	10	2.94	2	0.61	3	0.89
SS1G_02352	0	0	0	0	0	0	2	0.59	0	0	0	0
SS1G_02353	0	0	0	0	0	0	0	0	2	0.61	0	0
SS1G_02356	411	123.28	0	0	47	14.38	44	12.96	20	6.13	3	0.89
SS1G_02358	912	273.56	0	0	857	262.12	1012	297.98	389	119.19	0	0
SS1G_02359	1434	430.13	0	0	1333	407.7	708	208.47	408	125.01	9	2.67
SS1G_02361	9	2.7	0	0	4	1.22	0	0	0	0	0	0
SS1G_02363	180	53.99	0	0	57	17.43	46	13.54	22	6.74	0	0
SS1G_02366	0	0	0	0	3	0.92	0	0	0	0	0	0
SS1G_02369	105	31.5	251	74.04	541	165.47	158	46.52	66	20.22	179	53.15
SS1G_02370	315	94.49	89	26.25	220	67.29	32	9.42	0	0	41	12.17
SS1G_02372	2	0.6	0	0	6	1.84	4	1.18	3	0.92	2	0.59
SS1G_02373	3	0.9	2	0.59	9	2.75	2	0.59	2	0.61	10	2.97
SS1G_02374	2	0.6	11	3.24	3	0.92	0	0	9	2.76	9	2.67
SS1G_02375	31	9.3	53	15.63	33	10.09	62	18.26	82	25.12	59	17.52
SS1G_02376	2	0.6	0	0	2	0.61	0	0	0	0	2	0.59
SS1G_02377	0	0	0	0	2	0.61	0	0	0	0	0	0
SS1G_02378	792	237.56	368	108.55	185	56.58	197	58.01	608	186.29	187	55.53
SS1G_02379	14	4.2	6	1.77	4	1.22	0	0	12	3.68	3	0.89
SS1G_02382	4	1.2	8	2.36	4	1.22	0	0	0	0	2	0.59
SS1G_02383	21	6.3	15	4.42	19	5.81	4	1.18	5	1.53	3	0.89
SS1G_02384	70	21	30	8.85	59	18.05	23	6.77	64	19.61	3	0.89
SS1G_02385	285	85.49	17	5.01	279	85.33	281	82.74	595	182.31	60	17.82
SS1G_02386	11	3.3	5	1.47	0	0	3	0.88	58	17.77	4	1.19
SS1G_02387	800	239.96	1676	494.39	543	166.08	582	171.37	764	234.09	388	115.21
SS1G_02388	86	25.8	94	27.73	219	66.98	95	27.97	104	31.87	207	61.46
SS1G_02392	11	3.3	4	1.18	6	1.84	11	3.24	4	1.23	27	8.02
SS1G_02393	0	0	0	0	0	0	0	0	0	0	2	0.59
SS1G_02394	0	0	2	0.59	0	0	0	0	0	0	0	0
SS1G_02395	303	90.89	85	25.07	176	53.83	71	20.91	43	13.18	26	7.72
SS1G_02396	0	0	0	0	8	2.45	0	0	0	0	0	0
SS1G_02397	2	0.6	2	0.59	0	0	0	0	0	0	3	0.89
SS1G_02398	58	17.4	48	14.16	89	27.22	44	12.96	34	10.42	49	14.55
SS1G_02399	43	12.9	56	16.52	26	7.95	3	0.88	13	3.98	14	4.16
SS1G_02400	18	5.4	0	0	4	1.22	0	0	2	0.61	0	0
SS1G_02401	0	0	0	0	0	0	0	0	0	0	2	0.59
SS1G_02402	0	0	0	0	0	0	0	0	0	0	5	1.48
SS1G_02403	52	15.6	4	1.18	38	11.62	6	1.77	5	1.53	3	0.89
SS1G_02404	0	0	0	0	0	0	2	0.59	0	0	4	1.19
SS1G_02405	49	14.7	44	12.98	12	3.67	3	0.88	8	2.45	20	5.94
SS1G_02406	431	129.28	166	48.97	110	33.64	69	20.32	110	33.7	134	39.79
SS1G_02407	26	7.8	28	8.26	36	11.01	15	4.42	29	8.89	89	26.43
SS1G_02408	93	27.9	37	10.91	133	40.68	138	40.63	188	57.6	261	77.5
SS1G_02409	9	2.7	16	4.72	9	2.75	17	5.01	20	6.13	74	21.97
SS1G_02411	303	90.89	17	5.01	35	10.7	13	3.83	28	8.58	55	16.33
SS1G_02412	66	19.8	0	0	8	2.45	5	1.47	0	0	0	0
SS1G_02413	4	1.2	0	0	0	0	0	0	0	0	0	0
SS1G_02414	7	2.1	3	0.88	2	0.61	2	0.59	0	0	12	3.56
SS1G_02415	61	18.3	48	14.16	148	45.27	68	20.02	96	29.41	25	7.42
SS1G_02417	0	0	0	0	0	0	0	0	2	0.61	0	0
SS1G_02419	109	32.69	3	0.88	104	31.81	124	36.51	174	53.31	21	6.24
SS1G_02420	62	18.6	21	6.19	13	3.98	9	2.65	8	2.45	25	7.42
SS1G_02422	245	73.49	61	17.99	125	38.23	132	38.87	89	27.27	85	25.24
SS1G_02425	11	3.3	3	0.88	0	0	0	0	0	0	0	0
SS1G_02429	2076	622.7	299	88.2	152	46.49	140	41.22	248	75.99	373	110.75
SS1G_02431	2	0.6	0	0	0	0	0	0	3	0.92	0	0
SS1G_02432	5	1.5	0	0	5	1.53	70	20.61	34	10.42	2	0.59
SS1G_02433	0	0	0	0	0	0	0	0	6	1.84	0	0
SS1G_02434	0	0	0	0	3	0.92	0	0	7	2.14	0	0
SS1G_02435	18	5.4	24	7.08	21	6.42	53	15.61	24	7.35	31	9.2
SS1G_02436	19	5.7	5	1.47	38	11.62	119	35.04	76	23.29	24	7.13
SS1G_02438	0	0	0	0	0	0	6	1.77	2	0.61	0	0
SS1G_02439	1125	337.45	168	49.56	257	78.6	309	90.99	521	159.63	527	156.48
SS1G_02440	90	27	123	36.28	131	40.07	106	31.21	231	70.78	476	141.34
SS1G_02441	8	2.4	17	5.01	8	2.45	9	2.65	9	2.76	4	1.19
SS1G_02442	0	0	0	0	10	3.06	0	0	0	0	0	0
SS1G_02443	196	58.79	238	70.21	324	99.1	295	86.86	428	131.14	533	158.26
SS1G_02446	7	2.1	3	0.88	2	0.61	0	0	0	0	20	5.94
SS1G_02447	14	4.2	5	1.47	12	3.67	26	7.66	13	3.98	3	0.89
SS1G_02448	13	3.9	12	3.54	3	0.92	11	3.24	13	3.98	0	0
SS1G_02450	0	0	0	0	0	0	4	1.18	0	0	5	1.48
SS1G_02454	0	0	0	0	2	0.61	0	0	0	0	0	0
SS1G_02455	10	3	0	0	89	27.22	132	38.87	12	3.68	0	0
SS1G_02456	13	3.9	0	0	13	3.98	2	0.59	11	3.37	32	9.5
SS1G_02457	21	6.3	11	3.24	16	4.89	51	15.02	18	5.52	11	3.27
SS1G_02458	3	0.9	0	0	0	0	0	0	2	0.61	2	0.59
SS1G_02461	0	0	0	0	0	0	3	0.88	5	1.53	0	0
SS1G_02462	71	21.3	5	1.47	171	52.3	589	173.43	160	49.02	721	214.08
SS1G_02465	220	65.99	100	29.5	327	100.01	150	44.17	157	48.1	399	118.47
SS1G_02467	26	7.8	86	25.37	53	16.21	55	16.19	18	5.52	39	11.58
SS1G_02468	7	2.1	30	8.85	11	3.36	16	4.71	14	4.29	0	0
SS1G_02469	58	17.4	19	5.6	15	4.59	4	1.18	6	1.84	17	5.05
SS1G_02470	8	2.4	8	2.36	3	0.92	6	1.77	11	3.37	0	0
SS1G_02471	13	3.9	10	2.95	16	4.89	88	25.91	40	12.26	5	1.48
SS1G_02472	16	4.8	18	5.31	29	8.87	26	7.66	18	5.52	235	69.78
SS1G_02473	60	18	90	26.55	71	21.72	62	18.26	44	13.48	171	50.77
SS1G_02474	28	8.4	54	15.93	51	15.6	32	9.42	45	13.79	48	14.25
SS1G_02476	0	0	0	0	0	0	2	0.59	0	0	0	0
SS1G_02480	5	1.5	16	4.72	0	0	3	0.88	6	1.84	5	1.48
SS1G_02482	2	0.6	0	0	0	0	0	0	0	0	0	0
SS1G_02484	3	0.9	2	0.59	2	0.61	5	1.47	3	0.92	0	0
SS1G_02486	203	60.89	154	45.43	114	34.87	47	13.84	227	69.55	206	61.17
SS1G_02487	2	0.6	0	0	5	1.53	7	2.06	0	0	2	0.59
SS1G_02490	244	73.19	38	11.21	240	73.4	205	60.36	371	113.67	125	37.12
SS1G_02491	32	9.6	5	1.47	19	5.81	89	26.21	78	23.9	13	3.86
SS1G_02492	3	0.9	0	0	0	0	5	1.47	0	0	0	0
SS1G_02494	16	4.8	5	1.47	55	16.82	46	13.54	21	6.43	19	5.64
SS1G_02495	10	3	130	38.35	160	48.94	43	12.66	97	29.72	120	35.63
SS1G_02496	5	1.5	2	0.59	3	0.92	0	0	4	1.23	0	0
SS1G_02497	197	59.09	6	1.77	155	47.41	143	42.11	142	43.51	72	21.38
SS1G_02499	1211	363.24	6	1.77	1618	494.87	1989	585.66	988	302.72	147	43.65
SS1G_02501	71	21.3	12	3.54	94	28.75	37	10.89	20	6.13	241	71.56
SS1G_02502	9	2.7	0	0	0	0	0	0	0	0	0	0
SS1G_02504	0	0	0	0	0	0	6	1.77	0	0	0	0
SS1G_02507	3	0.9	5	1.47	4	1.22	16	4.71	3	0.92	0	0
SS1G_02508	89	26.7	159	46.9	97	29.67	52	15.31	77	23.59	98	29.1
SS1G_02509	105	31.5	8	2.36	8	2.45	24	7.07	16	4.9	21	6.24
SS1G_02512	8	2.4	0	0	0	0	2	0.59	3	0.92	0	0
SS1G_02513	85	25.5	0	0	54	16.52	116	34.16	76	23.29	0	0
SS1G_02514	0	0	0	0	0	0	3	0.88	0	0	3	0.89
SS1G_02519	0	0	0	0	2	0.61	0	0	0	0	0	0
SS1G_02521	304	91.19	41	12.09	289	88.39	1029	302.99	1359	416.4	304	90.27
SS1G_02524	95	28.5	97	28.61	145	44.35	119	35.04	103	31.56	180	53.45
SS1G_02525	35	10.5	4	1.18	47	14.38	37	10.89	11	3.37	10	2.97
SS1G_02526	13	3.9	13	3.83	4	1.22	0	0	4	1.23	6	1.78
SS1G_02527	3	0.9	9	2.65	2	0.61	0	0	2	0.61	2	0.59
SS1G_02528	124	37.19	95	28.02	200	61.17	175	51.53	157	48.1	159	47.21
SS1G_02529	457	137.08	94	27.73	476	145.59	170	50.06	10	3.06	121	35.93
SS1G_02532	11	3.3	2	0.59	15	4.59	29	8.54	16	4.9	4	1.19
SS1G_02533	90	27	194	57.23	112	34.26	223	65.66	83	25.43	57	16.92
SS1G_02534	66	19.8	141	41.59	134	40.98	171	50.35	81	24.82	71	21.08
SS1G_02535	211	63.29	78	23.01	115	35.17	295	86.86	160	49.02	67	19.89
SS1G_02536	196	58.79	191	56.34	74	22.63	138	40.63	331	101.42	84	24.94
SS1G_02537	86	25.8	139	41	162	49.55	70	20.61	174	53.31	64	19
SS1G_02538	0	0	0	0	2	0.61	0	0	0	0	0	0
SS1G_02540	107	32.1	6	1.77	104	31.81	90	26.5	36	11.03	0	0
SS1G_02541	54	16.2	4	1.18	86	26.3	403	118.66	185	56.68	26	7.72
SS1G_02542	12	3.6	0	0	5	1.53	0	0	4	1.23	0	0
SS1G_02544	844	253.16	561	165.49	245	74.93	790	232.62	298	91.31	258	76.61
SS1G_02545	29	8.7	58	17.11	18	5.51	0	0	56	17.16	44	13.06
SS1G_02547	29	8.7	42	12.39	17	5.2	13	3.83	5	1.53	62	18.41
SS1G_02548	2	0.6	0	0	0	0	0	0	0	0	0	0
SS1G_02549	21	6.3	7	2.06	35	10.7	8	2.36	2	0.61	4	1.19
SS1G_02551	0	0	3	0.88	0	0	3	0.88	76	23.29	3	0.89
SS1G_02553	8	2.4	0	0	0	0	0	0	12	3.68	246	73.04
SS1G_02554	3	0.9	4	1.18	2	0.61	0	0	0	0	0	0
SS1G_02555	23	6.9	18	5.31	16	4.89	16	4.71	8	2.45	4	1.19
SS1G_02556	81	24.3	10	2.95	8	2.45	27	7.95	13	3.98	13	3.86
SS1G_02557	60	18	45	13.27	64	19.57	62	18.26	84	25.74	108	32.07
SS1G_02558	89	26.7	87	25.66	99	30.28	252	74.2	120	36.77	154	45.73
SS1G_02560	0	0	0	0	0	0	0	0	0	0	2	0.59
SS1G_02562	6	1.8	0	0	2	0.61	5	1.47	0	0	0	0
SS1G_02564	237	71.09	122	35.99	130	39.76	473	139.28	223	68.33	202	59.98
SS1G_02566	0	0	0	0	0	0	0	0	2	0.61	0	0
SS1G_02570	2	0.6	0	0	3	0.92	6	1.77	0	0	0	0
SS1G_02571	39	11.7	5	1.47	15	4.59	29	8.54	46	14.09	11	3.27
SS1G_02572	206	61.79	443	130.68	187	57.19	171	50.35	170	52.09	200	59.39
SS1G_02573	2	0.6	0	0	0	0	0	0	3	0.92	3	0.89
SS1G_02574	0	0	0	0	0	0	2	0.59	3	0.92	2	0.59
SS1G_02576	18	5.4	14	4.13	4	1.22	5	1.47	2	0.61	15	4.45
SS1G_02577	81	24.3	30	8.85	58	17.74	65	19.14	29	8.89	42	12.47
SS1G_02578	22	6.6	50	14.75	19	5.81	18	5.3	19	5.82	48	14.25
SS1G_02580	8	2.4	0	0	0	0	0	0	19	5.82	2	0.59
SS1G_02581	3	0.9	3	0.88	2	0.61	3	0.88	2	0.61	5	1.48
SS1G_02582	1062	318.55	248	73.16	324	99.1	226	66.55	1833	561.63	749	222.4
SS1G_02583	77	23.1	76	22.42	59	18.05	30	8.83	103	31.56	170	50.48
SS1G_02585	2	0.6	0	0	6	1.84	0	0	0	0	4	1.19
SS1G_02586	4	1.2	3	0.88	4	1.22	4	1.18	15	4.6	4	1.19
SS1G_02587	14	4.2	5	1.47	0	0	13	3.83	13	3.98	9	2.67
SS1G_02592	134	40.19	0	0	10	3.06	0	0	3	0.92	4	1.19
SS1G_02593	150	44.99	165	48.67	114	34.87	98	28.86	139	42.59	83	24.64
SS1G_02594	2	0.6	0	0	5	1.53	6	1.77	2	0.61	0	0
SS1G_02595	21	6.3	4	1.18	14	4.28	23	6.77	11	3.37	2	0.59
SS1G_02596	3	0.9	4	1.18	2	0.61	12	3.53	6	1.84	7	2.08
SS1G_02597	0	0	0	0	9	2.75	3	0.88	3	0.92	0	0
SS1G_02598	3	0.9	0	0	0	0	0	0	0	0	0	0
SS1G_02599	34	10.2	2	0.59	53	16.21	4	1.18	33	10.11	0	0
SS1G_02602	0	0	0	0	3	0.92	0	0	0	0	0	0
SS1G_02603	2	0.6	13	3.83	5	1.53	6	1.77	12	3.68	2	0.59
SS1G_02605	0	0	0	0	0	0	2	0.59	14	4.29	0	0
SS1G_02607	24	7.2	561	165.49	14	4.28	8	2.36	9	2.76	37	10.99
SS1G_02608	20	6	87	25.66	26	7.95	80	23.56	10	3.06	26	7.72
SS1G_02609	176	52.79	23	6.78	147	44.96	294	86.57	102	31.25	169	50.18
SS1G_02610	33	9.9	12	3.54	23	7.03	22	6.48	26	7.97	43	12.77
SS1G_02611	0	0	0	0	4	1.22	4	1.18	13	3.98	10	2.97
SS1G_02612	60	18	23	6.78	37	11.32	35	10.31	106	32.48	71	21.08
SS1G_02616	0	0	7	2.06	2	0.61	0	0	0	0	22	6.53
SS1G_02617	3	0.9	0	0	5	1.53	3	0.88	0	0	0	0
SS1G_02618	0	0	0	0	3	0.92	5	1.47	0	0	6	1.78
SS1G_02619	36	10.8	4	1.18	35	10.7	76	22.38	30	9.19	73	21.68
SS1G_02620	14	4.2	0	0	9	2.75	5	1.47	85	26.04	120	35.63
SS1G_02621	12	3.6	60	17.7	3	0.92	3	0.88	0	0	47	13.96
SS1G_02623	45	13.5	2	0.59	234	71.57	177	52.12	42	12.87	166	49.29
SS1G_02625	6	1.8	9	2.65	0	0	0	0	0	0	3	0.89
SS1G_02629	174	52.19	224	66.08	248	75.85	534	157.24	203	62.2	127	37.71
SS1G_02630	26	7.8	24	7.08	131	40.07	178	52.41	149	45.65	163	48.4
SS1G_02631	0	0	0	0	0	0	2	0.59	0	0	0	0
SS1G_02632	18	5.4	0	0	23	7.03	4	1.18	27	8.27	3	0.89
SS1G_02633	7	2.1	4	1.18	8	2.45	5	1.47	9	2.76	18	5.34
SS1G_02634	0	0	3	0.88	0	0	0	0	2	0.61	0	0
SS1G_02635	12	3.6	0	0	9	2.75	21	6.18	4	1.23	0	0
SS1G_02637	13	3.9	6	1.77	5	1.53	0	0	61	18.69	9	2.67
SS1G_02638	0	0	0	0	5	1.53	0	0	7	2.14	6	1.78
SS1G_02640	0	0	0	0	2	0.61	0	0	0	0	0	0
SS1G_02643	0	0	0	0	0	0	0	0	3	0.92	0	0
SS1G_02644	3	0.9	7	2.06	0	0	0	0	3	0.92	0	0
SS1G_02645	0	0	0	0	0	0	0	0	3	0.92	0	0
SS1G_02646	7	2.1	5	1.47	21	6.42	44	12.96	18	5.52	17	5.05
SS1G_02647	27	8.1	31	9.14	23	7.03	33	9.72	6	1.84	9	2.67
SS1G_02648	133	39.89	120	35.4	194	59.34	167	49.17	413	126.54	225	66.81
SS1G_02649	3	0.9	3	0.88	0	0	3	0.88	0	0	3	0.89
SS1G_02650	6	1.8	0	0	0	0	2	0.59	0	0	0	0
SS1G_02651	7	2.1	0	0	13	3.98	123	36.22	10	3.06	15	4.45
SS1G_02652	0	0	2	0.59	0	0	0	0	0	0	3	0.89
SS1G_02653	2	0.6	0	0	3	0.92	2	0.59	4	1.23	8	2.38
SS1G_02654	41	12.3	16	4.72	14	4.28	25	7.36	15	4.6	27	8.02
SS1G_02655	21	6.3	4	1.18	10	3.06	10	2.94	6	1.84	23	6.83
SS1G_02656	4	1.2	12	3.54	7	2.14	3	0.88	0	0	6	1.78
SS1G_02657	2	0.6	0	0	3	0.92	0	0	0	0	0	0
SS1G_02658	177	53.09	249	73.45	451	137.94	509	149.88	157	48.1	232	68.89
SS1G_02663	20	6	27	7.96	15	4.59	2	0.59	10	3.06	43	12.77
SS1G_02664	3	0.9	0	0	8	2.45	7	2.06	4	1.23	2	0.59
SS1G_02666	0	0	4	1.18	0	0	0	0	0	0	0	0
SS1G_02667	14	4.2	30	8.85	2	0.61	0	0	4	1.23	26	7.72
SS1G_02669	0	0	2	0.59	0	0	0	0	0	0	3	0.89
SS1G_02670	73	21.9	53	15.63	30	9.18	33	9.72	57	17.46	34	10.1
SS1G_02673	7	2.1	0	0	2	0.61	3	0.88	12	3.68	3	0.89
SS1G_02674	53	15.9	17	5.01	28	8.56	138	40.63	80	24.51	103	30.58
SS1G_02676	454	136.18	201	59.29	54	16.52	75	22.08	55	16.85	341	101.25
SS1G_02678	20	6	7	2.06	14	4.28	13	3.83	15	4.6	2	0.59
SS1G_02679	0	0	0	0	2	0.61	0	0	0	0	0	0
SS1G_02680	37	11.1	55	16.22	25	7.65	5	1.47	20	6.13	40	11.88
SS1G_02681	0	0	0	0	4	1.22	5	1.47	0	0	0	0
SS1G_02682	10	3	3	0.88	24	7.34	15	4.42	6	1.84	0	0
SS1G_02683	0	0	0	0	0	0	5	1.47	0	0	0	0
SS1G_02686	2	0.6	0	0	2	0.61	0	0	0	0	0	0
SS1G_02687	2	0.6	0	0	0	0	9	2.65	0	0	0	0
SS1G_02689	69	20.7	16	4.72	34	10.4	23	6.77	36	11.03	264	78.39
SS1G_02690	0	0	0	0	7	2.14	0	0	0	0	0	0
SS1G_02692	0	0	2	0.59	0	0	0	0	0	0	0	0
SS1G_02694	32	9.6	16	4.72	9	2.75	0	0	0	0	75	22.27
SS1G_02696	46	13.8	8	2.36	5	1.53	7	2.06	2	0.61	40	11.88
SS1G_02697	9	2.7	0	0	0	0	0	0	2	0.61	50	14.85
SS1G_02700	16	4.8	4	1.18	3	0.92	2	0.59	0	0	55	16.33
SS1G_02703	120	35.99	0	0	53	16.21	10	2.94	29	8.89	44	13.06
SS1G_02704	4	1.2	3	0.88	148	45.27	104	30.62	32	9.8	17	5.05
SS1G_02705	3	0.9	10	2.95	12	3.67	7	2.06	10	3.06	20	5.94
SS1G_02706	2	0.6	0	0	0	0	0	0	4	1.23	0	0
SS1G_02707	0	0	0	0	0	0	0	0	2	0.61	0	0
SS1G_02708	17	5.1	22	6.49	24	7.34	18	5.3	19	5.82	127	37.71
SS1G_02709	2	0.6	3	0.88	0	0	2	0.59	0	0	4	1.19
SS1G_02711	0	0	0	0	0	0	0	0	0	0	2	0.59
SS1G_02714	82	24.6	4	1.18	19	5.81	7	2.06	0	0	0	0
SS1G_02715	22	6.6	10	2.95	7	2.14	2	0.59	0	0	4	1.19
SS1G_02716	660	197.97	1553	458.11	482	147.42	373	109.83	612	187.52	1099	326.32
SS1G_02717	6	1.8	0	0	0	0	0	0	0	0	0	0
SS1G_02723	2	0.6	0	0	6	1.84	2	0.59	0	0	10	2.97
SS1G_02724	0	0	4	1.18	5	1.53	4	1.18	0	0	0	0
SS1G_02725	3	0.9	0	0	0	0	0	0	0	0	0	0
SS1G_02726	0	0	0	0	7	2.14	0	0	0	0	0	0
SS1G_02728	71	21.3	31	9.14	56	17.13	155	45.64	175	53.62	106	31.47
SS1G_02729	0	0	0	0	5	1.53	0	0	0	0	0	0
SS1G_02730	2	0.6	2	0.59	9	2.75	2	0.59	4	1.23	3	0.89
SS1G_02731	2	0.6	0	0	14	4.28	4	1.18	6	1.84	4	1.19
SS1G_02733	0	0	0	0	0	0	8	2.36	0	0	0	0
SS1G_02734	39	11.7	6	1.77	17	5.2	11	3.24	9	2.76	71	21.08
SS1G_02735	0	0	0	0	2	0.61	0	0	3	0.92	9	2.67
SS1G_02737	4	1.2	3	0.88	5	1.53	25	7.36	5	1.53	14	4.16
SS1G_02738	0	0	3	0.88	0	0	0	0	0	0	8	2.38
SS1G_02741	3	0.9	0	0	0	0	0	0	0	0	7	2.08
SS1G_02742	26	7.8	0	0	18	5.51	28	8.24	15	4.6	14	4.16
SS1G_02744	4	1.2	0	0	0	0	4	1.18	0	0	5	1.48
SS1G_02745	3	0.9	0	0	12	3.67	0	0	2	0.61	0	0
SS1G_02750	0	0	0	0	3	0.92	0	0	11	3.37	3	0.89
SS1G_02751	7	2.1	0	0	0	0	0	0	2	0.61	8	2.38
SS1G_02752	3	0.9	0	0	3	0.92	0	0	0	0	2	0.59
SS1G_02756	146	43.79	13	3.83	7	2.14	11	3.24	15	4.6	303	89.97
SS1G_02758	35	10.5	16	4.72	67	20.49	69	20.32	21	6.43	79	23.46
SS1G_02760	0	0	0	0	3	0.92	5	1.47	0	0	51	15.14
SS1G_02763	7	2.1	0	0	406	124.18	620	182.56	660	202.22	46	13.66
SS1G_02764	0	0	0	0	16	4.89	4	1.18	2	0.61	4	1.19
SS1G_02765	84	25.2	39	11.5	103	31.5	264	77.74	1298	397.71	146	43.35
SS1G_02767	4	1.2	3	0.88	3	0.92	2	0.59	15	4.6	3	0.89
SS1G_02768	5	1.5	15	4.42	12	3.67	22	6.48	6	1.84	9	2.67
SS1G_02769	129	38.69	148	43.66	53	16.21	39	11.48	42	12.87	48	14.25
SS1G_02770	36	10.8	7	2.06	22	6.73	49	14.43	27	8.27	0	0
SS1G_02775	4	1.2	2	0.59	2	0.61	10	2.94	10	3.06	7	2.08
SS1G_02776	0	0	0	0	0	0	9	2.65	0	0	11	3.27
SS1G_02777	17	5.1	19	5.6	27	8.26	71	20.91	38	11.64	30	8.91
SS1G_02778	84	25.2	59	17.4	119	36.4	211	62.13	47	14.4	49	14.55
SS1G_02779	7	2.1	5	1.47	5	1.53	60	17.67	13	3.98	12	3.56
SS1G_02781	4	1.2	28	8.26	3	0.92	17	5.01	9	2.76	58	17.22
SS1G_02784	12	3.6	0	0	41	12.54	69	20.32	23	7.05	0	0
SS1G_02785	20	6	7	2.06	29	8.87	25	7.36	110	33.7	29	8.61
SS1G_02786	0	0	0	0	0	0	6	1.77	3	0.92	0	0
SS1G_02787	48	14.4	28	8.26	203	62.09	196	57.71	27	8.27	36	10.69
SS1G_02789	9	2.7	0	0	0	0	0	0	0	0	8	2.38
SS1G_02790	6	1.8	0	0	0	0	0	0	0	0	0	0
SS1G_02791	22	6.6	3	0.88	5	1.53	5	1.47	6	1.84	39	11.58
SS1G_02792	0	0	0	0	0	0	0	0	0	0	52	15.44
SS1G_02796	0	0	0	0	0	0	0	0	3	0.92	0	0
SS1G_02799	29	8.7	42	12.39	40	12.23	47	13.84	70	21.45	51	15.14
SS1G_02801	11	3.3	0	0	0	0	9	2.65	11	3.37	5	1.48
SS1G_02802	0	0	0	0	25	7.65	7	2.06	15	4.6	16	4.75
SS1G_02803	4	1.2	0	0	0	0	0	0	2	0.61	2	0.59
SS1G_02804	2	0.6	0	0	0	0	0	0	0	0	0	0
SS1G_02806	0	0	0	0	0	0	2	0.59	0	0	0	0
SS1G_02807	97	29.1	99	29.2	74	22.63	226	66.55	102	31.25	129	38.3
SS1G_02808	16	4.8	7	2.06	13	3.98	18	5.3	8	2.45	14	4.16
SS1G_02810	0	0	0	0	0	0	0	0	0	0	2	0.59
SS1G_02812	2	0.6	0	0	0	0	0	0	0	0	0	0
SS1G_02817	52	15.6	10	2.95	48	14.68	5	1.47	9	2.76	50	14.85
SS1G_02819	4	1.2	0	0	0	0	0	0	5	1.53	0	0
SS1G_02820	785	235.46	292	86.14	412	126.01	449	132.21	910	278.82	616	182.91
SS1G_02823	106	31.8	112	33.04	60	18.35	22	6.48	58	17.77	44	13.06
SS1G_02824	50	15	19	5.6	42	12.85	15	4.42	53	16.24	65	19.3
SS1G_02825	0	0	0	0	9	2.75	14	4.12	7	2.14	0	0
SS1G_02826	45	13.5	100	29.5	1069	326.96	168	49.47	1322	405.06	133	39.49
SS1G_02828	141	42.29	650	191.74	112	34.26	0	0	0	0	8055	2391.74
SS1G_02836	0	0	0	0	0	0	0	0	0	0	3	0.89
SS1G_02837	7	2.1	2	0.59	0	0	0	0	4	1.23	2	0.59
SS1G_02838	23	6.9	2	0.59	13	3.98	59	17.37	24	7.35	13	3.86
SS1G_02839	0	0	0	0	0	0	0	0	2	0.61	0	0
SS1G_02841	32	9.6	21	6.19	18	5.51	18	5.3	35	10.72	4	1.19
SS1G_02843	18	5.4	8	2.36	2	0.61	5	1.47	6	1.84	15	4.45
SS1G_02844	4	1.2	0	0	4	1.22	11	3.24	20	6.13	3	0.89
SS1G_02845	543	162.87	59	17.4	437	133.66	328	96.58	1952	598.09	778	231.01
SS1G_02846	6	1.8	4	1.18	2	0.61	0	0	7	2.14	2	0.59
SS1G_02847	3	0.9	0	0	0	0	0	0	0	0	5	1.48
SS1G_02848	2	0.6	0	0	0	0	0	0	0	0	0	0
SS1G_02850	38	11.4	18	5.31	50	15.29	109	32.1	102	31.25	66	19.6
SS1G_02851	3	0.9	5	1.47	4	1.22	5	1.47	10	3.06	16	4.75
SS1G_02853	0	0	0	0	17	5.2	6	1.77	16	4.9	2	0.59
SS1G_02855	2	0.6	0	0	0	0	0	0	0	0	2	0.59
SS1G_02856	0	0	0	0	5	1.53	4	1.18	9	2.76	3	0.89
SS1G_02857	524	157.18	84	24.78	55	16.82	4	1.18	37	11.34	190	56.42
SS1G_02858	12	3.6	0	0	5	1.53	23	6.77	11	3.37	5	1.48
SS1G_02859	0	0	0	0	0	0	0	0	0	0	2	0.59
SS1G_02860	22	6.6	53	15.63	61	18.66	122	35.92	81	24.82	3	0.89
SS1G_02862	0	0	0	0	0	0	0	0	4	1.23	0	0
SS1G_02863	104	31.2	8	2.36	55	16.82	47	13.84	130	39.83	68	20.19
SS1G_02864	98	29.4	43	12.68	166	50.77	167	49.17	201	61.59	216	64.14
SS1G_02870	154	46.19	14	4.13	100	30.59	11	3.24	27	8.27	17	5.05
SS1G_02872	84	25.2	10	2.95	4	1.22	0	0	0	0	4	1.19
SS1G_02873	3	0.9	3	0.88	0	0	2	0.59	3	0.92	8	2.38
SS1G_02874	18	5.4	17	5.01	10	3.06	8	2.36	15	4.6	10	2.97
SS1G_02875	68	20.4	34	10.03	27	8.26	29	8.54	20	6.13	32	9.5
SS1G_02876	9	2.7	6	1.77	0	0	0	0	0	0	7	2.08
SS1G_02880	6	1.8	0	0	0	0	0	0	4	1.23	0	0
SS1G_02882	217	65.09	177	52.21	252	77.08	119	35.04	32	9.8	23	6.83
SS1G_02883	0	0	0	0	0	0	6	1.77	0	0	0	0
SS1G_02887	22	6.6	14	4.13	20	6.12	10	2.94	31	9.5	33	9.8
SS1G_02888	0	0	12	3.54	2	0.61	12	3.53	8	2.45	17	5.05
SS1G_02890	2	0.6	0	0	0	0	2	0.59	0	0	0	0
SS1G_02891	19	5.7	2	0.59	3	0.92	3	0.88	6	1.84	0	0
SS1G_02892	0	0	3	0.88	5	1.53	8	2.36	3	0.92	0	0
SS1G_02893	11	3.3	26	7.67	12	3.67	19	5.59	8	2.45	0	0
SS1G_02894	3392	1017.44	15829	4669.3	7643	2337.64	6853	2017.88	5196	1592.06	4911	1458.2
SS1G_02895	81	24.3	84	24.78	52	15.9	19	5.59	20	6.13	17	5.05
SS1G_02896	0	0	0	0	0	0	0	0	3	0.92	0	0
SS1G_02897	426	127.78	33	9.73	853	260.89	466	137.21	391	119.8	93	27.61
SS1G_02898	14	4.2	9	2.65	10	3.06	0	0	4	1.23	10	2.97
SS1G_02900	0	0	0	0	2	0.61	0	0	2	0.61	2	0.59
SS1G_02902	70	21	222	65.49	74	22.63	127	37.4	61	18.69	97	28.8
SS1G_02903	10	3	12	3.54	13	3.98	34	10.01	18	5.52	25	7.42
SS1G_02904	194	58.19	0	0	272	83.19	399	117.49	328	100.5	701	208.14
SS1G_02905	2	0.6	2	0.59	0	0	0	0	0	0	0	0
SS1G_02906	108	32.4	3	0.88	78	23.86	200	58.89	246	75.37	133	39.49
SS1G_02907	17	5.1	20	5.9	15	4.59	7	2.06	12	3.68	7	2.08
SS1G_02909	11	3.3	7	2.06	14	4.28	15	4.42	13	3.98	0	0
SS1G_02911	26	7.8	13	3.83	14	4.28	3	0.88	0	0	21	6.24
SS1G_02914	29	8.7	8	2.36	13	3.98	25	7.36	43	13.18	0	0
SS1G_02915	3	0.9	0	0	6	1.84	0	0	7	2.14	0	0
SS1G_02916	0	0	2	0.59	0	0	0	0	0	0	2	0.59
SS1G_02917	3	0.9	10	2.95	0	0	5	1.47	6	1.84	105	31.18
SS1G_02920	12	3.6	4	1.18	0	0	2	0.59	64	19.61	12	3.56
SS1G_02921	81	24.3	149	43.95	40	12.23	10	2.94	62	19	67	19.89
SS1G_02922	201	60.29	232	68.44	253	77.38	477	140.45	406	124.4	254	75.42
SS1G_02923	254	76.19	322	94.98	514	157.21	881	259.41	459	140.64	882	261.89
SS1G_02924	56	16.8	0	0	69	21.1	42	12.37	9	2.76	9	2.67
SS1G_02925	5	1.5	0	0	46	14.07	35	10.31	8	2.45	6	1.78
SS1G_02926	0	0	5	1.47	10	3.06	5	1.47	5	1.53	3	0.89
SS1G_02929	0	0	0	0	0	0	0	0	6	1.84	0	0
SS1G_02930	5	1.5	0	0	17	5.2	7	2.06	6	1.84	8	2.38
SS1G_02931	7	2.1	19	5.6	9	2.75	2	0.59	9	2.76	16	4.75
SS1G_02933	7	2.1	2	0.59	0	0	0	0	5	1.53	0	0
SS1G_02936	0	0	2	0.59	0	0	2	0.59	3	0.92	13	3.86
SS1G_02937	770	230.96	790	233.04	2801	856.7	1555	457.87	453	138.8	420	124.71
SS1G_02938	30	9	29	8.55	44	13.46	66	19.43	36	11.03	42	12.47
SS1G_02939	2	0.6	0	0	0	0	0	0	2	0.61	0	0
SS1G_02941	2	0.6	0	0	0	0	0	0	0	0	0	0
SS1G_02942	14	4.2	12	3.54	7	2.14	5	1.47	15	4.6	8	2.38
SS1G_02943	51	15.3	41	12.09	26	7.95	27	7.95	37	11.34	27	8.02
SS1G_02944	0	0	0	0	0	0	0	0	7	2.14	2	0.59
SS1G_02946	0	0	2	0.59	3	0.92	0	0	4	1.23	5	1.48
SS1G_02947	76	22.8	27	7.96	22	6.73	71	20.91	29	8.89	34	10.1
[truncated: 7,674 more rows]
