# Supplementary material for: A “footprint” of plant carbon fixation cycle functions during the development of a heterotrophic fungus
Source: Sci Rep. 2015 Aug 11;5:12952. doi: 10.1038/srep12952 (PMC4642529; doi:10.1038/srep12952)
Supplement: Supplementary Table S2 [file srep12952-s3.xls]

## Sheet: IPR annot
Table S2. The genome annotations of S. sclerotiorum by IPR
Gene locus	Length	Database	Accession	Name	Query start	Query end	E-value	IPR_ACC	IPR_description
SS1G_00001	369	HMMPfam	PF00266	Aminotran_5	106	171	0.03	IPR000192	Aminotransferase, class V/Cysteine desulfurase
SS1G_00001	369	HMMTigr	TIGR01814	kynureninase	4	347	5.39997e-88	IPR010111	Kynureninase
SS1G_00001	369	HMMPIR	PIRSF038800	KYNU	8	354	2.1e-108	IPR010111	Kynureninase
SS1G_00001	369	HMMPanther	PTHR14084	Kynureninase	21	352	0	IPR010111	Kynureninase
SS1G_00001	369	Gene3D	G3DSA:3.40.640.10	PyrdxlP-dep_Trfase_major_sub1	104	174	7.9e-15	IPR015421	Pyridoxal phosphate-dependent transferase, major region, subdomain 1
SS1G_00001	369	Gene3D	G3DSA:3.90.1150.10	PyrdxlP-dep_Trfase_major_sub2	23	98	6.9e-54	IPR015422	Pyridoxal phosphate-dependent transferase, major region, subdomain 2
SS1G_00001	369	Gene3D	G3DSA:3.90.1150.10	PyrdxlP-dep_Trfase_major_sub2	196	348	6.9e-54	IPR015422	Pyridoxal phosphate-dependent transferase, major region, subdomain 2
SS1G_00001	369	superfamily	SSF53383	PyrdxlP-dep_Trfase_major	46	347	4.90001e-45	IPR015424	Pyridoxal phosphate-dependent transferase, major domain
SS1G_00002	965	HMMSmart	SM00839	ELFV_dehydrog	709	859	1.4e-06	IPR006096	Glutamate/phenylalanine/leucine/valine dehydrogenase, C-terminal
SS1G_00002	965	HMMPfam	PF00208	ELFV_dehydrog	747	859	3e-25	IPR006096	Glutamate/phenylalanine/leucine/valine dehydrogenase, C-terminal
SS1G_00002	965	HMMPfam	PF05088	Bac_GDH	420	629	9.4e-14	IPR007780	Bacterial NAD-glutamate dehydrogenase
SS1G_00002	965	Gene3D	G3DSA:3.40.50.720	NAD(P)-bd	719	903	6.4e-44	IPR016040	NAD(P)-binding domain
SS1G_00002	965	HMMPIR	PIRSF000184	GDH_NAD	1	962	0	IPR016210	Glutamate dehydrogenase, NAD-dependent
SS1G_00002	965	superfamily	SSF51735	NAD(P)-bd	712	926	6.90001e-27	NULL	NULL
SS1G_00002	965	HMMPanther	PTHR11606:SF1	PTHR11606:SF1	19	964	0	NULL	NULL
SS1G_00002	965	Gene3D	G3DSA:3.40.192.10	G3DSA:3.40.192.10	563	705	1.6e-23	NULL	NULL
SS1G_00002	965	HMMPanther	PTHR11606	PTHR11606	19	964	0	NULL	NULL
SS1G_00002	965	superfamily	SSF53223	SSF53223	518	724	4.40001e-30	NULL	NULL
SS1G_00003	302	HMMPanther	PTHR24319:SF119	PTHR24319:SF119	5	233	8.20001e-31	NULL	NULL
SS1G_00003	302	HMMPanther	PTHR24319	PTHR24319	5	233	8.20001e-31	NULL	NULL
SS1G_00003	302	superfamily	SSF51735	NAD(P)-bd	17	229	2.6e-08	NULL	NULL
SS1G_00004	259	superfamily	SSF89360	HesB_yadR_yfhF-like	90	147	1.2e-11	IPR000361	FeS cluster biogenesis
SS1G_00004	259	HMMPfam	PF01521	Fe-S_biosyn	99	155	5e-07	IPR000361	FeS cluster biogenesis
SS1G_00004	259	Gene3D	G3DSA:2.60.300.12	HesB_yadR_yfhF	95	143	1.1e-30	IPR000361	FeS cluster biogenesis
SS1G_00004	259	Gene3D	G3DSA:2.60.300.12	HesB_yadR_yfhF	192	243	1.1e-30	IPR000361	FeS cluster biogenesis
SS1G_00004	259	HMMTigr	TIGR00049	HesB_yadR_yfhF	99	257	2.4e-12	IPR016092	FeS cluster insertion
SS1G_00004	259	HMMPanther	PTHR10072:SF26	PTHR10072:SF26	61	259	2.80001e-34	NULL	NULL
SS1G_00004	259	HMMPanther	PTHR10072	HesB_yadR_yfhF	61	259	2.80001e-34	NULL	NULL
SS1G_00005	249	HMMTigr	TIGR01310	L7	15	249	0	IPR005998	Ribosomal protein L7, eukaryotic
SS1G_00005	249	HMMPfam	PF08079	Ribosomal_L30_N	17	87	1.1e-23	IPR012988	Ribosomal protein L30, N-terminal
SS1G_00005	249	HMMPfam	PF00327	Ribosomal_L30	89	140	6e-16	IPR016082	Ribosomal protein L30, ferredoxin-like fold domain
SS1G_00005	249	superfamily	SSF55129	Ribosomal_L30	89	249	2.69999e-57	IPR016082	Ribosomal protein L30, ferredoxin-like fold domain
SS1G_00005	249	Gene3D	G3DSA:3.30.1390.20	Ribosomal_L30_ferredoxin-like	90	145	5.4e-33	IPR016082	Ribosomal protein L30, ferredoxin-like fold domain
SS1G_00005	249	Gene3D	G3DSA:3.30.1390.20	Ribosomal_L30_ferredoxin-like	209	249	5.4e-33	IPR016082	Ribosomal protein L30, ferredoxin-like fold domain
SS1G_00005	249	HMMPanther	PTHR11524	PTHR11524	13	249	0	NULL	NULL
SS1G_00006	321	FPrintScan	PR00633	RCCNDNSATION	3	19	9e-17	IPR000408	Regulator of chromosome condensation, RCC1
SS1G_00006	321	FPrintScan	PR00633	RCCNDNSATION	39	52	9e-17	IPR000408	Regulator of chromosome condensation, RCC1
SS1G_00006	321	FPrintScan	PR00633	RCCNDNSATION	161	177	9e-17	IPR000408	Regulator of chromosome condensation, RCC1
SS1G_00006	321	FPrintScan	PR00633	RCCNDNSATION	177	191	9e-17	IPR000408	Regulator of chromosome condensation, RCC1
SS1G_00006	321	FPrintScan	PR00633	RCCNDNSATION	294	312	9e-17	IPR000408	Regulator of chromosome condensation, RCC1
SS1G_00006	321	ProfileScan	PS50012	RCC1_3	2	55	0	IPR000408	Regulator of chromosome condensation, RCC1
SS1G_00006	321	ProfileScan	PS50012	RCC1_3	120	174	0	IPR000408	Regulator of chromosome condensation, RCC1
SS1G_00006	321	ProfileScan	PS50012	RCC1_3	175	224	0	IPR000408	Regulator of chromosome condensation, RCC1
SS1G_00006	321	ProfileScan	PS50012	RCC1_3	267	304	0	IPR000408	Regulator of chromosome condensation, RCC1
SS1G_00006	321	HMMPfam	PF00415	RCC1	4	52	4e-08	IPR000408	Regulator of chromosome condensation, RCC1
SS1G_00006	321	HMMPfam	PF00415	RCC1	121	171	0.019	IPR000408	Regulator of chromosome condensation, RCC1
SS1G_00006	321	HMMPfam	PF00415	RCC1	174	221	5.1e-07	IPR000408	Regulator of chromosome condensation, RCC1
SS1G_00006	321	Gene3D	G3DSA:2.130.10.30	Reg_csome_cond/b-lactamase_inh	3	314	5.1e-58	IPR009091	Regulator of chromosome condensation/beta-lactamase-inhibitor protein II
SS1G_00006	321	superfamily	SSF50985	RCC1/BLIP-II	2	314	1.2e-52	IPR009091	Regulator of chromosome condensation/beta-lactamase-inhibitor protein II
SS1G_00006	321	HMMPanther	PTHR22870	PTHR22870	1	313	7.19996e-81	NULL	NULL
SS1G_00006	321	HMMPanther	PTHR22870:SF42	PTHR22870:SF42	1	313	7.19996e-81	NULL	NULL
SS1G_00007	412	HMMPfam	PF04139	Rad9	16	171	1.8e-29	IPR007268	Rad9
SS1G_00007	412	HMMPfam	PF04139	Rad9	175	249	7.7e-15	IPR007268	Rad9
SS1G_00007	412	HMMPanther	PTHR15237	Rad9	22	249	3.2e-13	IPR007268	Rad9
SS1G_00008	432	Gene3D	G3DSA:3.80.10.10	G3DSA:3.80.10.10	200	363	7.2e-28	NULL	NULL
SS1G_00008	432	superfamily	SSF52047	SSF52047	65	376	1.4e-16	NULL	NULL
SS1G_00009	259	FPrintScan	PR00111	ABHYDROLASE	7	22	2.2e-08	IPR000073	Alpha/beta hydrolase fold-1
SS1G_00009	259	FPrintScan	PR00111	ABHYDROLASE	55	68	2.2e-08	IPR000073	Alpha/beta hydrolase fold-1
SS1G_00009	259	FPrintScan	PR00111	ABHYDROLASE	174	188	2.2e-08	IPR000073	Alpha/beta hydrolase fold-1
SS1G_00009	259	HMMPfam	PF00561	Abhydrolase_1	8	103	9.1e-06	IPR000073	Alpha/beta hydrolase fold-1
SS1G_00009	259	FPrintScan	PR00412	EPOXHYDRLASE	7	22	3.5e-09	IPR000639	Epoxide hydrolase-like
SS1G_00009	259	FPrintScan	PR00412	EPOXHYDRLASE	55	68	3.5e-09	IPR000639	Epoxide hydrolase-like
SS1G_00009	259	FPrintScan	PR00412	EPOXHYDRLASE	172	188	3.5e-09	IPR000639	Epoxide hydrolase-like
SS1G_00009	259	FPrintScan	PR00412	EPOXHYDRLASE	210	232	3.5e-09	IPR000639	Epoxide hydrolase-like
SS1G_00009	259	superfamily	SSF53474	SSF53474	1	235	2e-33	NULL	NULL
SS1G_00009	259	HMMPanther	PTHR10992	PTHR10992	1	237	2.4e-30	NULL	NULL
SS1G_00009	259	Gene3D	G3DSA:3.40.50.1820	G3DSA:3.40.50.1820	1	237	2.5e-33	NULL	NULL
SS1G_00010	201	HMMPfam	PF00472	RF-1	59	159	6.9e-22	IPR000352	Peptide chain release factor class I/class II
SS1G_00010	201	HMMPanther	PTHR11075:SF29	PTHR11075:SF29	49	187	6.29998e-33	NULL	NULL
SS1G_00010	201	Gene3D	G3DSA:3.30.160.200	G3DSA:3.30.160.200	58	129	5.6e-18	NULL	NULL
SS1G_00010	201	superfamily	SSF75620	SSF75620	69	182	1.6e-06	NULL	NULL
SS1G_00010	201	HMMPanther	PTHR11075	PTHR11075	49	187	6.29998e-33	NULL	NULL
SS1G_00011	106	BlastProDom	PD585641	PD585641	4	58	0	NULL	NULL
SS1G_00011	106	HMMPfam	PF11779	DUF3317	8	63	4.2e-23	NULL	NULL
SS1G_00012	478	HMMPanther	PTHR15408	Mis6	2	227	1.9e-32	IPR012485	Centromere protein Cenp-I
SS1G_00012	478	HMMPfam	PF07778	Mis6	4	147	6e-31	IPR012485	Centromere protein Cenp-I
SS1G_00012	478	HMMPanther	PTHR15408:SF3	PTHR15408:SF3	2	227	1.9e-32	NULL	NULL
SS1G_00014	502	HMMPfam	PF00583	Acetyltransf_1	190	255	0.034	IPR000182	GCN5-related N-acetyltransferase (GNAT) domain
SS1G_00014	502	superfamily	SSF55729	Acyl_CoA_acyltransferase	149	260	5.8e-10	IPR016181	Acyl-CoA N-acyltransferase
SS1G_00014	502	Gene3D	G3DSA:3.40.630.30	Acyl_CoA_acyltransferase	148	258	9.1e-10	IPR016181	Acyl-CoA N-acyltransferase
SS1G_00016	467	HMMTigr	TIGR01691	enolase-ppase: 2,3-diketo-5-methylthio-1-ph	237	456	6.7e-37	IPR010041	2,3-diketo-5-methylthio-1-phosphopentane phosphatase
SS1G_00016	467	superfamily	SSF56784	HAD-like	134	460	3.5e-16	IPR023214	HAD-like domain
SS1G_00016	467	Gene3D	G3DSA:3.40.50.1000	no description	304	460	8.1e-10	IPR023214	HAD-like domain
SS1G_00016	467	HMMPanther	PTHR20371	FAMILY NOT NAMED	242	455	1.1e-67	NULL	NULL
SS1G_00016	467	TMHMM	tmhmm	transmembrane_regions	189	209	NA	NULL	NULL
SS1G_00016	467	Seg	seg	seg	193	213	NA	NULL	NULL
SS1G_00018	428	ProfileScan	PS50011	PROTEIN_KINASE_DOM	18	286	0	IPR000719	Protein kinase, catalytic domain
SS1G_00018	428	PatternScan	PS00108	PROTEIN_KINASE_ST	144	156	0	IPR008271	Serine/threonine-protein kinase, active site
SS1G_00018	428	superfamily	SSF56112	Kinase_like	4	236	2.9e-61	IPR011009	Protein kinase-like domain
SS1G_00018	428	HMMPfam	PF00069	Pkinase	19	204	8.1e-47	IPR017442	Serine/threonine-protein kinase-like domain
SS1G_00018	428	HMMPanther	PTHR24362:SF100	PTHR24362:SF100	16	428	0	NULL	NULL
SS1G_00018	428	Gene3D	G3DSA:3.30.200.20	G3DSA:3.30.200.20	14	133	2.1e-33	NULL	NULL
SS1G_00018	428	Gene3D	G3DSA:1.10.510.10	G3DSA:1.10.510.10	134	196	2.5e-25	NULL	NULL
SS1G_00018	428	HMMPanther	PTHR24362	PTHR24362	16	428	0	NULL	NULL
SS1G_00019	685	HMMPfam	PF01134	GIDA	39	433	0	IPR002218	Glucose-inhibited division protein A-related
SS1G_00019	685	HMMTigr	TIGR00136	gidA	38	655	0	IPR004416	Glucose-inhibited division protein A
SS1G_00019	685	PatternScan	PS01281	GIDA_2	404	427	0	IPR020595	Glucose-inhibited division protein A-related, conserved site
SS1G_00019	685	PatternScan	PS01280	GIDA_1	309	323	0	IPR020595	Glucose-inhibited division protein A-related, conserved site
SS1G_00019	685	Gene3D	G3DSA:3.50.50.60	G3DSA:3.50.50.60	37	240	6.6e-35	NULL	NULL
SS1G_00019	685	Gene3D	G3DSA:3.50.50.60	G3DSA:3.50.50.60	371	427	6.6e-35	NULL	NULL
SS1G_00019	685	HMMPanther	PTHR11806	GIDA	26	656	0	NULL	NULL
SS1G_00019	685	superfamily	SSF51905	SSF51905	36	300	7.09998e-46	NULL	NULL
SS1G_00020	447	HMMPfam	PF01490	Aa_trans	221	436	2e-27	IPR013057	Amino acid transporter, transmembrane
SS1G_00020	447	HMMPanther	PTHR22950	PTHR22950	217	435	1e-39	NULL	NULL
SS1G_00020	447	HMMPanther	PTHR22950:SF9	PTHR22950:SF9	217	435	1e-39	NULL	NULL
SS1G_00022	290	HMMPfam	PF11968	DUF3321	61	286	4.3e-89	IPR021867	Protein of unknown function DUF3321
SS1G_00023	154	HMMPfam	PF03939	Ribosomal_L23eN	15	64	7.4e-16	IPR005633	Ribosomal protein L23/L25, N-terminal
SS1G_00023	154	Gene3D	G3DSA:3.30.70.330	a_b_plait_nuc_bd	70	148	1.3e-26	IPR012677	Nucleotide-binding, alpha-beta plait
SS1G_00023	154	superfamily	SSF54189	L23_L15e_core	70	147	1.2e-24	IPR012678	Ribosomal protein L23/L15e
SS1G_00023	154	HMMPfam	PF00276	Ribosomal_L23	72	148	1.9e-13	IPR013025	Ribosomal protein L25/L23
SS1G_00023	154	HMMPanther	PTHR11620	PTHR11620	17	154	1.09999e-102	NULL	NULL
SS1G_00024	97	HMMPfam	PF02953	zf-Tim10_DDP	25	91	7.2e-20	IPR004217	Mitochondrial inner membrane translocase complex, Tim8/9/10/13-zinc finger-like
SS1G_00024	97	Gene3D	G3DSA:1.10.287.810	G3DSA:1.10.287.810	28	91	1.5e-21	IPR004217	Mitochondrial inner membrane translocase complex, Tim8/9/10/13-zinc finger-like
SS1G_00024	97	HMMPanther	PTHR21535	PTHR21535	1	97	2.1e-23	NULL	NULL
SS1G_00024	97	HMMPanther	PTHR21535:SF2	PTHR21535:SF2	1	97	2.1e-23	NULL	NULL
SS1G_00024	97	superfamily	SSF144122	SSF144122	32	96	5.8e-17	NULL	NULL
SS1G_00025	595	HMMPfam	PF01544	CorA	326	589	4.5e-30	IPR002523	Mg2+ transporter protein, CorA-like
SS1G_00025	595	HMMPanther	PTHR21535	PTHR21535	1	590	0	NULL	NULL
SS1G_00025	595	Gene3D	G3DSA:3.30.460.20	G3DSA:3.30.460.20	308	430	2.2e-36	NULL	NULL
SS1G_00025	595	superfamily	SSF143865	SSF143865	308	559	6.00002e-56	NULL	NULL
SS1G_00025	595	HMMPanther	PTHR21535:SF1	Mg2+_transptCorA	1	590	0	NULL	NULL
SS1G_00025	595	Gene3D	G3DSA:1.20.58.340	G3DSA:1.20.58.340	431	547	6.5e-16	NULL	NULL
SS1G_00026	102	HMMPfam	PF06645	SPC12	17	87	3.1e-25	IPR009542	Microsomal signal peptidase 12kDa subunit
SS1G_00026	102	HMMPanther	PTHR13202	SPC12	1	84	2.2e-28	IPR009542	Microsomal signal peptidase 12kDa subunit
SS1G_00027	120	ProfileScan	PS50089	ZF_RING_2	65	110	0	IPR001841	Zinc finger, RING-type
SS1G_00027	120	HMMSmart	SM00184	RING	54	109	0.29	IPR001841	Zinc finger, RING-type
SS1G_00027	120	Gene3D	G3DSA:3.30.40.10	Znf_RING/FYVE/PHD	33	117	1.6e-25	IPR013083	Zinc finger, RING/FYVE/PHD-type
SS1G_00027	120	HMMPanther	PTHR11210	PTHR11210	28	120	2.59998e-70	NULL	NULL
SS1G_00027	120	superfamily	SSF57850	SSF57850	31	118	1.6e-40	NULL	NULL
SS1G_00029	286	PatternScan	PS00379	CDP_ALCOHOL_P_TRANSF	154	176	0	IPR000462	CDP-alcohol phosphatidyltransferase
SS1G_00029	286	HMMPfam	PF01066	CDP-OH_P_transf	112	198	1.2e-14	IPR000462	CDP-alcohol phosphatidyltransferase
SS1G_00029	286	HMMPanther	PTHR14269:SF3	PTHR14269:SF3	108	251	1.1e-54	NULL	NULL
SS1G_00029	286	HMMPanther	PTHR14269	PTHR14269	108	251	1.1e-54	NULL	NULL
SS1G_00031	277	HMMPfam	PF09729	Gti1_Pac2	23	190	4.8e-54	IPR018608	Gluconate transport inducer 1/Pac2
SS1G_00033	410	ProfileScan	PS50330	UIM	5	24	0	IPR003903	Ubiquitin interacting motif
SS1G_00033	410	HMMSmart	SM00726	UIM	5	24	0.25	IPR003903	Ubiquitin interacting motif
SS1G_00033	410	Gene3D	G3DSA:3.30.870.10	G3DSA:3.30.870.10	201	273	1.8e-10	NULL	NULL
SS1G_00033	410	Gene3D	G3DSA:3.30.870.20	G3DSA:3.30.870.20	292	352	3.8e-11	NULL	NULL
SS1G_00033	410	Gene3D	G3DSA:3.30.870.20	G3DSA:3.30.870.20	359	398	3.8e-11	NULL	NULL
SS1G_00035	133	HMMPfam	PF06999	Suc_Fer-like	1	123	1.3e-26	IPR009737	Sucraseferredoxin-like
SS1G_00035	133	Gene3D	G3DSA:3.40.30.10	Thioredoxin_fold	49	124	3e-11	IPR012335	Thioredoxin fold
SS1G_00035	133	superfamily	SSF52833	Thiordxn-like_fd	50	129	4.8e-09	IPR012336	Thioredoxin-like fold
SS1G_00036	71	HMMPfam	PF11034	DUF2823	1	68	4.4e-32	IPR020100	Glucose-repressible protein Grg1
SS1G_00036	71	BlastProDom	PD055894	Glc-repressible_Grg1	1	66	0	IPR020100	Glucose-repressible protein Grg1
SS1G_00037	245	HMMPanther	PTHR14207	EBP	8	228	1.6e-45	IPR007905	Emopamil-binding
SS1G_00037	245	HMMPfam	PF05241	EBP	11	227	1.6e-64	IPR007905	Emopamil-binding
SS1G_00038	307	Gene3D	G3DSA:1.20.1250.20	G3DSA:1.20.1250.20	20	165	0.00043	NULL	NULL
SS1G_00040	403	HMMPfam	PF00544	Pec_lyase_C	116	293	4.3e-19	IPR002022	Pectate lyase/Amb allergen
SS1G_00040	403	HMMSmart	SM00656	Amb_all	91	299	2.8e-16	IPR002022	Pectate lyase/Amb allergen
SS1G_00040	403	superfamily	SSF51126	Pectin_lyas_like	22	383	6.59997e-77	IPR011050	Pectin lyase fold/virulence factor
SS1G_00040	403	Gene3D	G3DSA:2.160.20.10	Pectin_lyas_fold	23	382	9.9e-99	IPR012334	Pectin lyase fold
SS1G_00041	318	HMMPfam	PF07859	Abhydrolase_3	88	279	5.9e-29	IPR013094	Alpha/beta hydrolase fold-3
SS1G_00041	318	superfamily	SSF53474	SSF53474	67	273	1.1e-32	NULL	NULL
SS1G_00041	318	HMMPanther	PTHR23024	PTHR23024	39	273	2.7e-31	NULL	NULL
SS1G_00041	318	Gene3D	G3DSA:3.40.50.1820	G3DSA:3.40.50.1820	46	276	1.5e-44	NULL	NULL
SS1G_00044	362	superfamily	SSF55895	RNase_T2	29	220	6.20001e-39	IPR001568	Ribonuclease T2
SS1G_00044	362	Gene3D	G3DSA:3.90.730.10	RNase_T2	44	102	1.1e-37	IPR001568	Ribonuclease T2
SS1G_00044	362	Gene3D	G3DSA:3.90.730.10	RNase_T2	124	220	1.1e-37	IPR001568	Ribonuclease T2
SS1G_00044	362	HMMPanther	PTHR11240	RNase_T2	1	299	9.8e-38	IPR001568	Ribonuclease T2
SS1G_00044	362	HMMPfam	PF00445	Ribonuclease_T2	55	202	3.4e-21	IPR001568	Ribonuclease T2
SS1G_00044	362	PatternScan	PS00530	RNASE_T2_1	73	80	0	IPR018188	Ribonuclease T2, active site
SS1G_00044	362	HMMPanther	PTHR11240:SF1	PTHR11240:SF1	1	299	9.8e-38	NULL	NULL
SS1G_00046	82	Gene3D	G3DSA:3.20.20.210	G3DSA:3.20.20.210	10	82	2e-06	NULL	NULL
SS1G_00047	379	HMMPIR	PIRSF001438	4pyrrol_synth_OHMeBilane_synth	51	369	0	IPR000860	Tetrapyrrole biosynthesis, hydroxymethylbilane synthase
SS1G_00047	379	FPrintScan	PR00151	PORPHBDMNASE	92	112	5.40002e-37	IPR000860	Tetrapyrrole biosynthesis, hydroxymethylbilane synthase
SS1G_00047	379	FPrintScan	PR00151	PORPHBDMNASE	123	142	5.40002e-37	IPR000860	Tetrapyrrole biosynthesis, hydroxymethylbilane synthase
SS1G_00047	379	FPrintScan	PR00151	PORPHBDMNASE	174	191	5.40002e-37	IPR000860	Tetrapyrrole biosynthesis, hydroxymethylbilane synthase
SS1G_00047	379	FPrintScan	PR00151	PORPHBDMNASE	193	210	5.40002e-37	IPR000860	Tetrapyrrole biosynthesis, hydroxymethylbilane synthase
SS1G_00047	379	FPrintScan	PR00151	PORPHBDMNASE	286	303	5.40002e-37	IPR000860	Tetrapyrrole biosynthesis, hydroxymethylbilane synthase
SS1G_00047	379	HMMTigr	TIGR00212	hemC	53	358	5.50002e-110	IPR000860	Tetrapyrrole biosynthesis, hydroxymethylbilane synthase
SS1G_00047	379	HMMPanther	PTHR11557	Porphobil_deam	49	378	0	IPR000860	Tetrapyrrole biosynthesis, hydroxymethylbilane synthase
SS1G_00047	379	HMMPfam	PF01379	Porphobil_deam	52	272	2e-78	IPR022417	Porphobilinogen deaminase, N-terminal
SS1G_00047	379	superfamily	SSF54782	Porphobil_deam	276	373	1.8e-20	IPR022418	Porphobilinogen deaminase, C-terminal domain
SS1G_00047	379	HMMPfam	PF03900	Porphobil_deamC	285	358	1.4e-14	IPR022418	Porphobilinogen deaminase, C-terminal domain
SS1G_00047	379	Gene3D	G3DSA:3.30.160.40	Porphobil_deam	277	365	2.1e-22	IPR022418	Porphobilinogen deaminase, C-terminal domain
SS1G_00047	379	PatternScan	PS00533	PORPHOBILINOGEN_DEAM	287	303	0	IPR022419	Porphobilinogen deaminase, dipyrromethane cofactor binding site
SS1G_00047	379	Gene3D	G3DSA:3.40.190.10	G3DSA:3.40.190.10	51	156	5.5e-43	NULL	NULL
SS1G_00047	379	Gene3D	G3DSA:3.40.190.10	G3DSA:3.40.190.10	157	255	2e-34	NULL	NULL
SS1G_00047	379	superfamily	SSF53850	SSF53850	50	275	2.50001e-74	NULL	NULL
SS1G_00048	174	HMMPanther	PTHR11715	GCV_H	2	170	3.10001e-44	IPR002930	Glycine cleavage H-protein
SS1G_00048	174	HMMPfam	PF01597	GCV_H	48	173	2.6e-27	IPR002930	Glycine cleavage H-protein
SS1G_00048	174	superfamily	SSF51230	Hybrid_motif	41	174	2.3e-29	IPR011053	Single hybrid motif
SS1G_00048	174	HMMTigr	TIGR00527	gcvH	48	174	5.10001e-26	IPR017453	Glycine cleavage H-protein, subgroup
SS1G_00048	174	Gene3D	G3DSA:2.40.50.100	G3DSA:2.40.50.100	45	173	2.9e-39	NULL	NULL
SS1G_00049	252	FPrintScan	PR00449	RASTRNSFRMNG	124	145	2.1e-13	IPR001806	Ras GTPase
SS1G_00049	252	FPrintScan	PR00449	RASTRNSFRMNG	147	163	2.1e-13	IPR001806	Ras GTPase
SS1G_00049	252	FPrintScan	PR00449	RASTRNSFRMNG	165	187	2.1e-13	IPR001806	Ras GTPase
SS1G_00049	252	HMMPfam	PF00071	Ras	125	208	1.2e-17	IPR013753	Ras
SS1G_00049	252	ProfileScan	PS51419	RAB	119	252	0	IPR020851	Small GTPase
SS1G_00049	252	Gene3D	G3DSA:3.40.50.300	G3DSA:3.40.50.300	120	208	6.7e-25	NULL	NULL
SS1G_00049	252	superfamily	SSF52540	SSF52540	119	209	8.10001e-27	NULL	NULL
SS1G_00049	252	HMMPanther	PTHR24073:SF280	PTHR24073:SF280	115	208	1.8e-66	NULL	NULL
SS1G_00049	252	HMMPanther	PTHR24073	PTHR24073	115	208	1.8e-66	NULL	NULL
SS1G_00050	1062	HMMPfam	PF04749	PLAC8	115	158	3.4e-06	IPR006461	Uncharacterised protein family Cys-rich
SS1G_00052	1355	Gene3D	G3DSA:1.25.10.10	ARM-like	10	366	0	IPR011989	Armadillo-like helical
SS1G_00052	1355	Gene3D	G3DSA:1.25.10.10	ARM-like	409	485	0	IPR011989	Armadillo-like helical
SS1G_00052	1355	Gene3D	G3DSA:1.25.10.10	ARM-like	532	1340	0	IPR011989	Armadillo-like helical
SS1G_00052	1355	HMMPfam	PF08623	TIP120	1163	1337	4.1e-62	IPR013932	TATA-binding protein interacting (TIP20)
SS1G_00052	1355	superfamily	SSF48371	ARM-type_fold	11	1343	0	IPR016024	Armadillo-type fold
SS1G_00052	1355	HMMPanther	PTHR12696	PTHR12696	1	1302	0	NULL	NULL
SS1G_00053	447	PatternScan	PS00301	EFACTOR_GTP	96	111	0	IPR000795	Protein synthesis factor, GTP-binding
SS1G_00053	447	FPrintScan	PR00315	ELONGATNFCT	59	72	2.9e-23	IPR000795	Protein synthesis factor, GTP-binding
SS1G_00053	447	FPrintScan	PR00315	ELONGATNFCT	103	111	2.9e-23	IPR000795	Protein synthesis factor, GTP-binding
SS1G_00053	447	FPrintScan	PR00315	ELONGATNFCT	123	133	2.9e-23	IPR000795	Protein synthesis factor, GTP-binding
SS1G_00053	447	FPrintScan	PR00315	ELONGATNFCT	139	150	2.9e-23	IPR000795	Protein synthesis factor, GTP-binding
SS1G_00053	447	FPrintScan	PR00315	ELONGATNFCT	176	185	2.9e-23	IPR000795	Protein synthesis factor, GTP-binding
SS1G_00053	447	HMMPfam	PF00009	GTP_EFTU	55	248	3.1e-58	IPR000795	Protein synthesis factor, GTP-binding
SS1G_00053	447	HMMPfam	PF03143	GTP_EFTU_D3	347	445	7.1e-28	IPR004160	Translation elongation factor EFTu/EF1A, C-terminal
SS1G_00053	447	HMMPfam	PF03144	GTP_EFTU_D2	272	341	1.8e-14	IPR004161	Translation elongation factor EFTu/EF1A, domain 2
SS1G_00053	447	HMMPanther	PTHR23115:SF31	Transl_elong_EFTu/EF1A_bac/org	38	443	0	IPR004541	Translation elongation factor EFTu/EF1A, bacterial/organelle
SS1G_00053	447	HMMTigr	TIGR00485	EF-Tu	46	447	0	IPR004541	Translation elongation factor EFTu/EF1A, bacterial/organelle
SS1G_00053	447	HMMTigr	TIGR00231	small_GTP	55	230	0.0028	IPR005225	Small GTP-binding protein
SS1G_00053	447	superfamily	SSF50447	Translat_factor	252	352	7.9e-29	IPR009000	Translation elongation/initiation factor/Ribosomal, beta-barrel
SS1G_00053	447	superfamily	SSF50465	Elong_init_C	350	447	3.9e-31	IPR009001	Translation elongation factor EF1A/initiation factor IF2gamma, C-terminal
SS1G_00053	447	Gene3D	G3DSA:2.40.30.10	G3DSA:2.40.30.10	259	346	8.8e-37	NULL	NULL
SS1G_00053	447	Gene3D	G3DSA:2.40.30.10	G3DSA:2.40.30.10	349	446	6.7e-36	NULL	NULL
SS1G_00053	447	Gene3D	G3DSA:3.40.50.300	G3DSA:3.40.50.300	52	258	3.3e-69	NULL	NULL
SS1G_00053	447	HMMPanther	PTHR23115	PTHR23115	38	443	0	NULL	NULL
SS1G_00053	447	superfamily	SSF52540	SSF52540	52	273	4.40003e-69	NULL	NULL
SS1G_00054	619	HMMPfam	PF00561	Abhydrolase_1	233	281	5.7e-06	IPR000073	Alpha/beta hydrolase fold-1
SS1G_00054	619	HMMPfam	PF08386	Abhydrolase_4	440	544	5.8e-14	IPR013595	Peptidase S33, tripeptidyl-peptidase C-terminal
SS1G_00054	619	superfamily	SSF53474	SSF53474	70	539	4.7e-12	NULL	NULL
SS1G_00054	619	HMMPanther	PTHR10992:SF160	PTHR10992:SF160	88	541	3.69999e-29	NULL	NULL
SS1G_00054	619	HMMPanther	PTHR10992	PTHR10992	88	541	3.69999e-29	NULL	NULL
SS1G_00054	619	Gene3D	G3DSA:3.40.50.1820	G3DSA:3.40.50.1820	75	105	3.3e-34	NULL	NULL
SS1G_00054	619	Gene3D	G3DSA:3.40.50.1820	G3DSA:3.40.50.1820	174	194	3.3e-34	NULL	NULL
SS1G_00054	619	Gene3D	G3DSA:3.40.50.1820	G3DSA:3.40.50.1820	231	339	3.3e-34	NULL	NULL
SS1G_00054	619	Gene3D	G3DSA:3.40.50.1820	G3DSA:3.40.50.1820	414	540	3.3e-34	NULL	NULL
SS1G_00056	263	HMMPfam	PF08241	Methyltransf_11	78	176	1.6e-08	IPR013216	Methyltransferase type 11
SS1G_00056	263	superfamily	SSF53335	SSF53335	41	262	1.1e-32	NULL	NULL
SS1G_00056	263	Gene3D	G3DSA:3.40.50.150	G3DSA:3.40.50.150	41	236	8.7e-28	NULL	NULL
SS1G_00056	263	HMMPanther	PTHR10108	PTHR10108	41	242	5.2e-18	NULL	NULL
SS1G_00057	373	PatternScan	PS01174	LIPASE_GDXG_SER	193	205	0	IPR002168	Lipase, GDXG, active site
SS1G_00057	373	HMMPfam	PF07859	Abhydrolase_3	119	343	1.3e-22	IPR013094	Alpha/beta hydrolase fold-3
SS1G_00057	373	superfamily	SSF53474	SSF53474	102	349	1.7e-28	NULL	NULL
SS1G_00057	373	HMMPanther	PTHR23024	PTHR23024	113	328	5.2e-33	NULL	NULL
SS1G_00057	373	HMMPanther	PTHR23024:SF24	PTHR23024:SF24	113	328	5.2e-33	NULL	NULL
SS1G_00057	373	Gene3D	G3DSA:3.40.50.1820	G3DSA:3.40.50.1820	113	348	4.6e-33	NULL	NULL
SS1G_00058	540	PatternScan	PS00039	DEAD_ATP_HELICASE	262	270	0	IPR000629	RNA helicase, ATP-dependent, DEAD-box, conserved site
SS1G_00058	540	HMMPfam	PF00271	Helicase_C	386	461	3.1e-23	IPR001650	Helicase, C-terminal
SS1G_00058	540	ProfileScan	PS51194	HELICASE_CTER	354	505	0	IPR001650	Helicase, C-terminal
SS1G_00058	540	HMMSmart	SM00490	HELICc	380	461	2.1e-33	IPR001650	Helicase, C-terminal
SS1G_00058	540	HMMPfam	PF00270	DEAD	135	309	8.7e-41	IPR011545	DNA/RNA helicase, DEAD/DEAH box type, N-terminal
SS1G_00058	540	ProfileScan	PS51192	HELICASE_ATP_BIND_1	142	322	0	IPR014001	DEAD-like helicase
SS1G_00058	540	HMMSmart	SM00487	DEXDc	130	338	1.5e-44	IPR014001	DEAD-like helicase
SS1G_00058	540	ProfileScan	PS51195	Q_MOTIF	111	139	0	IPR014014	RNA helicase, DEAD-box type, Q motif
SS1G_00058	540	HMMPanther	PTHR24031	PTHR24031	34	534	0	NULL	NULL
SS1G_00058	540	Gene3D	G3DSA:3.40.50.300	G3DSA:3.40.50.300	107	312	1.2e-64	NULL	NULL
SS1G_00058	540	Gene3D	G3DSA:3.40.50.300	G3DSA:3.40.50.300	335	490	4.5e-47	NULL	NULL
SS1G_00058	540	superfamily	SSF52540	SSF52540	178	484	7.5e-70	NULL	NULL
SS1G_00058	540	HMMPanther	PTHR24031:SF12	PTHR24031:SF12	34	534	0	NULL	NULL
SS1G_00059	494	ProfileScan	PS50011	PROTEIN_KINASE_DOM	204	474	0	IPR000719	Protein kinase, catalytic domain
SS1G_00059	494	HMMSmart	SM00220	S_TKc	204	474	7.00004e-75	IPR002290	Serine/threonine-protein kinase domain
SS1G_00059	494	PatternScan	PS00108	PROTEIN_KINASE_ST	327	339	0	IPR008271	Serine/threonine-protein kinase, active site
SS1G_00059	494	superfamily	SSF56112	Kinase_like	190	492	3.69998e-74	IPR011009	Protein kinase-like domain
SS1G_00059	494	PatternScan	PS00107	PROTEIN_KINASE_ATP	210	233	0	IPR017441	Protein kinase, ATP binding site
SS1G_00059	494	HMMPfam	PF00069	Pkinase	205	474	2.5e-57	IPR017442	Serine/threonine-protein kinase-like domain
SS1G_00059	494	Gene3D	G3DSA:3.30.200.20	G3DSA:3.30.200.20	177	316	2.6e-24	NULL	NULL
SS1G_00059	494	HMMPanther	PTHR24360	PTHR24360	5	494	0	NULL	NULL
SS1G_00059	494	HMMPanther	PTHR24360:SF41	PTHR24360:SF41	5	494	0	NULL	NULL
SS1G_00059	494	Gene3D	G3DSA:1.10.510.10	G3DSA:1.10.510.10	317	480	3.2e-46	NULL	NULL
SS1G_00060	578	superfamily	SSF53335	SSF53335	238	497	1.4e-09	NULL	NULL
SS1G_00060	578	Gene3D	G3DSA:3.40.50.150	G3DSA:3.40.50.150	240	393	7.3e-08	NULL	NULL
SS1G_00060	578	Gene3D	G3DSA:3.40.50.150	G3DSA:3.40.50.150	440	497	7.3e-08	NULL	NULL
SS1G_00061	109	HMMPfam	PF03992	ABM	7	80	3.9e-08	IPR007138	Antibiotic biosynthesis monooxygenase
SS1G_00061	109	superfamily	SSF54909	Dimer_A_B_barrel	1	101	7.8e-13	IPR011008	Dimeric alpha-beta barrel
SS1G_00061	109	Gene3D	G3DSA:3.30.70.900	G3DSA:3.30.70.900	1	102	3.3e-23	NULL	NULL
SS1G_00062	560	HMMPfam	PF02182	YDG_SRA	401	433	0.068	IPR003105	SRA-YDG
SS1G_00062	560	Gene3D	G3DSA:2.30.280.10	YDG_SRA	401	491	5.9e-13	IPR003105	SRA-YDG
SS1G_00063	1084	HMMPanther	PTHR13326	PsU_synth_TruD	82	1068	0	IPR001656	Pseudouridine synthase, TruD
SS1G_00063	1084	HMMPfam	PF01142	TruD	345	742	9.8e-48	IPR001656	Pseudouridine synthase, TruD
SS1G_00063	1084	ProfileScan	PS50984	TRUD	476	739	0	IPR011760	Pseudouridine synthase, TruD, insertion domain
SS1G_00063	1084	superfamily	SSF55120	PsdUridine_synth_cat_dom	82	1071	2.1e-84	IPR020103	Pseudouridine synthase, catalytic domain
SS1G_00064	189	HMMPfam	PF05995	CDO_I	46	185	1e-28	IPR010300	Cysteine dioxygenase type I
SS1G_00064	189	superfamily	SSF51182	RmlC_like_cupin	22	188	9.1e-35	IPR011051	Cupin, RmlC-type
SS1G_00064	189	Gene3D	G3DSA:2.60.120.10	RmlC-like_jellyroll	69	188	7.5e-34	IPR014710	RmlC-like jelly roll fold
SS1G_00064	189	HMMPanther	PTHR12918	PTHR12918	9	184	1.09999e-69	NULL	NULL
SS1G_00065	77	ProfileScan	PS50198	PPIC_PPIASE_2	16	56	0	IPR000297	Peptidyl-prolyl cis-trans isomerase, PpiC-type
SS1G_00065	77	HMMPfam	PF00639	Rotamase	20	56	0.081	IPR000297	Peptidyl-prolyl cis-trans isomerase, PpiC-type
SS1G_00065	77	Gene3D	G3DSA:3.10.50.40	G3DSA:3.10.50.40	19	56	1.9e-06	NULL	NULL
SS1G_00066	149	FPrintScan	PR00972	RIBSOMALS12E	38	51	9.1e-36	IPR000530	Ribosomal protein S12e
SS1G_00066	149	FPrintScan	PR00972	RIBSOMALS12E	52	68	9.1e-36	IPR000530	Ribosomal protein S12e
SS1G_00066	149	FPrintScan	PR00972	RIBSOMALS12E	93	114	9.1e-36	IPR000530	Ribosomal protein S12e
SS1G_00066	149	FPrintScan	PR00972	RIBSOMALS12E	118	131	9.1e-36	IPR000530	Ribosomal protein S12e
SS1G_00066	149	PatternScan	PS01189	RIBOSOMAL_S12E	34	52	NA	IPR000530	Ribosomal protein S12e
SS1G_00066	149	HMMPanther	PTHR11843	FAMILY NOT NAMED	1	148	6.5e-78	IPR000530	Ribosomal protein S12e
SS1G_00066	149	HMMPfam	PF01248	Ribosomal_L7Ae	33	127	2.7e-28	IPR004038	Ribosomal protein L7Ae/L30e/S12e/Gadd45
SS1G_00066	149	superfamily	SSF55315	L30e-like	29	149	8.7e-29	NULL	NULL
SS1G_00066	149	Gene3D	G3DSA:3.30.1330.30	no description	33	147	2e-35	NULL	NULL
SS1G_00067	130	superfamily	SSF56047	Ribosomal_S8	2	130	1.90001e-43	IPR000630	Ribosomal protein S8
SS1G_00067	130	PatternScan	PS00053	RIBOSOMAL_S8	100	117	0	IPR000630	Ribosomal protein S8
SS1G_00067	130	HMMPfam	PF00410	Ribosomal_S8	6	129	3.3e-21	IPR000630	Ribosomal protein S8
SS1G_00067	130	HMMPanther	PTHR11758	Ribosomal_S8	2	130	3.9e-97	IPR000630	Ribosomal protein S8
SS1G_00067	130	Gene3D	G3DSA:3.30.1490.10	G3DSA:3.30.1490.10	73	128	1.6e-20	NULL	NULL
SS1G_00067	130	Gene3D	G3DSA:3.30.1370.30	G3DSA:3.30.1370.30	4	72	5.2e-27	NULL	NULL
SS1G_00068	747	HMMSmart	SM00672	CAP10	459	734	2.4e-12	IPR006598	Lipopolysaccharide-modifying protein
SS1G_00068	747	HMMPfam	PF05686	DUF821	483	731	2.3e-13	IPR006598	Lipopolysaccharide-modifying protein
SS1G_00068	747	HMMPanther	PTHR12203:SF12	PTHR12203:SF12	205	740	0	NULL	NULL
SS1G_00068	747	HMMPanther	PTHR12203	PTHR12203	205	740	0	NULL	NULL
SS1G_00071	572	PatternScan	PS00039	DEAD_ATP_HELICASE	301	309	0	IPR000629	RNA helicase, ATP-dependent, DEAD-box, conserved site
SS1G_00071	572	HMMPfam	PF00271	Helicase_C	415	491	1.9e-25	IPR001650	Helicase, C-terminal
SS1G_00071	572	ProfileScan	PS51194	HELICASE_CTER	383	530	0	IPR001650	Helicase, C-terminal
SS1G_00071	572	HMMSmart	SM00490	HELICc	410	491	6.39999e-35	IPR001650	Helicase, C-terminal
SS1G_00071	572	HMMPfam	PF00270	DEAD	173	342	1.1e-46	IPR011545	DNA/RNA helicase, DEAD/DEAH box type, N-terminal
SS1G_00071	572	ProfileScan	PS51192	HELICASE_ATP_BIND_1	180	355	0	IPR014001	DEAD-like helicase
SS1G_00071	572	HMMSmart	SM00487	DEXDc	168	371	1.50001e-67	IPR014001	DEAD-like helicase
SS1G_00071	572	ProfileScan	PS51195	Q_MOTIF	149	177	0	IPR014014	RNA helicase, DEAD-box type, Q motif
SS1G_00071	572	HMMPanther	PTHR24031	PTHR24031	20	557	0	NULL	NULL
SS1G_00071	572	HMMPanther	PTHR24031:SF50	PTHR24031:SF50	20	557	0	NULL	NULL
SS1G_00071	572	Gene3D	G3DSA:3.40.50.300	G3DSA:3.40.50.300	130	358	1.9e-78	NULL	NULL
SS1G_00071	572	Gene3D	G3DSA:3.40.50.300	G3DSA:3.40.50.300	365	529	1.8e-61	NULL	NULL
SS1G_00071	572	superfamily	SSF52540	SSF52540	221	514	1.09999e-77	NULL	NULL
SS1G_00072	400	HMMPfam	PF03070	TENA_THI-4	264	354	5.4e-12	IPR004305	TENA/THI-4 protein/Coenzyme PQQ biosynthesis protein C domain
SS1G_00072	400	HMMTigr	TIGR00097	HMP-P_kinase	6	290	7.80005e-65	IPR004399	Phosphomethylpyrimidine kinase type-2
SS1G_00072	400	HMMPfam	PF08543	Phos_pyr_kin	13	251	1.4e-67	IPR013749	Phosphomethylpyrimidine kinase type-1
SS1G_00072	400	Gene3D	G3DSA:1.20.910.10	Haem_Oase-like_multi-hlx	254	364	4.4e-25	IPR016084	Haem oxygenase-like, multi-helical
SS1G_00072	400	superfamily	SSF48613	Heme_oxygenase	256	371	1.3e-22	IPR016084	Haem oxygenase-like, multi-helical
SS1G_00072	400	Gene3D	G3DSA:3.40.1190.20	G3DSA:3.40.1190.20	5	252	1.5e-75	NULL	NULL
SS1G_00072	400	superfamily	SSF53613	SSF53613	1	255	7.09998e-60	NULL	NULL
SS1G_00072	400	HMMPanther	PTHR20858:SF2	PTHR20858:SF2	3	356	2.99999e-122	NULL	NULL
SS1G_00072	400	HMMPanther	PTHR20858	PTHR20858	3	356	2.99999e-122	NULL	NULL
SS1G_00074	422	ProfileScan	PS50939	CYTOCHROME_B561	186	381	0	IPR006593	Cytochrome b561/ferric reductase transmembrane
SS1G_00074	422	superfamily	SSF49344	CBD9-like	5	190	3.4e-53	IPR008960	Carbohydrate-binding domain family 9-like
SS1G_00074	422	Gene3D	G3DSA:2.60.40.1210	Cellobiose_DH_cyt	14	187	4.6e-51	IPR015920	Cellobiose dehydrogenase, cytochrome
SS1G_00079	964	ProfileScan	PS50302	PUM	559	594	0	IPR001313	Pumilio RNA-binding repeat
SS1G_00079	964	ProfileScan	PS50302	PUM	595	630	0	IPR001313	Pumilio RNA-binding repeat
SS1G_00079	964	ProfileScan	PS50302	PUM	631	666	0	IPR001313	Pumilio RNA-binding repeat
SS1G_00079	964	ProfileScan	PS50302	PUM	667	702	0	IPR001313	Pumilio RNA-binding repeat
SS1G_00079	964	ProfileScan	PS50302	PUM	703	738	0	IPR001313	Pumilio RNA-binding repeat
SS1G_00079	964	ProfileScan	PS50302	PUM	739	774	0	IPR001313	Pumilio RNA-binding repeat
SS1G_00079	964	ProfileScan	PS50302	PUM	775	810	0	IPR001313	Pumilio RNA-binding repeat
SS1G_00079	964	ProfileScan	PS50302	PUM	814	853	0	IPR001313	Pumilio RNA-binding repeat
SS1G_00079	964	ProfileScan	PS50303	PUM_HD	537	879	0	IPR001313	Pumilio RNA-binding repeat
SS1G_00079	964	HMMSmart	SM00025	Pumilio	559	594	8.5e-05	IPR001313	Pumilio RNA-binding repeat
SS1G_00079	964	HMMSmart	SM00025	Pumilio	595	630	1.9e-07	IPR001313	Pumilio RNA-binding repeat
SS1G_00079	964	HMMSmart	SM00025	Pumilio	631	666	1.6e-07	IPR001313	Pumilio RNA-binding repeat
SS1G_00079	964	HMMSmart	SM00025	Pumilio	667	702	1.7e-07	IPR001313	Pumilio RNA-binding repeat
SS1G_00079	964	HMMSmart	SM00025	Pumilio	703	738	3.7e-07	IPR001313	Pumilio RNA-binding repeat
SS1G_00079	964	HMMSmart	SM00025	Pumilio	739	774	4.8e-05	IPR001313	Pumilio RNA-binding repeat
SS1G_00079	964	HMMSmart	SM00025	Pumilio	775	810	8.7e-06	IPR001313	Pumilio RNA-binding repeat
SS1G_00079	964	HMMSmart	SM00025	Pumilio	818	853	0.0055	IPR001313	Pumilio RNA-binding repeat
SS1G_00079	964	HMMPfam	PF00806	PUF	560	593	0.058	IPR001313	Pumilio RNA-binding repeat
SS1G_00079	964	HMMPfam	PF00806	PUF	595	625	8.8e-06	IPR001313	Pumilio RNA-binding repeat
SS1G_00079	964	HMMPfam	PF00806	PUF	632	661	0.042	IPR001313	Pumilio RNA-binding repeat
SS1G_00079	964	HMMPfam	PF00806	PUF	669	701	0.0028	IPR001313	Pumilio RNA-binding repeat
SS1G_00079	964	HMMPfam	PF00806	PUF	706	736	0.0017	IPR001313	Pumilio RNA-binding repeat
SS1G_00079	964	HMMPfam	PF00806	PUF	746	772	0.11	IPR001313	Pumilio RNA-binding repeat
SS1G_00079	964	HMMPfam	PF00806	PUF	779	808	0.15	IPR001313	Pumilio RNA-binding repeat
SS1G_00079	964	HMMPfam	PF00806	PUF	826	840	0.13	IPR001313	Pumilio RNA-binding repeat
SS1G_00079	964	Gene3D	G3DSA:1.25.10.10	ARM-like	548	877	0	IPR011989	Armadillo-like helical
SS1G_00079	964	superfamily	SSF48371	ARM-type_fold	537	877	1.69999e-109	IPR016024	Armadillo-type fold
SS1G_00079	964	HMMPanther	PTHR12537:SF12	PTHR12537:SF12	111	910	0	NULL	NULL
SS1G_00079	964	HMMPanther	PTHR12537	PTHR12537	111	910	0	NULL	NULL
SS1G_00080	435	ProfileScan	PS50157	ZINC_FINGER_C2H2_2	294	325	0	IPR007087	Zinc finger, C2H2-type
SS1G_00080	435	PatternScan	PS00028	ZINC_FINGER_C2H2_1	296	320	0	IPR007087	Zinc finger, C2H2-type
SS1G_00080	435	Gene3D	G3DSA:3.30.160.60	Znf_C2H2/integrase_DNA-bd	292	315	1.6e-05	IPR013087	Zinc finger, C2H2-type/integrase, DNA-binding
SS1G_00080	435	HMMSmart	SM00355	ZnF_C2H2	294	320	0.63	IPR015880	Zinc finger, C2H2-like
SS1G_00087	260	HMMPfam	PF04157	EAP30	6	236	1.8e-62	IPR007286	EAP30
SS1G_00087	260	HMMPanther	PTHR12806	EAP30	2	252	2.29998e-114	IPR007286	EAP30
SS1G_00087	260	HMMPIR	PIRSF017215	ESCRT2_Vps22	2	256	0	IPR016689	ESCRT-2 complex, Snf8
SS1G_00087	260	superfamily	SSF46785	SSF46785	24	186	6.20001e-47	NULL	NULL
SS1G_00087	260	superfamily	SSF46785	SSF46785	187	253	1.3e-19	NULL	NULL
SS1G_00088	143	HMMPanther	PTHR21569	Ribosomal_S9	5	143	5.60005e-103	IPR000754	Ribosomal protein S9
SS1G_00088	143	HMMPfam	PF00380	Ribosomal_S9	11	143	4.2e-37	IPR000754	Ribosomal protein S9
SS1G_00088	143	Gene3D	G3DSA:3.30.230.10	Ribosomal_S5_D2-type_fold	7	143	4e-44	IPR014721	Ribosomal protein S5 domain 2-type fold, subgroup
SS1G_00088	143	superfamily	SSF54211	Ribosomal_S5_D2-typ_fold	5	143	1.6e-41	IPR020568	Ribosomal protein S5 domain 2-type fold
SS1G_00088	143	PatternScan	PS00360	RIBOSOMAL_S9	71	89	0	IPR020574	Ribosomal protein S9, conserved site
SS1G_00089	439	ProfileScan	PS51176	PDH_ADH	16	297	0	IPR003099	Prephenate dehydrogenase
SS1G_00089	439	HMMPfam	PF02153	PDH	83	278	2.3e-10	IPR003099	Prephenate dehydrogenase
SS1G_00089	439	superfamily	SSF48179	6DGDH_C_like	177	289	6.5e-07	IPR008927	6-phosphogluconate dehydrogenase, C-terminal-like
SS1G_00089	439	HMMPIR	PIRSF036510	PDH_fung	3	439	0	IPR012385	Prephenate dehydrogenase, fungal
SS1G_00089	439	Gene3D	G3DSA:3.40.50.720	NAD(P)-bd	12	183	2.1e-28	IPR016040	NAD(P)-binding domain
SS1G_00089	439	superfamily	SSF51735	NAD(P)-bd	13	176	2.1e-18	NULL	NULL
SS1G_00089	439	Gene3D	G3DSA:1.10.3660.10	G3DSA:1.10.3660.10	189	284	1.7e-07	NULL	NULL
SS1G_00090	150	HMMPanther	PTHR11759	Ribosomal_S11	1	150	7.6e-96	IPR001971	Ribosomal protein S11
SS1G_00090	150	HMMPIR	PIRSF002131	Ribosomal_S11	4	150	3.29999e-43	IPR001971	Ribosomal protein S11
SS1G_00090	150	HMMPfam	PF00411	Ribosomal_S11	28	146	1.1e-37	IPR001971	Ribosomal protein S11
SS1G_00090	150	Gene3D	G3DSA:3.30.420.80	Ribosomal_S11	23	146	3.1e-48	IPR001971	Ribosomal protein S11
SS1G_00090	150	PatternScan	PS00054	RIBOSOMAL_S11	115	137	0	IPR018102	Ribosomal S11, conserved site
SS1G_00090	150	superfamily	SSF53137	SSF53137	22	149	6.89998e-35	NULL	NULL
SS1G_00090	150	HMMPanther	PTHR11759:SF1	PTHR11759:SF1	1	150	7.6e-96	NULL	NULL
SS1G_00091	616	HMMPanther	PTHR12689	AAR2	167	497	6.50001e-21	IPR007946	A1 cistron-splicing factor, AAR2
SS1G_00091	616	HMMPfam	PF05282	AAR2	171	549	1.7e-68	IPR007946	A1 cistron-splicing factor, AAR2
SS1G_00091	616	HMMPanther	PTHR12689:SF4	PTHR12689:SF4	167	497	6.50001e-21	NULL	NULL
SS1G_00093	870	HMMSmart	SM00088	PINT	711	796	1.8e-13	IPR000717	Proteasome component (PCI) domain
SS1G_00093	870	HMMPfam	PF01399	PCI	650	779	2.4e-10	IPR000717	Proteasome component (PCI) domain
SS1G_00093	870	HMMPfam	PF05470	eIF-3c_N	70	222	6.2e-33	IPR008905	Eukaryotic translation initiation factor 3 subunit 8, N-terminal
SS1G_00093	870	HMMPfam	PF05470	eIF-3c_N	248	635	0	IPR008905	Eukaryotic translation initiation factor 3 subunit 8, N-terminal
SS1G_00093	870	Gene3D	G3DSA:1.10.10.10	Wing_hlx_DNA_bd	712	780	3.9e-14	IPR011991	Winged helix-turn-helix transcription repressor DNA-binding
SS1G_00093	870	superfamily	SSF46785	SSF46785	705	788	4e-13	NULL	NULL
SS1G_00093	870	HMMPanther	PTHR13937	PTHR13937	2	863	0	NULL	NULL
SS1G_00096	1103	HMMPfam	PF00176	SNF2_N	419	736	3.1e-92	IPR000330	SNF2-related
SS1G_00096	1103	HMMPfam	PF00271	Helicase_C	797	871	2.4e-12	IPR001650	Helicase, C-terminal
SS1G_00096	1103	ProfileScan	PS51194	HELICASE_CTER	760	921	0	IPR001650	Helicase, C-terminal
SS1G_00096	1103	HMMSmart	SM00490	HELICc	787	871	2.4e-25	IPR001650	Helicase, C-terminal
SS1G_00096	1103	ProfileScan	PS51192	HELICASE_ATP_BIND_1	428	623	0	IPR014001	DEAD-like helicase
SS1G_00096	1103	HMMSmart	SM00487	DEXDc	412	634	5.99999e-26	IPR014001	DEAD-like helicase
SS1G_00096	1103	HMMPanther	PTHR10799:SF49	PTHR10799:SF49	12	1059	0	NULL	NULL
SS1G_00096	1103	Gene3D	G3DSA:3.40.50.300	G3DSA:3.40.50.300	438	498	9.2e-09	NULL	NULL
SS1G_00096	1103	Gene3D	G3DSA:3.40.50.300	G3DSA:3.40.50.300	531	607	9.2e-09	NULL	NULL
SS1G_00096	1103	Gene3D	G3DSA:3.40.50.300	G3DSA:3.40.50.300	755	893	3.5e-21	NULL	NULL
SS1G_00096	1103	superfamily	SSF52540	SSF52540	371	673	4.89997e-75	NULL	NULL
SS1G_00096	1103	superfamily	SSF52540	SSF52540	675	928	7.00004e-68	NULL	NULL
SS1G_00096	1103	HMMPanther	PTHR10799	PTHR10799	12	1059	0	NULL	NULL
SS1G_00098	842	ProfileScan	PS50011	PROTEIN_KINASE_DOM	187	591	0	IPR000719	Protein kinase, catalytic domain
SS1G_00098	842	PatternScan	PS00108	PROTEIN_KINASE_ST	381	393	0	IPR008271	Serine/threonine-protein kinase, active site
SS1G_00098	842	superfamily	SSF56112	Kinase_like	287	622	1.09999e-69	IPR011009	Protein kinase-like domain
SS1G_00098	842	PatternScan	PS00107	PROTEIN_KINASE_ATP	307	330	0	IPR017441	Protein kinase, ATP binding site
SS1G_00098	842	HMMPfam	PF00069	Pkinase	303	349	0.00045	IPR017442	Serine/threonine-protein kinase-like domain
SS1G_00098	842	HMMPfam	PF00069	Pkinase	355	591	5e-31	IPR017442	Serine/threonine-protein kinase-like domain
SS1G_00098	842	HMMPanther	PTHR24058	PTHR24058	3	733	0	NULL	NULL
SS1G_00098	842	Gene3D	G3DSA:3.30.200.20	G3DSA:3.30.200.20	293	352	8.3e-16	NULL	NULL
SS1G_00098	842	HMMPanther	PTHR24058:SF120	PTHR24058:SF120	3	733	0	NULL	NULL
SS1G_00098	842	Gene3D	G3DSA:1.10.510.10	G3DSA:1.10.510.10	355	529	4.1e-55	NULL	NULL
SS1G_00098	842	Gene3D	G3DSA:1.10.510.10	G3DSA:1.10.510.10	563	593	4.1e-55	NULL	NULL
SS1G_00099	429	HMMPfam	PF01501	Glyco_transf_8	49	313	4e-16	IPR002495	Glycosyl transferase, family 8
SS1G_00099	429	Gene3D	G3DSA:3.90.550.10	G3DSA:3.90.550.10	41	182	1.2e-55	NULL	NULL
SS1G_00099	429	Gene3D	G3DSA:3.90.550.10	G3DSA:3.90.550.10	227	348	1.2e-55	NULL	NULL
SS1G_00099	429	HMMPanther	PTHR11183:SF3	PTHR11183:SF3	36	350	2.1e-46	NULL	NULL
SS1G_00099	429	superfamily	SSF53448	SSF53448	41	349	2.3e-39	NULL	NULL
SS1G_00099	429	HMMPanther	PTHR11183	PTHR11183	36	350	2.1e-46	NULL	NULL
SS1G_00100	191	Gene3D	G3DSA:1.20.120.520	G3DSA:1.20.120.520	25	190	1.6e-41	NULL	NULL
SS1G_00101	549	HMMPfam	PF00564	PB1	460	531	0.0008	IPR000270	Phox/Bem1p
SS1G_00101	549	HMMPfam	PF00515	TPR_1	37	67	0.00021	IPR001440	Tetratricopeptide TPR-1
SS1G_00101	549	Gene3D	G3DSA:1.25.40.10	TPR-like_helical	7	148	2.3e-41	IPR011990	Tetratricopeptide-like helical
SS1G_00101	549	ProfileScan	PS50293	TPR_REGION	36	103	0	IPR013026	Tetratricopeptide repeat-containing
SS1G_00101	549	HMMSmart	SM00028	TPR	36	69	7.5e-05	IPR019734	Tetratricopeptide repeat
SS1G_00101	549	HMMSmart	SM00028	TPR	70	103	4	IPR019734	Tetratricopeptide repeat
SS1G_00101	549	HMMSmart	SM00028	TPR	120	153	54	IPR019734	Tetratricopeptide repeat
SS1G_00101	549	ProfileScan	PS50005	TPR	36	69	0	IPR019734	Tetratricopeptide repeat
SS1G_00101	549	ProfileScan	PS50005	TPR	70	103	0	IPR019734	Tetratricopeptide repeat
SS1G_00101	549	superfamily	SSF48452	SSF48452	27	150	6.7e-15	NULL	NULL
SS1G_00101	549	Gene3D	G3DSA:3.10.20.240	G3DSA:3.10.20.240	460	535	1.8e-11	NULL	NULL
SS1G_00101	549	HMMPanther	PTHR15175	PTHR15175	1	546	1.09999e-101	NULL	NULL
SS1G_00101	549	superfamily	SSF54277	SSF54277	455	549	1.5e-14	NULL	NULL
SS1G_00102	252	superfamily	SSF49329	SOD_Cu_Zn	83	248	2e-45	IPR001424	Superoxide dismutase, copper/zinc binding
SS1G_00102	252	HMMPfam	PF00080	Sod_Cu	89	218	8.8e-10	IPR001424	Superoxide dismutase, copper/zinc binding
SS1G_00102	252	Gene3D	G3DSA:2.60.40.200	SOD_Cu_Zn	88	220	5.2e-36	IPR001424	Superoxide dismutase, copper/zinc binding
SS1G_00102	252	superfamily	SSF55008	HeavyMe_transpt	11	82	2.1e-15	IPR006121	Heavy metal transport/detoxification protein
SS1G_00102	252	ProfileScan	PS50846	HMA_2	24	79	0	IPR006121	Heavy metal transport/detoxification protein
SS1G_00102	252	HMMPfam	PF00403	HMA	20	75	4.1e-09	IPR006121	Heavy metal transport/detoxification protein
SS1G_00102	252	HMMPanther	PTHR10003	SOD_Cu_Zn	10	251	7.09998e-83	NULL	NULL
SS1G_00102	252	Gene3D	G3DSA:3.30.70.100	G3DSA:3.30.70.100	17	80	4.8e-17	NULL	NULL
SS1G_00102	252	HMMPanther	PTHR10003:SF27	PTHR10003:SF27	10	251	7.09998e-83	NULL	NULL
SS1G_00103	190	HMMPIR	PIRSF002181	Ribosomal_L13	1	190	3.2e-50	IPR005822	Ribosomal protein L13
SS1G_00103	190	HMMPfam	PF00572	Ribosomal_L13	51	162	8.4e-36	IPR005822	Ribosomal protein L13
SS1G_00103	190	HMMPanther	PTHR11545	Ribosomal_L13	51	160	8.59999e-46	IPR005822	Ribosomal protein L13
SS1G_00103	190	HMMTigr	TIGR01066	rplM_bact	44	164	1e-24	IPR005823	Ribosomal protein L13, bacterial-type
SS1G_00103	190	Gene3D	G3DSA:3.90.1180.10	Ribosomal_L13	51	161	6.2e-42	IPR023564	Ribosomal protein L13 domain
SS1G_00103	190	superfamily	SSF52161	Ribosomal_L13	52	161	5.2e-26	IPR023564	Ribosomal protein L13 domain
SS1G_00104	191	Gene3D	G3DSA:3.30.160.60	Znf_C2H2/integrase_DNA-bd	62	90	2e-06	IPR013087	Zinc finger, C2H2-type/integrase, DNA-binding
SS1G_00104	191	Gene3D	G3DSA:3.30.160.60	Znf_C2H2/integrase_DNA-bd	91	130	2e-06	IPR013087	Zinc finger, C2H2-type/integrase, DNA-binding
SS1G_00104	191	HMMSmart	SM00355	ZnF_C2H2	71	97	0.39	IPR015880	Zinc finger, C2H2-like
SS1G_00104	191	HMMSmart	SM00355	ZnF_C2H2	102	130	3.6	IPR015880	Zinc finger, C2H2-like
SS1G_00106	302	HMMPanther	PTHR10395:SF1	Uricase	4	297	9.69998e-105	IPR002042	Uricase
SS1G_00106	302	HMMPIR	PIRSF000241	Urate_oxidase	1	301	0	IPR002042	Uricase
SS1G_00106	302	FPrintScan	PR00093	URICASE	10	21	7.2e-27	IPR002042	Uricase
SS1G_00106	302	FPrintScan	PR00093	URICASE	51	65	7.2e-27	IPR002042	Uricase
SS1G_00106	302	FPrintScan	PR00093	URICASE	87	100	7.2e-27	IPR002042	Uricase
SS1G_00106	302	FPrintScan	PR00093	URICASE	150	166	7.2e-27	IPR002042	Uricase
SS1G_00106	302	FPrintScan	PR00093	URICASE	166	178	7.2e-27	IPR002042	Uricase
SS1G_00106	302	HMMTigr	TIGR03383	urate_oxi	3	295	0	IPR002042	Uricase
SS1G_00106	302	Gene3D	G3DSA:3.10.270.10	Uricase	4	299	0	IPR002042	Uricase
SS1G_00106	302	HMMPfam	PF01014	Uricase	7	133	1.7e-43	IPR002042	Uricase
SS1G_00106	302	HMMPfam	PF01014	Uricase	143	291	1.3e-35	IPR002042	Uricase
SS1G_00106	302	PatternScan	PS00366	URICASE	150	177	0	IPR019842	Uricase, conserved site
SS1G_00106	302	superfamily	SSF55620	SSF55620	2	137	3.29999e-53	NULL	NULL
SS1G_00106	302	superfamily	SSF55620	SSF55620	138	297	2.3e-61	NULL	NULL
SS1G_00106	302	BlastProDom	PD003367	PD003367	180	295	0	NULL	NULL
SS1G_00106	302	HMMPanther	PTHR10395	PTHR10395	4	297	9.69998e-105	NULL	NULL
SS1G_00107	1145	HMMPfam	PF02185	HR1	32	102	1.7e-13	IPR000861	HR1 repeat, rho-binding
SS1G_00107	1145	superfamily	SSF46585	PKN_effector	7	97	4.2e-13	IPR011072	HR1 rho-binding repeat
SS1G_00107	1145	Gene3D	G3DSA:1.10.287.160	HR1_rho-bd	28	102	1.1e-08	IPR011072	HR1 rho-binding repeat
SS1G_00107	1145	Gene3D	G3DSA:1.25.10.10	ARM-like	193	422	2.9e-15	IPR011989	Armadillo-like helical
SS1G_00107	1145	Gene3D	G3DSA:1.25.10.10	ARM-like	473	520	2.9e-15	IPR011989	Armadillo-like helical
SS1G_00107	1145	Gene3D	G3DSA:1.25.10.10	ARM-like	576	596	2.9e-15	IPR011989	Armadillo-like helical
SS1G_00107	1145	Gene3D	G3DSA:1.25.10.10	ARM-like	682	774	7.7e-11	IPR011989	Armadillo-like helical
SS1G_00107	1145	superfamily	SSF48371	ARM-type_fold	235	947	1.1e-15	IPR016024	Armadillo-type fold
SS1G_00107	1145	HMMPanther	PTHR13298	PTHR13298	31	1132	0	NULL	NULL
SS1G_00107	1145	HMMPanther	PTHR13298:SF10	PTHR13298:SF10	31	1132	0	NULL	NULL
SS1G_00108	1601	HMMSmart	SM00543	MIF4G	1170	1414	5.89999e-47	IPR003890	MIF4G-like, type 3
SS1G_00108	1601	HMMPfam	PF02854	MIF4G	1170	1413	3.2e-49	IPR003890	MIF4G-like, type 3
SS1G_00108	1601	Gene3D	G3DSA:1.25.40.180	MIF4-like_typ_1/2/3	1162	1416	4.4e-88	IPR016021	MIF4-like, type 1/2/3
SS1G_00108	1601	superfamily	SSF48371	ARM-type_fold	1159	1417	1e-65	IPR016024	Armadillo-type fold
SS1G_00108	1601	superfamily	SSF101489	eIF4G1_eIF4E-bd	888	991	6.79999e-27	IPR022745	Eukaryotic translation initiation factor 4G1, eIF4E-binding domain
SS1G_00108	1601	HMMPfam	PF12152	eIF_4G1	897	974	3.2e-21	IPR022745	Eukaryotic translation initiation factor 4G1, eIF4E-binding domain
SS1G_00108	1601	HMMPanther	PTHR23253:SF17	PTHR23253:SF17	472	1568	0	NULL	NULL
SS1G_00108	1601	HMMPanther	PTHR23253	PTHR23253	472	1568	0	NULL	NULL
SS1G_00113	132	PatternScan	PS01220	PBP	7	29	0	IPR001858	Phosphatidylethanolamine-binding, conserved site
SS1G_00113	132	superfamily	SSF49777	PEBP	7	126	4e-21	IPR008914	Phosphatidylethanolamine-binding protein PEBP
SS1G_00113	132	HMMPfam	PF01161	PBP	7	112	4.8e-15	IPR008914	Phosphatidylethanolamine-binding protein PEBP
SS1G_00113	132	Gene3D	G3DSA:3.90.280.10	PEBP	7	126	1.2e-27	IPR008914	Phosphatidylethanolamine-binding protein PEBP
SS1G_00113	132	HMMPanther	PTHR11362	PTHR11362	8	79	1.1e-12	NULL	NULL
SS1G_00114	512	PatternScan	PS01238	GDA1_CD39_NTPASE	201	216	0	IPR000407	Nucleoside phosphatase GDA1/CD39
SS1G_00114	512	HMMPfam	PF01150	GDA1_CD39	71	499	4.1e-94	IPR000407	Nucleoside phosphatase GDA1/CD39
SS1G_00114	512	HMMPanther	PTHR11782	GDA1_CD39_NTPase	1	511	0	IPR000407	Nucleoside phosphatase GDA1/CD39
SS1G_00114	512	HMMPanther	PTHR11782:SF9	Gda1p	1	511	0	IPR015605	Guanosine diphosphatase
SS1G_00115	565	HMMPfam	PF05903	DUF862	36	80	1e-05	IPR008580	Domain of unknown function DUF862, eukaryotic
SS1G_00115	565	HMMPfam	PF05903	DUF862	84	131	1.5e-10	IPR008580	Domain of unknown function DUF862, eukaryotic
SS1G_00115	565	Gene3D	G3DSA:3.40.30.10	Thioredoxin_fold	163	265	1.4e-20	IPR012335	Thioredoxin fold
SS1G_00115	565	superfamily	SSF52833	Thiordxn-like_fd	85	271	1.2e-24	IPR012336	Thioredoxin-like fold
SS1G_00115	565	HMMPfam	PF08324	PUL	293	559	3.2e-34	IPR013535	PUL
SS1G_00115	565	ProfileScan	PS51396	PUL	286	562	0	IPR013535	PUL
SS1G_00115	565	HMMPfam	PF00085	Thioredoxin	168	262	3.2e-09	IPR013766	Thioredoxin domain
SS1G_00115	565	ProfileScan	PS51352	THIOREDOXIN_2	154	270	0	IPR017936	Thioredoxin-like
SS1G_00115	565	PatternScan	PS00194	THIOREDOXIN_1	187	205	0	IPR017937	Thioredoxin, conserved site
SS1G_00115	565	HMMPanther	PTHR12378:SF2	PTHR12378:SF2	37	560	5.50002e-110	NULL	NULL
SS1G_00115	565	HMMPanther	PTHR12378	PTHR12378	37	560	5.50002e-110	NULL	NULL
SS1G_00119	512	HMMPfam	PF00067	p450	74	491	4e-32	IPR001128	Cytochrome P450
SS1G_00119	512	Gene3D	G3DSA:1.10.630.10	Cyt_P450	72	493	6.1e-71	IPR001128	Cytochrome P450
SS1G_00119	512	superfamily	SSF48264	Cytochrome_P450	45	512	1.2e-59	IPR001128	Cytochrome P450
SS1G_00119	512	FPrintScan	PR01239	EP450IICYP52	155	173	3e-08	IPR002974	Cytochrome P450, E-class, CYP52
SS1G_00119	512	FPrintScan	PR01239	EP450IICYP52	263	283	3e-08	IPR002974	Cytochrome P450, E-class, CYP52
SS1G_00119	512	FPrintScan	PR01239	EP450IICYP52	395	411	3e-08	IPR002974	Cytochrome P450, E-class, CYP52
SS1G_00119	512	HMMPanther	PTHR24287	PTHR24287	58	498	1.19999e-78	NULL	NULL
SS1G_00120	620	HMMPfam	PF07690	MFS_1	121	567	3.7e-21	IPR011701	Major facilitator superfamily MFS-1
SS1G_00120	620	superfamily	SSF103473	MFS_gen_substrate_transporter	26	606	1.2e-40	IPR016196	Major facilitator superfamily, general substrate transporter
SS1G_00120	620	ProfileScan	PS50850	MFS	101	609	0	IPR020846	Major facilitator superfamily
SS1G_00120	620	HMMPanther	PTHR24003:SF367	PTHR24003:SF367	97	617	3.60002e-101	NULL	NULL
SS1G_00120	620	Gene3D	G3DSA:1.20.1250.20	G3DSA:1.20.1250.20	123	316	2.7e-15	NULL	NULL
SS1G_00120	620	HMMPanther	PTHR24003	PTHR24003	97	617	3.60002e-101	NULL	NULL
SS1G_00121	398	HMMPfam	PF00067	p450	99	346	1.4e-46	IPR001128	Cytochrome P450
SS1G_00121	398	FPrintScan	PR00385	P450	171	188	5.8e-05	IPR001128	Cytochrome P450
SS1G_00121	398	FPrintScan	PR00385	P450	224	235	5.8e-05	IPR001128	Cytochrome P450
SS1G_00121	398	FPrintScan	PR00385	P450	300	309	5.8e-05	IPR001128	Cytochrome P450
SS1G_00121	398	FPrintScan	PR00385	P450	309	320	5.8e-05	IPR001128	Cytochrome P450
SS1G_00121	398	Gene3D	G3DSA:1.10.630.10	Cyt_P450	84	377	4.9e-67	IPR001128	Cytochrome P450
SS1G_00121	398	superfamily	SSF48264	Cytochrome_P450	83	367	2.99999e-61	IPR001128	Cytochrome P450
SS1G_00121	398	FPrintScan	PR00463	EP450I	12	29	1.5e-15	IPR002401	Cytochrome P450, E-class, group I
SS1G_00121	398	FPrintScan	PR00463	EP450I	223	241	1.5e-15	IPR002401	Cytochrome P450, E-class, group I
SS1G_00121	398	FPrintScan	PR00463	EP450I	264	288	1.5e-15	IPR002401	Cytochrome P450, E-class, group I
SS1G_00121	398	FPrintScan	PR00463	EP450I	299	309	1.5e-15	IPR002401	Cytochrome P450, E-class, group I
SS1G_00121	398	FPrintScan	PR00463	EP450I	309	332	1.5e-15	IPR002401	Cytochrome P450, E-class, group I
SS1G_00121	398	PatternScan	PS00086	CYTOCHROME_P450	302	311	0	IPR017972	Cytochrome P450, conserved site
SS1G_00121	398	HMMPanther	PTHR24279	PTHR24279	147	372	1.40001e-44	NULL	NULL
SS1G_00121	398	HMMPanther	PTHR24279:SF28	PTHR24279:SF28	147	372	1.40001e-44	NULL	NULL
SS1G_00122	600	ProfileScan	PS50975	ATP_GRASP	256	491	0	IPR011761	ATP-grasp fold
SS1G_00122	600	Gene3D	G3DSA:3.30.1490.20	ATP_grasp_subdomain_1	287	344	1.5e-08	IPR013815	ATP-grasp fold, subdomain 1
SS1G_00122	600	superfamily	SSF56059	SSF56059	268	492	1.8e-24	NULL	NULL
SS1G_00125	221	HMMPfam	PF01636	APH	16	202	3.8e-09	IPR002575	Aminoglycoside phosphotransferase
SS1G_00125	221	superfamily	SSF56112	Kinase_like	1	221	1.6e-18	IPR011009	Protein kinase-like domain
SS1G_00125	221	Gene3D	G3DSA:3.90.1200.10	G3DSA:3.90.1200.10	50	217	1.4e-30	NULL	NULL
SS1G_00127	457	HMMSmart	SM00343	ZnF_C2HC	434	450	0.6	IPR001878	Zinc finger, CCHC-type
SS1G_00127	457	HMMPfam	PF03184	DDE	152	352	1.3e-41	IPR004875	DDE superfamily endonuclease, CENP-B-like
SS1G_00127	457	ProfileScan	PS51253	HTH_CENPB	47	116	0	IPR006600	Pogo transposase / Cenp-B / PDC2, DNA-binding HTH domain
SS1G_00127	457	HMMSmart	SM00674	CENPB	53	116	1.2e-05	IPR006600	Pogo transposase / Cenp-B / PDC2, DNA-binding HTH domain
SS1G_00127	457	HMMPfam	PF05225	HTH_psq	3	44	3.5e-09	IPR007889	Helix-turn-helix, Psq
SS1G_00127	457	superfamily	SSF46689	Homeodomain_like	3	58	2.2e-08	IPR009057	Homeodomain-like
SS1G_00127	457	HMMPanther	PTHR19303:SF42	PTHR19303:SF42	1	347	2.1e-72	NULL	NULL
SS1G_00127	457	HMMPanther	PTHR19303	PTHR19303	1	347	2.1e-72	NULL	NULL
SS1G_00132	391	ProfileScan	PS50234	VWFA	160	371	0	IPR002035	von Willebrand factor, type A
SS1G_00132	391	HMMPfam	PF00092	VWA	162	345	0.00024	IPR002035	von Willebrand factor, type A
SS1G_00132	391	HMMSmart	SM00327	VWA	158	352	0.072	IPR002035	von Willebrand factor, type A
SS1G_00132	391	Gene3D	G3DSA:3.40.50.410	G3DSA:3.40.50.410	160	331	7.2e-06	NULL	NULL
SS1G_00132	391	superfamily	SSF53300	SSF53300	157	338	5.9e-12	NULL	NULL
SS1G_00134	629	HMMPanther	PTHR19375	Hsp70	1	627	0	IPR001023	Heat shock protein Hsp70
SS1G_00134	629	FPrintScan	PR00301	HEATSHOCK70	3	16	1.3e-85	IPR001023	Heat shock protein Hsp70
SS1G_00134	629	FPrintScan	PR00301	HEATSHOCK70	31	43	1.3e-85	IPR001023	Heat shock protein Hsp70
SS1G_00134	629	FPrintScan	PR00301	HEATSHOCK70	53	61	1.3e-85	IPR001023	Heat shock protein Hsp70
SS1G_00134	629	FPrintScan	PR00301	HEATSHOCK70	140	160	1.3e-85	IPR001023	Heat shock protein Hsp70
SS1G_00134	629	FPrintScan	PR00301	HEATSHOCK70	201	211	1.3e-85	IPR001023	Heat shock protein Hsp70
SS1G_00134	629	FPrintScan	PR00301	HEATSHOCK70	329	345	1.3e-85	IPR001023	Heat shock protein Hsp70
SS1G_00134	629	FPrintScan	PR00301	HEATSHOCK70	361	381	1.3e-85	IPR001023	Heat shock protein Hsp70
SS1G_00134	629	FPrintScan	PR00301	HEATSHOCK70	389	408	1.3e-85	IPR001023	Heat shock protein Hsp70
SS1G_00134	629	FPrintScan	PR00301	HEATSHOCK70	470	486	1.3e-85	IPR001023	Heat shock protein Hsp70
SS1G_00134	629	HMMPfam	PF00012	HSP70	4	608	0	IPR013126	Heat shock protein 70
SS1G_00134	629	PatternScan	PS00297	HSP70_1	7	14	0	IPR018181	Heat shock protein 70, conserved site
SS1G_00134	629	PatternScan	PS01036	HSP70_3	332	346	0	IPR018181	Heat shock protein 70, conserved site
SS1G_00134	629	PatternScan	PS00329	HSP70_2	195	208	0	IPR018181	Heat shock protein 70, conserved site
SS1G_00134	629	superfamily	SSF100934	SSF100934	536	618	9.1e-09	NULL	NULL
SS1G_00134	629	Gene3D	G3DSA:2.60.34.10	G3DSA:2.60.34.10	390	517	3e-66	NULL	NULL
SS1G_00134	629	superfamily	SSF100920	SSF100920	384	542	1e-61	NULL	NULL
SS1G_00134	629	Gene3D	G3DSA:1.20.1270.10	G3DSA:1.20.1270.10	518	612	2.3e-21	NULL	NULL
SS1G_00134	629	superfamily	SSF53067	SSF53067	1	186	7.90003e-72	NULL	NULL
SS1G_00134	629	superfamily	SSF53067	SSF53067	187	379	1.59999e-70	NULL	NULL
SS1G_00134	629	Gene3D	G3DSA:3.30.420.40	G3DSA:3.30.420.40	3	52	4.5e-68	NULL	NULL
SS1G_00134	629	Gene3D	G3DSA:3.30.420.40	G3DSA:3.30.420.40	121	200	4.5e-68	NULL	NULL
SS1G_00134	629	Gene3D	G3DSA:3.30.420.40	G3DSA:3.30.420.40	201	228	8e-37	NULL	NULL
SS1G_00134	629	Gene3D	G3DSA:3.30.420.40	G3DSA:3.30.420.40	314	356	8e-37	NULL	NULL
SS1G_00134	629	Gene3D	G3DSA:3.90.640.10	G3DSA:3.90.640.10	229	309	1.1e-39	NULL	NULL
SS1G_00134	629	Gene3D	G3DSA:3.30.30.30	G3DSA:3.30.30.30	53	113	1e-35	NULL	NULL
SS1G_00137	262	HMMPfam	PF10349	WWbp	130	243	3.9e-19	IPR018826	WW-domain-binding protein
SS1G_00137	262	superfamily	SSF50729	SSF50729	29	160	2.7e-22	NULL	NULL
SS1G_00138	153	HMMPanther	PTHR15336	UCR_hinge	64	153	2.5e-27	IPR003422	Ubiquinol-cytochrome C reductase hinge
SS1G_00138	153	HMMPfam	PF02320	UCR_hinge	87	153	1.7e-25	IPR023184	Ubiquinol-cytochrome C reductase hinge domain
SS1G_00138	153	Gene3D	G3DSA:1.10.287.20	Ubol_cytC_Rdtase_hinge_dom	75	153	2.5e-31	IPR023184	Ubiquinol-cytochrome C reductase hinge domain
SS1G_00138	153	superfamily	SSF81531	Ubol_cytC_Rdtase_hinge_dom	74	153	2.2e-26	IPR023184	Ubiquinol-cytochrome C reductase hinge domain
SS1G_00139	700	HMMPfam	PF07690	MFS_1	262	588	1.7e-22	IPR011701	Major facilitator superfamily MFS-1
SS1G_00139	700	superfamily	SSF103473	MFS_gen_substrate_transporter	237	679	3.10001e-45	IPR016196	Major facilitator superfamily, general substrate transporter
SS1G_00139	700	ProfileScan	PS50850	MFS	257	667	0	IPR020846	Major facilitator superfamily
SS1G_00139	700	HMMPanther	PTHR10924	PTHR10924	248	618	2.1e-103	NULL	NULL
SS1G_00139	700	Gene3D	G3DSA:1.20.1250.20	G3DSA:1.20.1250.20	253	453	1e-20	NULL	NULL
SS1G_00139	700	Gene3D	G3DSA:1.20.1250.20	G3DSA:1.20.1250.20	464	618	1e-20	NULL	NULL
SS1G_00140	379	HMMPfam	PF00215	OMPdecase	38	365	1.1e-87	IPR001754	Orotidine 5&apos;-phosphate decarboxylase domain
SS1G_00140	379	HMMSmart	SM00934	OMPdecase	39	365	2.4e-20	IPR001754	Orotidine 5&apos;-phosphate decarboxylase domain
SS1G_00140	379	superfamily	SSF51366	RibP_bind_barrel	9	379	1.6e-46	IPR011060	Ribulose-phosphate binding barrel
SS1G_00140	379	Gene3D	G3DSA:3.20.20.70	Aldolase_TIM	10	149	6.6e-79	IPR013785	Aldolase-type TIM barrel
SS1G_00140	379	Gene3D	G3DSA:3.20.20.70	Aldolase_TIM	250	378	6.6e-79	IPR013785	Aldolase-type TIM barrel
SS1G_00140	379	HMMTigr	TIGR01740	pyrF	40	366	2.9e-22	IPR014732	Orotidine 5&apos;-phosphate decarboxylase
SS1G_00140	379	PatternScan	PS00156	OMPDECASE	99	112	0	IPR018089	Orotidine 5&apos;-phosphate decarboxylase, active site
SS1G_00140	379	HMMPanther	PTHR25920	PTHR25920	11	378	0	NULL	NULL
SS1G_00140	379	HMMPanther	PTHR25920:SF3	PTHR25920:SF3	11	378	0	NULL	NULL
SS1G_00141	236	HMMPfam	PF03737	Methyltransf_6	60	194	2.9e-17	IPR005493	Ribonuclease E inhibitor RraA/Dimethylmenaquinone methyltransferase
SS1G_00141	236	Gene3D	G3DSA:3.50.30.40	RNaseE_inh/diMeMenaQ_MeTrfase	20	202	4.1e-35	IPR005493	Ribonuclease E inhibitor RraA/Dimethylmenaquinone methyltransferase
SS1G_00141	236	superfamily	SSF89562	RNaseE_inh/diMeMenaQ_MeTrfase	18	203	5.7e-33	IPR005493	Ribonuclease E inhibitor RraA/Dimethylmenaquinone methyltransferase
SS1G_00144	430	HMMPfam	PF01171	ATP_bind_3	54	233	1.1e-15	IPR011063	tRNA(Ile)-lysidine/2-thiocytidine synthase
SS1G_00144	430	Gene3D	G3DSA:3.40.50.620	Rossmann-like_a/b/a_fold	50	230	3.8e-22	IPR014729	Rossmann-like alpha/beta/alpha sandwich fold
SS1G_00144	430	PatternScan	PS01263	UPF0021	26	63	0	IPR020554	Uncharacterised protein family UPF0021, conserved site
SS1G_00144	430	superfamily	SSF52402	SSF52402	28	257	4.39999e-51	NULL	NULL
SS1G_00144	430	HMMPanther	PTHR11807	PTHR11807	1	423	0	NULL	NULL
SS1G_00144	430	HMMPanther	PTHR11807:SF3	PTHR11807:SF3	1	423	0	NULL	NULL
SS1G_00145	261	FPrintScan	PR00882	RIBOSOMALL7A	36	53	4.6e-59	IPR001921	Ribosomal protein L7A/L8
SS1G_00145	261	FPrintScan	PR00882	RIBOSOMALL7A	53	70	4.6e-59	IPR001921	Ribosomal protein L7A/L8
SS1G_00145	261	FPrintScan	PR00882	RIBOSOMALL7A	73	92	4.6e-59	IPR001921	Ribosomal protein L7A/L8
SS1G_00145	261	FPrintScan	PR00882	RIBOSOMALL7A	97	110	4.6e-59	IPR001921	Ribosomal protein L7A/L8
SS1G_00145	261	FPrintScan	PR00882	RIBOSOMALL7A	133	153	4.6e-59	IPR001921	Ribosomal protein L7A/L8
SS1G_00145	261	FPrintScan	PR00882	RIBOSOMALL7A	194	218	4.6e-59	IPR001921	Ribosomal protein L7A/L8
SS1G_00145	261	HMMPanther	PTHR23105:SF1	Ribosomal_L7A	8	243	4.3e-99	IPR001921	Ribosomal protein L7A/L8
SS1G_00145	261	PatternScan	PS01082	RIBOSOMAL_L7AE	175	192	0	IPR004037	Ribosomal protein L7Ae conserved site
SS1G_00145	261	HMMPfam	PF01248	Ribosomal_L7Ae	124	216	9.3e-18	IPR004038	Ribosomal protein L7Ae/L30e/S12e/Gadd45
SS1G_00145	261	FPrintScan	PR00881	L7ARS6FAMILY	137	151	2.1e-20	IPR018492	Ribosomal protein L7Ae/L8/Nhp2 family
SS1G_00145	261	FPrintScan	PR00881	L7ARS6FAMILY	156	169	2.1e-20	IPR018492	Ribosomal protein L7Ae/L8/Nhp2 family
SS1G_00145	261	FPrintScan	PR00881	L7ARS6FAMILY	172	182	2.1e-20	IPR018492	Ribosomal protein L7Ae/L8/Nhp2 family
SS1G_00145	261	FPrintScan	PR00881	L7ARS6FAMILY	182	196	2.1e-20	IPR018492	Ribosomal protein L7Ae/L8/Nhp2 family
SS1G_00145	261	superfamily	SSF55315	SSF55315	91	228	1.4e-32	NULL	NULL
SS1G_00145	261	Gene3D	G3DSA:3.30.1330.30	G3DSA:3.30.1330.30	101	224	2.1e-36	NULL	NULL
SS1G_00145	261	HMMPanther	PTHR23105	PTHR23105	8	243	4.3e-99	NULL	NULL
SS1G_00146	247	HMMPfam	PF00484	Pro_CA	40	192	1.9e-41	IPR001765	Carbonic anhydrase
SS1G_00146	247	superfamily	SSF53056	Prok_plnt_COanhd	7	206	3.10001e-61	IPR001765	Carbonic anhydrase
SS1G_00146	247	HMMSmart	SM00947	Pro_CA	33	196	1e-53	IPR001765	Carbonic anhydrase
SS1G_00146	247	HMMPanther	PTHR11002	Carbonic_anhydrase	11	223	1.90001e-72	IPR001765	Carbonic anhydrase
SS1G_00146	247	Gene3D	G3DSA:3.40.1050.10	CO_anhd_prok_pln	5	206	7.3e-70	IPR001765	Carbonic anhydrase
SS1G_00146	247	PatternScan	PS00705	PROK_CO2_ANHYDRASE_2	85	105	0	IPR015892	Carbonic anhydrase, prokaryotic-like, conserved site
SS1G_00146	247	HMMPanther	PTHR11002:SF1	PTHR11002:SF1	11	223	1.90001e-72	NULL	NULL
SS1G_00147	525	HMMPfam	PF02423	OCD_Mu_crystall	29	186	0.00066	IPR003462	Ornithine cyclodeaminase/mu-crystallin
SS1G_00147	525	Gene3D	G3DSA:3.40.50.720	NAD(P)-bd	149	343	3.6e-16	IPR016040	NAD(P)-binding domain
SS1G_00147	525	superfamily	SSF51735	NAD(P)-bd	1	501	7.09998e-42	NULL	NULL
SS1G_00147	525	HMMPanther	PTHR13812:SF7	PTHR13812:SF7	1	344	1.59999e-85	NULL	NULL
SS1G_00147	525	HMMPanther	PTHR13812	ODC_Mu_crystall	1	344	1.59999e-85	NULL	NULL
SS1G_00148	310	HMMPanther	PTHR11732	Aldo/ket_red	9	306	4.10001e-119	IPR001395	Aldo/keto reductase
SS1G_00148	310	superfamily	SSF51430	Aldo/ket_red	9	310	1.09999e-85	IPR023210	NADP-dependent oxidoreductase domain
SS1G_00148	310	Gene3D	G3DSA:3.20.20.100	Aldo/ket_red	8	304	6.5e-94	IPR023210	NADP-dependent oxidoreductase domain
SS1G_00148	310	HMMPfam	PF00248	Aldo_ket_red	23	302	3.7e-62	IPR023210	NADP-dependent oxidoreductase domain
SS1G_00148	310	HMMPanther	PTHR11732:SF15	PTHR11732:SF15	9	306	4.10001e-119	NULL	NULL
SS1G_00149	543	HMMPfam	PF00067	p450	117	516	2.7e-37	IPR001128	Cytochrome P450
SS1G_00149	543	FPrintScan	PR00385	P450	325	342	2.7e-07	IPR001128	Cytochrome P450
SS1G_00149	543	FPrintScan	PR00385	P450	390	401	2.7e-07	IPR001128	Cytochrome P450
SS1G_00149	543	FPrintScan	PR00385	P450	473	482	2.7e-07	IPR001128	Cytochrome P450
SS1G_00149	543	FPrintScan	PR00385	P450	482	493	2.7e-07	IPR001128	Cytochrome P450
SS1G_00149	543	Gene3D	G3DSA:1.10.630.10	Cyt_P450	30	533	9.3e-66	IPR001128	Cytochrome P450
SS1G_00149	543	superfamily	SSF48264	Cytochrome_P450	30	536	1.90001e-61	IPR001128	Cytochrome P450
SS1G_00149	543	FPrintScan	PR00463	EP450I	314	331	4.1e-13	IPR002401	Cytochrome P450, E-class, group I
SS1G_00149	543	FPrintScan	PR00463	EP450I	389	407	4.1e-13	IPR002401	Cytochrome P450, E-class, group I
SS1G_00149	543	FPrintScan	PR00463	EP450I	432	456	4.1e-13	IPR002401	Cytochrome P450, E-class, group I
SS1G_00149	543	FPrintScan	PR00463	EP450I	472	482	4.1e-13	IPR002401	Cytochrome P450, E-class, group I
SS1G_00149	543	FPrintScan	PR00463	EP450I	482	505	4.1e-13	IPR002401	Cytochrome P450, E-class, group I
SS1G_00149	543	PatternScan	PS00086	CYTOCHROME_P450	475	484	0	IPR017972	Cytochrome P450, conserved site
SS1G_00149	543	HMMPanther	PTHR24300	PTHR24300	26	503	6.50001e-18	NULL	NULL
SS1G_00149	543	HMMPanther	PTHR24300:SF11	PTHR24300:SF11	26	503	6.50001e-18	NULL	NULL
SS1G_00151	244	HMMPfam	PF00067	p450	57	236	1.4e-22	IPR001128	Cytochrome P450
SS1G_00151	244	Gene3D	G3DSA:1.10.630.10	Cyt_P450	54	237	4.9e-35	IPR001128	Cytochrome P450
SS1G_00151	244	superfamily	SSF48264	Cytochrome_P450	56	236	2.80001e-28	IPR001128	Cytochrome P450
SS1G_00151	244	HMMPanther	PTHR24305	PTHR24305	66	218	1.2e-15	NULL	NULL
SS1G_00152	821	ProfileScan	PS50882	YTH	650	783	0	IPR007275	YTH domain
SS1G_00152	821	HMMPfam	PF04146	YTH	694	783	4e-16	IPR007275	YTH domain
SS1G_00152	821	HMMPanther	PTHR12357	YTH	3	784	3.2e-26	NULL	NULL
SS1G_00152	821	HMMPanther	PTHR12357:SF3	PTHR12357:SF3	3	784	3.2e-26	NULL	NULL
SS1G_00153	262	HMMPanther	PTHR12468	Mannosyl_trans2	106	228	4e-26	IPR007315	GPI mannosyltransferase 2-like
SS1G_00153	262	HMMPfam	PF04188	Mannosyl_trans2	27	105	1.6e-07	IPR007315	GPI mannosyltransferase 2-like
SS1G_00153	262	HMMPfam	PF04188	Mannosyl_trans2	106	230	1.6e-22	IPR007315	GPI mannosyltransferase 2-like
SS1G_00153	262	HMMPanther	PTHR12468:SF11	PTHR12468:SF11	106	228	4e-26	NULL	NULL
SS1G_00155	1935	superfamily	SSF48371	ARM-type_fold	1064	1904	7.40001e-15	IPR016024	Armadillo-type fold
SS1G_00155	1935	HMMPfam	PF11919	DUF3437	1845	1935	1.1e-30	IPR021843	Protein of unknown function DUF3437
SS1G_00156	451	HMMPfam	PF11754	Velvet	2	151	2.2e-35	IPR021740	Velvet factor
SS1G_00164	280	HMMPfam	PF00483	NTP_transferase	2	229	1.2e-45	IPR005835	Nucleotidyl transferase
SS1G_00164	280	Gene3D	G3DSA:3.90.550.10	G3DSA:3.90.550.10	1	246	1.7e-75	NULL	NULL
SS1G_00164	280	HMMPanther	PTHR22572	PTHR22572	1	254	1.19999e-109	NULL	NULL
SS1G_00164	280	superfamily	SSF53448	SSF53448	1	243	5.50002e-68	NULL	NULL
SS1G_00167	132	Gene3D	G3DSA:3.30.160.20	dsRNA-bd-like	4	63	2.3e-05	IPR014720	Double-stranded RNA-binding-like
SS1G_00167	132	superfamily	SSF54768	SSF54768	4	105	2.5e-18	NULL	NULL
SS1G_00169	541	HMMPfam	PF00432	Prenyltrans	312	348	1.7e-06	IPR001330	Prenyltransferase/squalene oxidase
SS1G_00169	541	HMMPfam	PF00432	Prenyltrans	364	401	0.0085	IPR001330	Prenyltransferase/squalene oxidase
SS1G_00169	541	HMMPfam	PF00432	Prenyltrans	428	469	0.0018	IPR001330	Prenyltransferase/squalene oxidase
SS1G_00169	541	superfamily	SSF48239	Terp_cyc_toroid	87	538	1.09999e-111	IPR008930	Terpenoid cylases/protein prenyltransferase alpha-alpha toroid
SS1G_00169	541	HMMPanther	PTHR11774	PTHR11774	66	538	0	NULL	NULL
SS1G_00169	541	Gene3D	G3DSA:1.50.10.20	G3DSA:1.50.10.20	85	538	0	NULL	NULL
SS1G_00169	541	HMMPanther	PTHR11774:SF6	PTHR11774:SF6	66	538	0	NULL	NULL
SS1G_00170	757	HMMSmart	SM00066	GAL4	361	409	0.59	IPR001138	Zn(2)-C6 fungal-type DNA-binding domain
SS1G_00171	305	HMMSmart	SM00213	UBQ	1	72	2.80001e-35	IPR000626	Ubiquitin
SS1G_00171	305	HMMSmart	SM00213	UBQ	77	148	2.80001e-35	IPR000626	Ubiquitin
SS1G_00171	305	HMMSmart	SM00213	UBQ	153	224	2.80001e-35	IPR000626	Ubiquitin
SS1G_00171	305	HMMSmart	SM00213	UBQ	229	300	1.90001e-33	IPR000626	Ubiquitin
SS1G_00171	305	HMMPfam	PF00240	ubiquitin	6	74	5.7e-31	IPR000626	Ubiquitin
SS1G_00171	305	HMMPfam	PF00240	ubiquitin	82	150	5.7e-31	IPR000626	Ubiquitin
SS1G_00171	305	HMMPfam	PF00240	ubiquitin	158	226	5.7e-31	IPR000626	Ubiquitin
SS1G_00171	305	HMMPfam	PF00240	ubiquitin	234	302	2.6e-30	IPR000626	Ubiquitin
SS1G_00171	305	PatternScan	PS00299	UBIQUITIN_1	27	52	0	IPR019954	Ubiquitin conserved site
SS1G_00171	305	PatternScan	PS00299	UBIQUITIN_1	103	128	0	IPR019954	Ubiquitin conserved site
SS1G_00171	305	PatternScan	PS00299	UBIQUITIN_1	179	204	0	IPR019954	Ubiquitin conserved site
SS1G_00171	305	PatternScan	PS00299	UBIQUITIN_1	255	280	0	IPR019954	Ubiquitin conserved site
SS1G_00171	305	ProfileScan	PS50053	UBIQUITIN_2	1	76	0	IPR019955	Ubiquitin supergroup
SS1G_00171	305	ProfileScan	PS50053	UBIQUITIN_2	77	152	0	IPR019955	Ubiquitin supergroup
SS1G_00171	305	ProfileScan	PS50053	UBIQUITIN_2	153	228	0	IPR019955	Ubiquitin supergroup
SS1G_00171	305	ProfileScan	PS50053	UBIQUITIN_2	229	304	0	IPR019955	Ubiquitin supergroup
SS1G_00171	305	FPrintScan	PR00348	UBIQUITIN	11	31	2.2e-38	IPR019956	Ubiquitin subgroup
SS1G_00171	305	FPrintScan	PR00348	UBIQUITIN	32	52	2.2e-38	IPR019956	Ubiquitin subgroup
SS1G_00171	305	FPrintScan	PR00348	UBIQUITIN	53	74	2.2e-38	IPR019956	Ubiquitin subgroup
SS1G_00171	305	HMMPanther	PTHR10666	PTHR10666	1	304	0	NULL	NULL
SS1G_00171	305	Gene3D	G3DSA:3.10.20.90	G3DSA:3.10.20.90	1	77	0	NULL	NULL
SS1G_00171	305	Gene3D	G3DSA:3.10.20.90	G3DSA:3.10.20.90	78	153	0	NULL	NULL
SS1G_00171	305	Gene3D	G3DSA:3.10.20.90	G3DSA:3.10.20.90	154	229	0	NULL	NULL
SS1G_00171	305	Gene3D	G3DSA:3.10.20.90	G3DSA:3.10.20.90	230	304	0	NULL	NULL
SS1G_00171	305	superfamily	SSF54236	SSF54236	1	76	8.30001e-35	NULL	NULL
SS1G_00171	305	superfamily	SSF54236	SSF54236	77	152	8.30001e-35	NULL	NULL
SS1G_00171	305	superfamily	SSF54236	SSF54236	153	228	8.30001e-35	NULL	NULL
SS1G_00171	305	superfamily	SSF54236	SSF54236	229	304	4.69998e-34	NULL	NULL
SS1G_00172	774	HMMSmart	SM00290	ZnF_UBP	489	538	1.7e-19	IPR001607	Zinc finger, UBP-type
SS1G_00172	774	HMMPfam	PF02148	zf-UBP	490	547	1e-13	IPR001607	Zinc finger, UBP-type
SS1G_00172	774	ProfileScan	PS50271	ZF_UBP	488	549	0	IPR001607	Zinc finger, UBP-type
SS1G_00172	774	ProfileScan	PS50089	ZF_RING_2	419	458	0	IPR001841	Zinc finger, RING-type
SS1G_00172	774	HMMSmart	SM00184	RING	419	457	2e-06	IPR001841	Zinc finger, RING-type
SS1G_00172	774	BlastProDom	PD017029	BRAP2	234	375	0	IPR011422	BRCA1-associated 2
SS1G_00172	774	HMMPfam	PF07576	BRAP2	288	379	1.4e-19	IPR011422	BRCA1-associated 2
SS1G_00172	774	Gene3D	G3DSA:3.30.40.10	Znf_RING/FYVE/PHD	414	463	2.1e-10	IPR013083	Zinc finger, RING/FYVE/PHD-type
SS1G_00172	774	Gene3D	G3DSA:3.30.40.10	Znf_RING/FYVE/PHD	490	558	1.9e-29	IPR013083	Zinc finger, RING/FYVE/PHD-type
SS1G_00172	774	HMMPfam	PF00097	zf-C3HC4	419	457	0.044	IPR018957	Zinc finger, C3HC4 RING-type
SS1G_00172	774	HMMPanther	PTHR24007:SF8	PTHR24007:SF8	235	774	0	NULL	NULL
SS1G_00172	774	HMMPanther	PTHR24007	PTHR24007	235	774	0	NULL	NULL
SS1G_00172	774	superfamily	SSF57850	SSF57850	418	464	4.7e-11	NULL	NULL
SS1G_00173	379	HMMPfam	PF11327	DUF3129	15	192	1.2e-55	IPR021476	Protein of unknown function DUF3129
SS1G_00176	269	ProfileScan	PS51471	FE2OG_OXY	164	269	0	IPR005123	Oxoglutarate/iron-dependent oxygenase
SS1G_00176	269	HMMPfam	PF03171	2OG-FeII_Oxy	169	264	1.4e-09	IPR005123	Oxoglutarate/iron-dependent oxygenase
SS1G_00176	269	HMMPanther	PTHR10209:SF54	PTHR10209:SF54	30	264	1.8e-31	NULL	NULL
SS1G_00176	269	superfamily	SSF51197	SSF51197	12	264	6.49998e-52	NULL	NULL
SS1G_00176	269	Gene3D	G3DSA:2.60.120.330	G3DSA:2.60.120.330	5	265	2.2e-48	NULL	NULL
SS1G_00176	269	HMMPanther	PTHR10209	PTHR10209	30	264	1.8e-31	NULL	NULL
SS1G_00178	140	ProfileScan	PS51257	PROKAR_LIPOPROTEIN	1	35	0	NULL	NULL
SS1G_00180	746	ProfileScan	PS50102	RRM	544	628	0	IPR000504	RNA recognition motif domain
SS1G_00180	746	HMMSmart	SM00360	RRM	545	624	0.089	IPR000504	RNA recognition motif domain
SS1G_00180	746	HMMPfam	PF04059	RRM_2	543	639	2.4e-35	IPR007201	RNA recognition motif 2
SS1G_00180	746	Gene3D	G3DSA:3.30.70.330	a_b_plait_nuc_bd	260	330	3.8e-09	IPR012677	Nucleotide-binding, alpha-beta plait
SS1G_00180	746	Gene3D	G3DSA:3.30.70.330	a_b_plait_nuc_bd	522	627	3.8e-09	IPR012677	Nucleotide-binding, alpha-beta plait
SS1G_00180	746	superfamily	SSF54928	SSF54928	543	632	3e-11	NULL	NULL
SS1G_00180	746	HMMPanther	PTHR24012	PTHR24012	299	609	2.1e-21	NULL	NULL
SS1G_00180	746	HMMPanther	PTHR24012:SF265	PTHR24012:SF265	299	609	2.1e-21	NULL	NULL
SS1G_00182	703	HMMPanther	PTHR12702	Sec15	15	697	0	IPR007225	Exocyst complex subunit Sec15-like
SS1G_00182	703	HMMPIR	PIRSF025007	Sec15	1	703	0	IPR007225	Exocyst complex subunit Sec15-like
SS1G_00182	703	HMMPfam	PF04091	Sec15	412	487	0.0069	IPR007225	Exocyst complex subunit Sec15-like
SS1G_00182	703	HMMPfam	PF04091	Sec15	485	697	1.2e-82	IPR007225	Exocyst complex subunit Sec15-like
SS1G_00183	321	HMMPfam	PF00808	CBFD_NFYB_HMF	88	151	1.6e-16	IPR003958	Transcription factor CBF/NF-Y/archaeal histone
SS1G_00183	321	superfamily	SSF47113	Histone-fold	1	161	2.1e-35	IPR009072	Histone-fold
SS1G_00183	321	Gene3D	G3DSA:1.10.20.10	Histone-fold	89	166	2.5e-33	IPR009072	Histone-fold
SS1G_00183	321	HMMPanther	PTHR10252	PTHR10252	11	296	1.40001e-58	NULL	NULL
SS1G_00185	219	HMMPfam	PF08698	Fcf2	96	192	2.8e-30	IPR014810	Fcf2 pre-rRNA processing
SS1G_00185	219	HMMPanther	PTHR21686	PTHR21686	98	219	2.99999e-59	NULL	NULL
SS1G_00186	286	HMMPanther	PTHR11700	Ribosomal_S10	99	263	9.90002e-73	IPR001848	Ribosomal protein S10
SS1G_00186	286	Gene3D	G3DSA:3.30.70.600	Ribosomal_S10	121	215	7e-23	IPR001848	Ribosomal protein S10
SS1G_00186	286	superfamily	SSF54999	Ribosomal_S10	120	220	1.7e-24	IPR001848	Ribosomal protein S10
SS1G_00186	286	HMMPfam	PF00338	Ribosomal_S10	122	219	8.3e-21	IPR001848	Ribosomal protein S10
SS1G_00186	286	HMMPanther	PTHR11700:SF1	PTHR11700:SF1	99	263	9.90002e-73	NULL	NULL
SS1G_00187	360	HMMPfam	PF00579	tRNA-synt_1b	140	309	3.8e-38	IPR002305	Aminoacyl-tRNA synthetase, class Ib
SS1G_00187	360	HMMPanther	PTHR10055	Trp_tRNA-synt_1b	142	356	1.90001e-96	IPR002306	Tryptophanyl-tRNA synthetase, class Ib
SS1G_00187	360	Gene3D	G3DSA:3.40.50.620	Rossmann-like_a/b/a_fold	138	226	1.2e-34	IPR014729	Rossmann-like alpha/beta/alpha sandwich fold
SS1G_00187	360	Gene3D	G3DSA:1.10.240.10	G3DSA:1.10.240.10	227	319	2.8e-15	NULL	NULL
SS1G_00187	360	superfamily	SSF52374	SSF52374	137	356	1.3e-49	NULL	NULL
SS1G_00187	360	HMMPanther	PTHR10055:SF2	PTHR10055:SF2	142	356	1.90001e-96	NULL	NULL
SS1G_00188	598	HMMPfam	PF00587	tRNA-synt_2b	333	469	4.9e-27	IPR002314	Aminoacyl-tRNA synthetase, class II (G/ H/ P/ S), conserved domain
SS1G_00188	598	HMMPanther	PTHR11778	tRNA-synt_ser	167	576	0	IPR002317	Seryl-tRNA synthetase, class IIa
SS1G_00188	598	HMMTigr	TIGR00414	serS	167	545	4.80003e-101	IPR002317	Seryl-tRNA synthetase, class IIa
SS1G_00188	598	FPrintScan	PR00981	TRNASYNTHSER	391	403	6.7e-30	IPR002317	Seryl-tRNA synthetase, class IIa
SS1G_00188	598	FPrintScan	PR00981	TRNASYNTHSER	403	416	6.7e-30	IPR002317	Seryl-tRNA synthetase, class IIa
SS1G_00188	598	FPrintScan	PR00981	TRNASYNTHSER	443	456	6.7e-30	IPR002317	Seryl-tRNA synthetase, class IIa
SS1G_00188	598	FPrintScan	PR00981	TRNASYNTHSER	460	476	6.7e-30	IPR002317	Seryl-tRNA synthetase, class IIa
SS1G_00188	598	FPrintScan	PR00981	TRNASYNTHSER	478	494	6.7e-30	IPR002317	Seryl-tRNA synthetase, class IIa
SS1G_00188	598	HMMSmart	SM00173	RAS	5	163	6.20001e-47	IPR003577	Ras small GTPase, Ras type
SS1G_00188	598	HMMTigr	TIGR00231	small_GTP	5	158	1.9e-08	IPR005225	Small GTP-binding protein
SS1G_00188	598	ProfileScan	PS50862	AA_TRNA_LIGASE_II	335	546	0	IPR006195	Aminoacyl-tRNA synthetase, class II
SS1G_00188	598	superfamily	SSF46589	tRNA_binding_arm	167	283	4.49999e-21	IPR010978	tRNA-binding arm
SS1G_00188	598	HMMPfam	PF00071	Ras	17	159	2e-32	IPR013753	Ras
SS1G_00188	598	Gene3D	G3DSA:1.10.287.40	Ser-tRNA-synth_IIa_N	180	267	9.9e-08	IPR015866	Seryl-tRNA synthetase, class IIa, N-terminal
SS1G_00188	598	HMMPfam	PF02403	Seryl_tRNA_N	167	278	3.1e-15	IPR015866	Seryl-tRNA synthetase, class IIa, N-terminal
SS1G_00188	598	ProfileScan	PS51421	RAS	1	267	0	IPR020849	Ras small GTPase
SS1G_00188	598	superfamily	SSF55681	SSF55681	284	546	1.5e-64	NULL	NULL
SS1G_00188	598	Gene3D	G3DSA:3.40.50.300	G3DSA:3.40.50.300	16	160	2.2e-38	NULL	NULL
SS1G_00188	598	Gene3D	G3DSA:3.30.930.10	G3DSA:3.30.930.10	276	330	7.9e-102	NULL	NULL
SS1G_00188	598	Gene3D	G3DSA:3.30.930.10	G3DSA:3.30.930.10	331	547	7.9e-102	NULL	NULL
SS1G_00188	598	superfamily	SSF52540	SSF52540	3	160	3.29999e-36	NULL	NULL
SS1G_00189	828	HMMPfam	PF07814	WAPL	423	761	2e-19	IPR022771	Wings apart-like protein
SS1G_00190	245	superfamily	SSF53271	SSF53271	23	243	2.99999e-68	NULL	NULL
SS1G_00190	245	HMMPanther	PTHR10285	PTHR10285	36	243	1.59999e-114	NULL	NULL
SS1G_00190	245	Gene3D	G3DSA:3.40.50.2020	G3DSA:3.40.50.2020	35	243	2.9e-97	NULL	NULL
SS1G_00191	139	HMMPfam	PF05129	Elf1	2	79	9.2e-24	IPR007808	Protein of unknown function DUF701, zinc-binding putative
SS1G_00191	139	HMMPanther	PTHR20934	DUF701_Zn_bd	2	86	3.49999e-31	IPR007808	Protein of unknown function DUF701, zinc-binding putative
SS1G_00191	139	superfamily	SSF57783	SSF57783	1	84	5.00001e-29	NULL	NULL
SS1G_00192	535	HMMPfam	PF00925	GTP_cyclohydro2	342	453	0.0075	IPR000926	GTP cyclohydrolase II, RibA
SS1G_00192	535	HMMPfam	PF12471	GTP_CH_N	113	303	5.9e-85	IPR022163	GTP cyclohydrolase N-terminal
SS1G_00192	535	HMMPanther	PTHR21327:SF1	PTHR21327:SF1	93	519	0	NULL	NULL
SS1G_00192	535	superfamily	SSF142695	SSF142695	298	468	4.1e-20	NULL	NULL
SS1G_00192	535	HMMPanther	PTHR21327	PTHR21327	93	519	0	NULL	NULL
SS1G_00194	470	HMMPfam	PF00389	2-Hacid_dh	63	382	8e-33	IPR006139	D-isomer specific 2-hydroxyacid dehydrogenase, catalytic domain
SS1G_00194	470	PatternScan	PS00671	D_2_HYDROXYACID_DH_3	278	294	0	IPR006140	D-isomer specific 2-hydroxyacid dehydrogenase, NAD-binding
SS1G_00194	470	HMMPfam	PF02826	2-Hacid_dh_C	167	350	2.7e-47	IPR006140	D-isomer specific 2-hydroxyacid dehydrogenase, NAD-binding
SS1G_00194	470	PatternScan	PS00065	D_2_HYDROXYACID_DH_1	203	230	0	IPR006140	D-isomer specific 2-hydroxyacid dehydrogenase, NAD-binding
SS1G_00194	470	Gene3D	G3DSA:3.40.50.720	NAD(P)-bd	59	167	3.9e-36	IPR016040	NAD(P)-binding domain
SS1G_00194	470	Gene3D	G3DSA:3.40.50.720	NAD(P)-bd	168	353	1.2e-62	IPR016040	NAD(P)-binding domain
SS1G_00194	470	superfamily	SSF51735	NAD(P)-bd	157	351	5.2e-55	NULL	NULL
SS1G_00194	470	superfamily	SSF55021	SSF55021	388	470	1.6e-09	NULL	NULL
SS1G_00194	470	Gene3D	G3DSA:3.30.70.260	G3DSA:3.30.70.260	391	468	1.5e-14	NULL	NULL
SS1G_00194	470	HMMPanther	PTHR10996:SF18	PTHR10996:SF18	1	464	0	NULL	NULL
SS1G_00194	470	superfamily	SSF52283	SSF52283	57	188	9.1e-47	NULL	NULL
SS1G_00194	470	HMMPanther	PTHR10996	PTHR10996	1	464	0	NULL	NULL
SS1G_00195	256	HMMPfam	PF01015	Ribosomal_S3Ae	12	222	5.9e-79	IPR001593	Ribosomal protein S3Ae
SS1G_00195	256	HMMPanther	PTHR11830	Ribosomal_S3AE	1	246	0	IPR001593	Ribosomal protein S3Ae
SS1G_00195	256	HMMPfam	PF01015	Ribosomal_S3Ae	12	222	5.9e-79	IPR001593	Ribosomal protein S3Ae
SS1G_00195	256	HMMPanther	PTHR11830	Ribosomal_S3AE	1	246	0	IPR001593	Ribosomal protein S3Ae
SS1G_00195	256	PatternScan	PS01191	RIBOSOMAL_S3AE	61	73	0	IPR018281	Ribosomal protein S3Ae, conserved site
SS1G_00195	256	PatternScan	PS01191	RIBOSOMAL_S3AE	61	73	0	IPR018281	Ribosomal protein S3Ae, conserved site
SS1G_00196	211	FPrintScan	PR00449	RASTRNSFRMNG	10	31	2.5e-27	IPR001806	Ras GTPase
SS1G_00196	211	FPrintScan	PR00449	RASTRNSFRMNG	34	50	2.5e-27	IPR001806	Ras GTPase
SS1G_00196	211	FPrintScan	PR00449	RASTRNSFRMNG	52	74	2.5e-27	IPR001806	Ras GTPase
SS1G_00196	211	FPrintScan	PR00449	RASTRNSFRMNG	114	127	2.5e-27	IPR001806	Ras GTPase
SS1G_00196	211	FPrintScan	PR00449	RASTRNSFRMNG	157	179	2.5e-27	IPR001806	Ras GTPase
SS1G_00196	211	HMMSmart	SM00175	RAB	10	182	6.19996e-68	IPR003579	Ras small GTPase, Rab type
SS1G_00196	211	HMMTigr	TIGR00231	small_GTP	7	163	3e-14	IPR005225	Small GTP-binding protein
SS1G_00196	211	HMMPfam	PF00071	Ras	11	180	3.4e-45	IPR013753	Ras
SS1G_00196	211	ProfileScan	PS51419	RAB	3	211	0	IPR020851	Small GTPase
SS1G_00196	211	Gene3D	G3DSA:3.40.50.300	G3DSA:3.40.50.300	9	192	3.2e-59	NULL	NULL
SS1G_00196	211	superfamily	SSF52540	SSF52540	5	211	2.9e-51	NULL	NULL
SS1G_00197	264	HMMPfam	PF00561	Abhydrolase_1	87	253	8e-06	IPR000073	Alpha/beta hydrolase fold-1
SS1G_00197	264	superfamily	SSF53474	SSF53474	21	257	1.6e-20	NULL	NULL
SS1G_00197	264	HMMPanther	PTHR10992:SF17	PTHR10992:SF17	24	252	3.2e-43	NULL	NULL
SS1G_00197	264	HMMPanther	PTHR10992	PTHR10992	24	252	3.2e-43	NULL	NULL
SS1G_00197	264	Gene3D	G3DSA:3.40.50.1820	G3DSA:3.40.50.1820	25	75	7.5e-21	NULL	NULL
SS1G_00197	264	Gene3D	G3DSA:3.40.50.1820	G3DSA:3.40.50.1820	87	253	5.2e-20	NULL	NULL
SS1G_00198	436	HMMPfam	PF07910	Peptidase_C78	210	432	4.4e-68	IPR012462	Peptidase C78, ubiquitin fold modifier-specific peptidase 1/ 2
SS1G_00198	436	HMMPanther	PTHR13226	PTHR13226	233	388	3.8e-12	NULL	NULL
SS1G_00198	436	HMMPanther	PTHR13226:SF14	PTHR13226:SF14	233	388	3.8e-12	NULL	NULL
SS1G_00199	581	ProfileScan	PS50011	PROTEIN_KINASE_DOM	40	343	0	IPR000719	Protein kinase, catalytic domain
SS1G_00199	581	HMMSmart	SM00220	S_TKc	40	343	8.50003e-84	IPR002290	Serine/threonine-protein kinase domain
SS1G_00199	581	PatternScan	PS00108	PROTEIN_KINASE_ST	168	180	0	IPR008271	Serine/threonine-protein kinase, active site
SS1G_00199	581	superfamily	SSF56112	Kinase_like	26	374	4.6e-84	IPR011009	Protein kinase-like domain
SS1G_00199	581	PatternScan	PS00107	PROTEIN_KINASE_ATP	46	69	0	IPR017441	Protein kinase, ATP binding site
SS1G_00199	581	HMMPfam	PF00069	Pkinase	40	343	2.6e-61	IPR017442	Serine/threonine-protein kinase-like domain
SS1G_00199	581	HMMPanther	PTHR24056:SF135	PTHR24056:SF135	33	564	0	NULL	NULL
SS1G_00199	581	Gene3D	G3DSA:3.30.200.20	G3DSA:3.30.200.20	19	146	4.2e-30	NULL	NULL
SS1G_00199	581	Gene3D	G3DSA:1.10.510.10	G3DSA:1.10.510.10	147	372	1.6e-54	NULL	NULL
SS1G_00199	581	HMMPanther	PTHR24056	PTHR24056	33	564	0	NULL	NULL
SS1G_00201	1618	HMMTigr	TIGR01494	ATPase_P-type	545	644	2.3e-13	IPR001757	ATPase, P-type, K/Mg/Cd/Cu/Zn/Na/Ca/Na/H-transporter
SS1G_00201	1618	HMMTigr	TIGR01494	ATPase_P-type	1003	1107	4.49999e-26	IPR001757	ATPase, P-type, K/Mg/Cd/Cu/Zn/Na/Ca/Na/H-transporter
SS1G_00201	1618	FPrintScan	PR00119	CATATPASE	448	462	7.99999e-15	IPR001757	ATPase, P-type, K/Mg/Cd/Cu/Zn/Na/Ca/Na/H-transporter
SS1G_00201	1618	FPrintScan	PR00119	CATATPASE	630	644	7.99999e-15	IPR001757	ATPase, P-type, K/Mg/Cd/Cu/Zn/Na/Ca/Na/H-transporter
SS1G_00201	1618	FPrintScan	PR00119	CATATPASE	1030	1049	7.99999e-15	IPR001757	ATPase, P-type, K/Mg/Cd/Cu/Zn/Na/Ca/Na/H-transporter
SS1G_00201	1618	HMMPfam	PF02353	CMAS	1337	1598	5.8e-33	IPR003333	Cyclopropane-fatty-acyl-phospholipid/mycolic acid synthase
SS1G_00201	1618	HMMPfam	PF00702	Hydrolase	627	912	0.00036	IPR005834	Haloacid dehalogenase-like hydrolase
SS1G_00201	1618	HMMTigr	TIGR01657	P-ATPase-V	178	1271	0	IPR006544	ATPase, P-type, unknown pump specificity (type V)
SS1G_00201	1618	HMMPfam	PF00122	E1-E2_ATPase	400	616	1.7e-21	IPR008250	ATPase, P-type, ATPase-associated domain
SS1G_00201	1618	PatternScan	PS00154	ATPASE_E1_E2	632	638	0	IPR018303	ATPase, P-type phosphorylation site
SS1G_00201	1618	superfamily	SSF56784	HAD-like_dom	626	1077	8.49999e-32	IPR023214	HAD-like domain
SS1G_00201	1618	Gene3D	G3DSA:3.40.50.1000	HAD-like_dom	864	919	3e-40	IPR023214	HAD-like domain
SS1G_00201	1618	Gene3D	G3DSA:3.40.50.1000	HAD-like_dom	977	1076	3e-40	IPR023214	HAD-like domain
SS1G_00201	1618	Gene3D	G3DSA:3.40.1110.10	ATPase_P-typ_cyto_domN	685	731	3.7e-24	IPR023299	ATPase, P-type, cytoplasmic domain N
SS1G_00201	1618	Gene3D	G3DSA:3.40.1110.10	ATPase_P-typ_cyto_domN	767	863	3.7e-24	IPR023299	ATPase, P-type, cytoplasmic domain N
SS1G_00201	1618	Gene3D	G3DSA:2.70.150.10	ATPase_P-typ_cyto_domA	318	353	2.9e-29	IPR023300	ATPase, P-type, cytoplasmic transduction domain A
SS1G_00201	1618	Gene3D	G3DSA:2.70.150.10	ATPase_P-typ_cyto_domA	385	530	2.9e-29	IPR023300	ATPase, P-type, cytoplasmic transduction domain A
SS1G_00201	1618	superfamily	SSF81660	ATPase_cation_domN	636	876	2.5e-15	IPR023306	ATPase, cation-transporting, domain N
SS1G_00201	1618	superfamily	SSF81653	SSF81653	398	530	2.4e-19	NULL	NULL
SS1G_00201	1618	Gene3D	G3DSA:3.40.50.150	G3DSA:3.40.50.150	1335	1610	1.1e-74	NULL	NULL
SS1G_00201	1618	superfamily	SSF53335	SSF53335	1341	1615	3.59999e-56	NULL	NULL
SS1G_00201	1618	superfamily	SSF81665	SSF81665	318	1303	1.09999e-65	NULL	NULL
SS1G_00201	1618	HMMPfam	PF12409	P_ATPase	177	289	3.1e-34	NULL	NULL
SS1G_00201	1618	HMMPanther	PTHR24093:SF56	PTHR24093:SF56	169	1269	0	NULL	NULL
SS1G_00201	1618	HMMPanther	PTHR24093	PTHR24093	169	1269	0	NULL	NULL
SS1G_00202	398	HMMPanther	PTHR11875	NAP_family	8	398	0	IPR002164	Nucleosome assembly protein (NAP)
SS1G_00202	398	HMMPfam	PF00956	NAP	85	344	2.1e-86	IPR002164	Nucleosome assembly protein (NAP)
SS1G_00202	398	Gene3D	G3DSA:1.25.10.10	ARM-like	129	173	4.8e-05	IPR011989	Armadillo-like helical
SS1G_00202	398	Gene3D	G3DSA:1.25.10.10	ARM-like	355	395	4.8e-05	IPR011989	Armadillo-like helical
SS1G_00202	398	HMMPanther	PTHR11875:SF7	PTHR11875:SF7	8	398	0	NULL	NULL
SS1G_00202	398	superfamily	SSF143113	SSF143113	62	377	1.09999e-105	NULL	NULL
SS1G_00204	1534	HMMPfam	PF00612	IQ	779	798	0.35	IPR000048	IQ motif, EF-hand binding site
SS1G_00204	1534	HMMPfam	PF00612	IQ	805	823	0.12	IPR000048	IQ motif, EF-hand binding site
SS1G_00204	1534	HMMPfam	PF00612	IQ	875	895	15	IPR000048	IQ motif, EF-hand binding site
SS1G_00204	1534	ProfileScan	PS50096	IQ	778	807	0	IPR000048	IQ motif, EF-hand binding site
SS1G_00204	1534	ProfileScan	PS50096	IQ	803	830	0	IPR000048	IQ motif, EF-hand binding site
SS1G_00204	1534	ProfileScan	PS50096	IQ	874	903	0	IPR000048	IQ motif, EF-hand binding site
SS1G_00204	1534	HMMSmart	SM00015	IQ	754	776	18	IPR000048	IQ motif, EF-hand binding site
SS1G_00204	1534	HMMSmart	SM00015	IQ	777	799	0.0043	IPR000048	IQ motif, EF-hand binding site
SS1G_00204	1534	HMMSmart	SM00015	IQ	802	824	0.003	IPR000048	IQ motif, EF-hand binding site
SS1G_00204	1534	HMMSmart	SM00015	IQ	825	847	15	IPR000048	IQ motif, EF-hand binding site
SS1G_00204	1534	HMMSmart	SM00015	IQ	850	872	82	IPR000048	IQ motif, EF-hand binding site
SS1G_00204	1534	HMMSmart	SM00015	IQ	873	895	9.3	IPR000048	IQ motif, EF-hand binding site
SS1G_00204	1534	HMMPfam	PF00063	Myosin_head	93	740	0	IPR001609	Myosin head, motor domain
SS1G_00204	1534	FPrintScan	PR00193	MYOSINHEAVY	131	156	1.3e-52	IPR001609	Myosin head, motor domain
SS1G_00204	1534	FPrintScan	PR00193	MYOSINHEAVY	187	214	1.3e-52	IPR001609	Myosin head, motor domain
SS1G_00204	1534	FPrintScan	PR00193	MYOSINHEAVY	420	448	1.3e-52	IPR001609	Myosin head, motor domain
SS1G_00204	1534	FPrintScan	PR00193	MYOSINHEAVY	473	501	1.3e-52	IPR001609	Myosin head, motor domain
SS1G_00204	1534	HMMSmart	SM00242	MYSc	68	753	0	IPR001609	Myosin head, motor domain
SS1G_00204	1534	ProfileScan	PS51126	DILUTE	1187	1456	0	IPR002710	Dilute
SS1G_00204	1534	superfamily	SSF50084	Myosin_S1_N	3	67	5.1e-15	IPR008989	Myosin S1 fragment, N-terminal
SS1G_00204	1534	HMMPfam	PF01843	DIL	1336	1439	2e-32	IPR018444	Dil domain
SS1G_00204	1534	HMMPanther	PTHR13140	PTHR13140	5	1446	0	NULL	NULL
SS1G_00204	1534	Gene3D	G3DSA:3.40.50.300	G3DSA:3.40.50.300	122	158	0.00018	NULL	NULL
SS1G_00204	1534	superfamily	SSF52540	SSF52540	43	804	0	NULL	NULL
SS1G_00204	1534	superfamily	SSF52540	SSF52540	805	850	2.4e-06	NULL	NULL
SS1G_00204	1534	superfamily	SSF52540	SSF52540	847	908	1.4e-08	NULL	NULL
SS1G_00204	1534	HMMPanther	PTHR13140:SF168	PTHR13140:SF168	5	1446	0	NULL	NULL
SS1G_00206	202	Gene3D	G3DSA:3.90.1200.10	G3DSA:3.90.1200.10	63	95	0.00014	NULL	NULL
SS1G_00207	576	HMMPfam	PF00067	p450	88	541	1.3e-17	IPR001128	Cytochrome P450
SS1G_00207	576	Gene3D	G3DSA:1.10.630.10	Cyt_P450	93	541	2.4e-36	IPR001128	Cytochrome P450
SS1G_00207	576	superfamily	SSF48264	Cytochrome_P450	72	542	4.90001e-33	IPR001128	Cytochrome P450
SS1G_00207	576	FPrintScan	PR00465	EP450IV	72	89	1.3e-13	IPR002403	Cytochrome P450, E-class, group IV
SS1G_00207	576	FPrintScan	PR00465	EP450IV	407	423	1.3e-13	IPR002403	Cytochrome P450, E-class, group IV
SS1G_00207	576	FPrintScan	PR00465	EP450IV	453	467	1.3e-13	IPR002403	Cytochrome P450, E-class, group IV
SS1G_00207	576	FPrintScan	PR00465	EP450IV	469	487	1.3e-13	IPR002403	Cytochrome P450, E-class, group IV
SS1G_00207	576	FPrintScan	PR00465	EP450IV	496	512	1.3e-13	IPR002403	Cytochrome P450, E-class, group IV
SS1G_00207	576	FPrintScan	PR00465	EP450IV	512	530	1.3e-13	IPR002403	Cytochrome P450, E-class, group IV
SS1G_00208	83	HMMPanther	PTHR11067	Ham1p_like	1	83	1.90001e-44	IPR002637	Ham1-like protein
SS1G_00208	83	HMMPfam	PF01725	Ham1p_like	7	82	3.3e-17	IPR002637	Ham1-like protein
SS1G_00208	83	Gene3D	G3DSA:3.90.950.10	G3DSA:3.90.950.10	6	82	7.6e-26	NULL	NULL
SS1G_00208	83	superfamily	SSF52972	SSF52972	5	82	1.9e-20	NULL	NULL
SS1G_00209	179	HMMPfam	PF00406	ADK	9	60	0.024	IPR000850	Adenylate kinase
SS1G_00209	179	Gene3D	G3DSA:3.40.50.300	G3DSA:3.40.50.300	2	169	2.2e-25	NULL	NULL
SS1G_00209	179	superfamily	SSF52540	SSF52540	1	176	1.1e-27	NULL	NULL
SS1G_00209	179	HMMPanther	PTHR12595	PTHR12595	1	171	5.60005e-103	NULL	NULL
SS1G_00210	482	HMMPfam	PF04739	AMPKBI	376	478	6.5e-28	IPR006828	5-AMP-activated protein kinase, beta subunit, interaction domain
SS1G_00210	482	HMMPanther	PTHR10343:SF10	PTHR10343:SF10	202	482	2.1e-67	NULL	NULL
SS1G_00210	482	HMMPanther	PTHR10343	PTHR10343	202	482	2.1e-67	NULL	NULL
SS1G_00211	349	HMMPfam	PF00814	Peptidase_M22	29	314	8.3e-81	IPR000905	Peptidase M22, glycoprotease
SS1G_00211	349	HMMTigr	TIGR00329	gcp	4	314	3.49999e-83	IPR017861	Peptidase M22, glycoprotease, subgroup
SS1G_00211	349	FPrintScan	PR00789	OSIALOPTASE	4	17	2.69999e-35	IPR017861	Peptidase M22, glycoprotease, subgroup
SS1G_00211	349	FPrintScan	PR00789	OSIALOPTASE	79	99	2.69999e-35	IPR017861	Peptidase M22, glycoprotease, subgroup
SS1G_00211	349	FPrintScan	PR00789	OSIALOPTASE	100	119	2.69999e-35	IPR017861	Peptidase M22, glycoprotease, subgroup
SS1G_00211	349	FPrintScan	PR00789	OSIALOPTASE	132	144	2.69999e-35	IPR017861	Peptidase M22, glycoprotease, subgroup
SS1G_00211	349	FPrintScan	PR00789	OSIALOPTASE	154	175	2.69999e-35	IPR017861	Peptidase M22, glycoprotease, subgroup
SS1G_00211	349	FPrintScan	PR00789	OSIALOPTASE	271	280	2.69999e-35	IPR017861	Peptidase M22, glycoprotease, subgroup
SS1G_00211	349	HMMPanther	PTHR11735	Pept_M22_Osialgl	1	348	0	NULL	NULL
SS1G_00211	349	superfamily	SSF53067	SSF53067	1	318	5.10001e-27	NULL	NULL
SS1G_00212	470	HMMPfam	PF00856	SET	39	254	1.6e-12	IPR001214	SET domain
SS1G_00212	470	HMMSmart	SM00317	SET	29	260	0.13	IPR001214	SET domain
SS1G_00212	470	HMMPIR	PIRSF011771	RMS1_SET	1	434	2.2e-28	IPR011383	RuBisCO-cytochrome methylase, RMS1
SS1G_00212	470	superfamily	SSF81822	Rubisco_LSMT_subst-bd	264	443	9.19998e-22	IPR015353	Rubisco LS methyltransferase, substrate-binding domain
SS1G_00212	470	HMMPfam	PF09273	Rubis-subs-bind	300	423	1.1e-24	IPR015353	Rubisco LS methyltransferase, substrate-binding domain
SS1G_00212	470	Gene3D	G3DSA:3.90.1420.10	Rubisco_LSMT_subst-bd	306	431	1e-22	IPR015353	Rubisco LS methyltransferase, substrate-binding domain
SS1G_00212	470	Gene3D	G3DSA:3.90.1410.10	G3DSA:3.90.1410.10	7	268	2.2e-63	NULL	NULL
SS1G_00212	470	HMMPanther	PTHR13271	PTHR13271	9	430	1.09999e-78	NULL	NULL
SS1G_00212	470	superfamily	SSF82199	SSF82199	6	275	1.40001e-47	NULL	NULL
SS1G_00213	566	HMMPfam	PF10513	EPL1	11	156	5.8e-28	IPR019542	Enhancer of polycomb-like, N-terminal
SS1G_00213	566	HMMPanther	PTHR14898	PTHR14898	43	473	6.89998e-61	NULL	NULL
SS1G_00214	174	FPrintScan	PR00450	RECOVERIN	4	18	1.6e-05	IPR001125	Recoverin
SS1G_00214	174	FPrintScan	PR00450	RECOVERIN	86	105	1.6e-05	IPR001125	Recoverin
SS1G_00214	174	FPrintScan	PR00450	RECOVERIN	108	126	1.6e-05	IPR001125	Recoverin
SS1G_00214	174	HMMSmart	SM00054	no description	25	53	0.56	IPR002048	Calcium-binding EF-hand
SS1G_00214	174	HMMSmart	SM00054	no description	57	85	0.024	IPR002048	Calcium-binding EF-hand
SS1G_00214	174	HMMSmart	SM00054	no description	94	122	0.00063	IPR002048	Calcium-binding EF-hand
SS1G_00214	174	HMMSmart	SM00054	no description	135	163	0.00025	IPR002048	Calcium-binding EF-hand
SS1G_00214	174	Gene3D	G3DSA:1.10.238.10	no description	10	166	4.2e-44	IPR011992	EF-hand-like domain
SS1G_00214	174	PatternScan	PS00018	EF_HAND_1	34	46	NA	IPR018247	EF-Hand 1, calcium-binding site
SS1G_00214	174	PatternScan	PS00018	EF_HAND_1	66	78	NA	IPR018247	EF-Hand 1, calcium-binding site
SS1G_00214	174	PatternScan	PS00018	EF_HAND_1	103	115	NA	IPR018247	EF-Hand 1, calcium-binding site
SS1G_00214	174	PatternScan	PS00018	EF_HAND_1	144	156	NA	IPR018247	EF-Hand 1, calcium-binding site
SS1G_00214	174	HMMPfam	PF00036	efhand	136	162	6.7e-07	IPR018248	EF-hand
SS1G_00214	174	ProfileScan	PS50222	EF_HAND_2	21	56	13.091	IPR018249	EF-HAND 2
SS1G_00214	174	ProfileScan	PS50222	EF_HAND_2	60	88	9.13	IPR018249	EF-HAND 2
SS1G_00214	174	ProfileScan	PS50222	EF_HAND_2	90	125	13.314	IPR018249	EF-HAND 2
SS1G_00214	174	ProfileScan	PS50222	EF_HAND_2	131	166	12.979	IPR018249	EF-HAND 2
SS1G_00214	174	HMMPanther	PTHR23056:SF4	CALCINEURIN B SUBUNIT	1	171	9.2e-92	NULL	NULL
SS1G_00214	174	HMMPanther	PTHR23056	FAMILY NOT NAMED	1	171	9.2e-92	NULL	NULL
SS1G_00219	126	HMMPanther	PTHR21569	Ribosomal_S9	5	126	3.2e-49	IPR000754	Ribosomal protein S9
SS1G_00219	126	HMMPfam	PF00380	Ribosomal_S9	6	126	1e-32	IPR000754	Ribosomal protein S9
SS1G_00219	126	Gene3D	G3DSA:3.30.230.10	Ribosomal_S5_D2-type_fold	4	126	2.6e-40	IPR014721	Ribosomal protein S5 domain 2-type fold, subgroup
SS1G_00219	126	superfamily	SSF54211	Ribosomal_S5_D2-typ_fold	1	126	5.40002e-36	IPR020568	Ribosomal protein S5 domain 2-type fold
SS1G_00219	126	PatternScan	PS00360	RIBOSOMAL_S9	65	83	0	IPR020574	Ribosomal protein S9, conserved site
SS1G_00220	414	superfamily	SSF89942	Transl_elong_EF1_G_con	254	414	1.39999e-69	IPR001662	Translation elongation factor EF1B, gamma chain, conserved
SS1G_00220	414	ProfileScan	PS50040	EF1G_C	254	414	0	IPR001662	Translation elongation factor EF1B, gamma chain, conserved
SS1G_00220	414	HMMPfam	PF00647	EF1G	253	358	8e-42	IPR001662	Translation elongation factor EF1B, gamma chain, conserved
SS1G_00220	414	Gene3D	G3DSA:3.30.70.1010	Transl_elong_EF1_G_con	254	414	3.7e-69	IPR001662	Translation elongation factor EF1B, gamma chain, conserved
SS1G_00220	414	ProfileScan	PS50404	GST_NTER	2	82	0	IPR004045	Glutathione S-transferase, N-terminal
SS1G_00220	414	HMMPfam	PF02798	GST_N	5	74	7.2e-08	IPR004045	Glutathione S-transferase, N-terminal
SS1G_00220	414	HMMPfam	PF00043	GST_C	112	197	1.1e-09	IPR004046	Glutathione S-transferase, C-terminal
SS1G_00220	414	Gene3D	G3DSA:1.20.1050.10	GST_C_like	81	216	7.3e-45	IPR010987	Glutathione S-transferase, C-terminal-like
SS1G_00220	414	superfamily	SSF47616	GST_C_like	73	217	3.69999e-32	IPR010987	Glutathione S-transferase, C-terminal-like
SS1G_00220	414	Gene3D	G3DSA:3.40.30.10	Thioredoxin_fold	1	80	3.1e-27	IPR012335	Thioredoxin fold
SS1G_00220	414	superfamily	SSF52833	Thiordxn-like_fd	1	79	1e-16	IPR012336	Thioredoxin-like fold
SS1G_00220	414	ProfileScan	PS50405	GST_CTER	87	221	0	IPR017933	Glutathione S-transferase/chloride channel, C-terminal
SS1G_00220	414	HMMPanther	PTHR11260:SF7	PTHR11260:SF7	1	414	0	NULL	NULL
SS1G_00220	414	HMMPanther	PTHR11260	PTHR11260	1	414	0	NULL	NULL
SS1G_00221	288	HMMSmart	SM00577	CPDc	45	198	5.7e-08	IPR004274	NLI interacting factor
SS1G_00221	288	HMMPfam	PF03031	NIF	47	210	2.9e-20	IPR004274	NLI interacting factor
SS1G_00221	288	ProfileScan	PS50969	FCP1	42	212	0	IPR004274	NLI interacting factor
SS1G_00221	288	Gene3D	G3DSA:3.40.50.1000	HAD-like_dom	40	222	7.4e-14	IPR023214	HAD-like domain
SS1G_00221	288	superfamily	SSF56784	HAD-like_dom	32	224	3.30001e-24	IPR023214	HAD-like domain
SS1G_00222	301	HMMPanther	PTHR21738	DUF947	1	301	5.7e-64	IPR009292	Protein of unknown function DUF947
SS1G_00222	301	HMMPfam	PF06102	DUF947	128	291	3.2e-48	IPR009292	Protein of unknown function DUF947
SS1G_00227	631	superfamily	SSF48179	6DGDH_C_like	374	497	6.7e-10	IPR008927	6-phosphogluconate dehydrogenase, C-terminal-like
SS1G_00227	631	Gene3D	G3DSA:1.10.1040.10	Opine_DH	377	493	9.6e-13	IPR013328	Dehydrogenase, multihelical
SS1G_00227	631	HMMPfam	PF08546	ApbA_C	376	493	1.3e-10	IPR013752	Ketopantoate reductase ApbA/PanE, C-terminal
SS1G_00231	761	HMMPfam	PF02204	VPS9	304	404	7.9e-22	IPR003123	Vacuolar sorting protein 9
SS1G_00231	761	ProfileScan	PS51205	VPS9	253	409	0	IPR003123	Vacuolar sorting protein 9
SS1G_00231	761	superfamily	SSF109993	SSF109993	104	423	4.79999e-48	NULL	NULL
SS1G_00231	761	HMMPanther	PTHR23101:SF36	PTHR23101:SF36	195	537	2.89998e-95	NULL	NULL
SS1G_00231	761	HMMPanther	PTHR23101	PTHR23101	195	537	2.89998e-95	NULL	NULL
SS1G_00233	672	HMMPfam	PF01764	Lipase_3	285	335	0.11	IPR002921	Lipase, class 3
SS1G_00233	672	superfamily	SSF53474	SSF53474	163	426	8.39998e-38	NULL	NULL
SS1G_00233	672	Gene3D	G3DSA:3.40.50.1820	G3DSA:3.40.50.1820	167	467	4.3e-25	NULL	NULL
SS1G_00234	488	HMMPanther	PTHR23188	Paf1	7	385	2.89998e-92	IPR007133	RNA polymerase II-associated, Paf1
SS1G_00234	488	HMMPfam	PF03985	Paf1	11	454	1.1e-49	IPR007133	RNA polymerase II-associated, Paf1
SS1G_00234	488	HMMPanther	PTHR23188:SF2	PTHR23188:SF2	7	385	2.89998e-92	NULL	NULL
SS1G_00236	177	HMMPanther	PTHR10743	Rer1	1	162	2.59998e-89	IPR004932	Retrieval of early ER protein Rer1
SS1G_00236	177	HMMPfam	PF03248	Rer1	13	164	8.2e-64	IPR004932	Retrieval of early ER protein Rer1
SS1G_00236	177	HMMPIR	PIRSF016013	AtER_Rer1p	3	177	1.69999e-77	IPR004932	Retrieval of early ER protein Rer1
SS1G_00237	288	HMMPfam	PF00378	ECH	45	206	8.8e-53	IPR001753	Crotonase, core
SS1G_00237	288	PatternScan	PS00166	ENOYL_COA_HYDRATASE	128	148	0	IPR018376	Enoyl-CoA hydratase/isomerase, conserved site
SS1G_00237	288	superfamily	SSF52096	SSF52096	29	288	2.00001e-81	NULL	NULL
SS1G_00237	288	HMMPanther	PTHR11941	PTHR11941	8	288	7.80005e-99	NULL	NULL
SS1G_00237	288	Gene3D	G3DSA:3.90.226.10	G3DSA:3.90.226.10	29	286	8.4e-90	NULL	NULL
SS1G_00238	329	HMMPfam	PF00544	Pec_lyase_C	89	263	1.4e-40	IPR002022	Pectate lyase/Amb allergen
SS1G_00238	329	HMMSmart	SM00656	Amb_all	57	270	1.8e-42	IPR002022	Pectate lyase/Amb allergen
SS1G_00238	329	superfamily	SSF51126	Pectin_lyas_like	40	328	8.29994e-74	IPR011050	Pectin lyase fold/virulence factor
SS1G_00238	329	Gene3D	G3DSA:2.160.20.10	Pectin_lyas_fold	39	326	2.2e-89	IPR012334	Pectin lyase fold
SS1G_00240	237	superfamily	SSF52266	Esterase_SGNH_hydro-type	32	235	3.2e-19	IPR013830	Esterase, SGNH hydrolase-type
SS1G_00240	237	Gene3D	G3DSA:3.40.50.1110	Esterase_SGNH_hydro-type_subgr	44	235	4.4e-27	IPR013831	Esterase, SGNH hydrolase-type, subgroup
SS1G_00241	174	superfamily	SSF49777	PEBP	37	168	6.50001e-20	IPR008914	Phosphatidylethanolamine-binding protein PEBP
SS1G_00241	174	HMMPfam	PF01161	PBP	54	168	3.5e-13	IPR008914	Phosphatidylethanolamine-binding protein PEBP
SS1G_00241	174	Gene3D	G3DSA:3.90.280.10	PEBP	42	168	9.9e-22	IPR008914	Phosphatidylethanolamine-binding protein PEBP
SS1G_00242	364	HMMPfam	PF00285	Citrate_synt	34	124	6.7e-12	IPR002020	Citrate synthase-like
SS1G_00242	364	HMMPfam	PF00285	Citrate_synt	112	347	3.9e-60	IPR002020	Citrate synthase-like
SS1G_00242	364	FPrintScan	PR00143	CITRTSNTHASE	168	183	4.90001e-19	IPR002020	Citrate synthase-like
SS1G_00242	364	FPrintScan	PR00143	CITRTSNTHASE	190	218	4.90001e-19	IPR002020	Citrate synthase-like
SS1G_00242	364	FPrintScan	PR00143	CITRTSNTHASE	243	263	4.90001e-19	IPR002020	Citrate synthase-like
SS1G_00242	364	FPrintScan	PR00143	CITRTSNTHASE	305	321	4.90001e-19	IPR002020	Citrate synthase-like
SS1G_00242	364	FPrintScan	PR00143	CITRTSNTHASE	325	339	4.90001e-19	IPR002020	Citrate synthase-like
SS1G_00242	364	HMMPanther	PTHR11739	Citrate_synth	39	344	1.40001e-53	IPR002020	Citrate synthase-like
SS1G_00242	364	superfamily	SSF48256	Citrate_synthase_core	26	349	3.9e-78	IPR016141	Citrate synthase-like, core
SS1G_00242	364	Gene3D	G3DSA:1.10.580.10	Citrate_synthase_lrg_a-sub	37	119	1.8e-45	IPR016142	Citrate synthase-like, large alpha subdomain
SS1G_00242	364	Gene3D	G3DSA:1.10.580.10	Citrate_synthase_lrg_a-sub	120	229	5.3e-43	IPR016142	Citrate synthase-like, large alpha subdomain
SS1G_00242	364	Gene3D	G3DSA:1.10.230.10	Citrate_synthase_sm_a-sub	230	318	1.8e-24	IPR016143	Citrate synthase-like, small alpha subdomain
SS1G_00242	364	PatternScan	PS00480	CITRATE_SYNTHASE	250	262	0	IPR019810	Citrate synthase active site
SS1G_00243	397	HMMPfam	PF03972	MmgE_PrpD	12	396	9e-101	IPR005656	MmgE/PrpD
SS1G_00243	397	HMMPanther	PTHR16943	MmgE_PrpD	5	393	2.1e-105	IPR005656	MmgE/PrpD
SS1G_00243	397	superfamily	SSF103378	MmgE_PrpD	9	396	6.19996e-90	IPR005656	MmgE/PrpD
SS1G_00243	397	HMMPanther	PTHR16943:SF7	PTHR16943:SF7	5	393	2.1e-105	NULL	NULL
SS1G_00244	315	superfamily	SSF53335	SSF53335	49	260	1.6e-08	NULL	NULL
SS1G_00244	315	Gene3D	G3DSA:3.40.50.150	G3DSA:3.40.50.150	83	224	1.3e-05	NULL	NULL
SS1G_00245	331	HMMPfam	PF07690	MFS_1	68	175	4.1e-11	IPR011701	Major facilitator superfamily MFS-1
SS1G_00245	331	superfamily	SSF103473	MFS_gen_substrate_transporter	9	176	3.80001e-23	IPR016196	Major facilitator superfamily, general substrate transporter
SS1G_00245	331	superfamily	SSF103473	MFS_gen_substrate_transporter	204	330	5e-12	IPR016196	Major facilitator superfamily, general substrate transporter
SS1G_00245	331	ProfileScan	PS50850	MFS	35	331	0	IPR020846	Major facilitator superfamily
SS1G_00245	331	HMMPanther	PTHR24004:SF23	PTHR24004:SF23	14	327	4.90001e-59	NULL	NULL
SS1G_00245	331	HMMPanther	PTHR24004	PTHR24004	14	327	4.90001e-59	NULL	NULL
SS1G_00245	331	Gene3D	G3DSA:1.20.1250.20	G3DSA:1.20.1250.20	31	184	2.6e-22	NULL	NULL
SS1G_00245	331	Gene3D	G3DSA:1.20.1250.20	G3DSA:1.20.1250.20	206	322	2.6e-22	NULL	NULL
SS1G_00249	544	FPrintScan	PR00110	ALPHAAMYLASE	113	124	5.1e-05	IPR006046	Glycoside hydrolase, family 13
SS1G_00249	544	FPrintScan	PR00110	ALPHAAMYLASE	199	210	5.1e-05	IPR006046	Glycoside hydrolase, family 13
SS1G_00249	544	FPrintScan	PR00110	ALPHAAMYLASE	287	299	5.1e-05	IPR006046	Glycoside hydrolase, family 13
SS1G_00249	544	HMMPfam	PF00128	Alpha-amylase	42	342	4.3e-64	IPR006047	Glycosyl hydrolase, family 13, catalytic domain
SS1G_00249	544	HMMSmart	SM00642	Aamy	14	369	6.19996e-91	IPR006589	Glycosyl hydrolase, family 13, subfamily, catalytic domain
SS1G_00249	544	HMMPIR	PIRSF001024	Alph-amyl_fung	1	469	0	IPR013777	Alpha-amylase, fungi
SS1G_00249	544	Gene3D	G3DSA:2.60.40.1180	Glyco_hydro_13_b	374	465	1.8e-19	IPR013780	Glycosyl hydrolase, family 13, all-beta
SS1G_00249	544	Gene3D	G3DSA:3.20.20.80	Glyco_hydro_cat	4	370	9.8e-91	IPR013781	Glycoside hydrolase, subgroup, catalytic core
SS1G_00249	544	HMMPfam	PF09260	DUF1966	385	459	1.2e-12	IPR015340	Alpha-amylase, domain of unknown function DUF1966, C-terminal
SS1G_00249	544	HMMPanther	PTHR10357	Alpha_amylase	4	465	0	IPR015902	Alpha amylase
SS1G_00249	544	superfamily	SSF51445	Glyco_hydro_cat	12	370	3.79997e-94	IPR017853	Glycoside hydrolase, superfamily
SS1G_00249	544	superfamily	SSF51011	SSF51011	380	465	2.6e-16	NULL	NULL
SS1G_00249	544	HMMPanther	PTHR10357:SF72	PTHR10357:SF72	4	465	0	NULL	NULL
SS1G_00252	449	HMMPfam	PF06870	RNA_pol_I_A49	82	447	1.4e-73	IPR009668	RNA polymerase I associated factor, A49-like
SS1G_00252	449	HMMPanther	PTHR14440	PTHR14440	4	443	9.40003e-70	NULL	NULL
SS1G_00252	449	HMMPanther	PTHR14440:SF2	PTHR14440:SF2	4	443	9.40003e-70	NULL	NULL
SS1G_00254	245	HMMPfam	PF05162	Ribosomal_L41	221	245	6.4e-06	IPR007836	Ribosomal protein L41
SS1G_00255	519	ProfileScan	PS50011	PROTEIN_KINASE_DOM	8	295	0	IPR000719	Protein kinase, catalytic domain
SS1G_00255	519	HMMSmart	SM00220	S_TKc	8	295	2.50001e-73	IPR002290	Serine/threonine-protein kinase domain
SS1G_00255	519	PatternScan	PS00108	PROTEIN_KINASE_ST	145	157	0	IPR008271	Serine/threonine-protein kinase, active site
SS1G_00255	519	superfamily	SSF56112	Kinase_like	12	355	2.00001e-67	IPR011009	Protein kinase-like domain
SS1G_00255	519	HMMPfam	PF00069	Pkinase	12	294	2e-55	IPR017442	Serine/threonine-protein kinase-like domain
SS1G_00255	519	HMMPanther	PTHR24349	PTHR24349	3	297	6.99998e-63	NULL	NULL
SS1G_00255	519	Gene3D	G3DSA:3.30.200.20	G3DSA:3.30.200.20	4	136	3.6e-31	NULL	NULL
SS1G_00255	519	Gene3D	G3DSA:1.10.510.10	G3DSA:1.10.510.10	137	299	1.3e-42	NULL	NULL
SS1G_00256	298	FPrintScan	PR00926	MITOCARRIER	14	27	8e-07	IPR002067	Mitochondrial carrier protein
SS1G_00256	298	FPrintScan	PR00926	MITOCARRIER	27	41	8e-07	IPR002067	Mitochondrial carrier protein
SS1G_00256	298	FPrintScan	PR00926	MITOCARRIER	121	139	8e-07	IPR002067	Mitochondrial carrier protein
SS1G_00256	298	FPrintScan	PR00926	MITOCARRIER	210	232	8e-07	IPR002067	Mitochondrial carrier protein
SS1G_00256	298	ProfileScan	PS50920	SOLCAR	9	96	0	IPR018108	Mitochondrial substrate/solute carrier
SS1G_00256	298	ProfileScan	PS50920	SOLCAR	108	193	0	IPR018108	Mitochondrial substrate/solute carrier
SS1G_00256	298	ProfileScan	PS50920	SOLCAR	201	283	0	IPR018108	Mitochondrial substrate/solute carrier
SS1G_00256	298	HMMPfam	PF00153	Mito_carr	9	99	1.4e-18	IPR018108	Mitochondrial substrate/solute carrier
SS1G_00256	298	HMMPfam	PF00153	Mito_carr	105	193	1.9e-17	IPR018108	Mitochondrial substrate/solute carrier
SS1G_00256	298	HMMPfam	PF00153	Mito_carr	202	285	1.8e-16	IPR018108	Mitochondrial substrate/solute carrier
SS1G_00256	298	superfamily	SSF103506	Mitoch_carrier	6	280	2.1e-65	IPR023395	Mitochondrial carrier domain
SS1G_00256	298	Gene3D	G3DSA:1.50.40.10	G3DSA:1.50.40.10	8	283	9.9e-68	IPR023395	Mitochondrial carrier domain
SS1G_00256	298	HMMPanther	PTHR24089:SF62	PTHR24089:SF62	11	293	1.59999e-84	NULL	NULL
SS1G_00256	298	HMMPanther	PTHR24089	PTHR24089	11	293	1.59999e-84	NULL	NULL
SS1G_00259	1165	Gene3D	G3DSA:1.25.40.10	TPR-like_helical	93	173	1.3e-14	IPR011990	Tetratricopeptide-like helical
SS1G_00259	1165	Gene3D	G3DSA:1.25.40.10	TPR-like_helical	486	568	1.3e-14	IPR011990	Tetratricopeptide-like helical
SS1G_00259	1165	Gene3D	G3DSA:1.25.40.10	TPR-like_helical	900	1014	1.3e-14	IPR011990	Tetratricopeptide-like helical
SS1G_00259	1165	Gene3D	G3DSA:1.25.40.10	TPR-like_helical	1117	1147	1.3e-14	IPR011990	Tetratricopeptide-like helical
SS1G_00259	1165	HMMSmart	SM00028	TPR	147	180	81	IPR019734	Tetratricopeptide repeat
SS1G_00259	1165	HMMSmart	SM00028	TPR	907	940	96	IPR019734	Tetratricopeptide repeat
SS1G_00259	1165	HMMSmart	SM00028	TPR	970	1003	28	IPR019734	Tetratricopeptide repeat
SS1G_00259	1165	HMMSmart	SM00028	TPR	1117	1150	1.3	IPR019734	Tetratricopeptide repeat
SS1G_00259	1165	HMMPanther	PTHR23083	PTHR23083	21	1156	4.2e-58	NULL	NULL
SS1G_00259	1165	HMMPanther	PTHR23083:SF29	PTHR23083:SF29	21	1156	4.2e-58	NULL	NULL
SS1G_00260	721	Gene3D	G3DSA:1.25.10.10	ARM-like	46	209	5.7e-05	IPR011989	Armadillo-like helical
SS1G_00260	721	Gene3D	G3DSA:1.25.10.10	ARM-like	377	525	5.7e-05	IPR011989	Armadillo-like helical
SS1G_00265	617	HMMPfam	PF00187	Chitin_bind_1	64	92	0.0013	IPR001002	Chitin-binding, type 1
SS1G_00265	617	HMMPfam	PF00187	Chitin_bind_1	110	145	0.00021	IPR001002	Chitin-binding, type 1
SS1G_00265	617	HMMSmart	SM00270	ChtBD1	48	96	0.01	IPR001002	Chitin-binding, type 1
SS1G_00265	617	HMMSmart	SM00270	ChtBD1	109	149	0.0018	IPR001002	Chitin-binding, type 1
SS1G_00265	617	HMMSmart	SM00270	ChtBD1	161	196	0.0025	IPR001002	Chitin-binding, type 1
SS1G_00265	617	Gene3D	G3DSA:3.30.60.10	Chitin_bd_1	48	102	1.1e-27	IPR001002	Chitin-binding, type 1
SS1G_00265	617	Gene3D	G3DSA:3.30.60.10	Chitin_bd_1	110	155	1.1e-27	IPR001002	Chitin-binding, type 1
SS1G_00265	617	Gene3D	G3DSA:3.30.60.10	Chitin_bd_1	160	208	1.1e-27	IPR001002	Chitin-binding, type 1
SS1G_00265	617	BlastProDom	PD000609	Chitin_bd_1	69	97	0	IPR001002	Chitin-binding, type 1
SS1G_00265	617	superfamily	SSF57016	Chitin_bd_1	55	106	2.1e-08	IPR001002	Chitin-binding, type 1
SS1G_00265	617	superfamily	SSF57016	Chitin_bd_1	108	159	5.40001e-10	IPR001002	Chitin-binding, type 1
SS1G_00265	617	superfamily	SSF57016	Chitin_bd_1	160	213	2.2e-07	IPR001002	Chitin-binding, type 1
SS1G_00265	617	ProfileScan	PS50941	CHIT_BIND_I_2	46	98	0	IPR001002	Chitin-binding, type 1
SS1G_00265	617	ProfileScan	PS50941	CHIT_BIND_I_2	107	151	0	IPR001002	Chitin-binding, type 1
SS1G_00265	617	ProfileScan	PS50941	CHIT_BIND_I_2	159	205	0	IPR001002	Chitin-binding, type 1
SS1G_00265	617	HMMPfam	PF01522	Polysacc_deac_1	237	363	2.9e-23	IPR002509	Polysaccharide deacetylase
SS1G_00265	617	Gene3D	G3DSA:3.20.20.370	Polysac_deacetylase	230	445	3.3e-46	IPR002509	Polysaccharide deacetylase
SS1G_00265	617	superfamily	SSF88713	Glyco_hydro/deAcase_b/a-brl	225	448	5.89999e-49	IPR011330	Glycoside hydrolase/deacetylase, beta/alpha-barrel
SS1G_00265	617	PatternScan	PS00026	CHIT_BIND_I_1	119	138	0	IPR018371	Chitin-binding, type 1, conserved site
SS1G_00265	617	PatternScan	PS00026	CHIT_BIND_I_1	171	190	0	IPR018371	Chitin-binding, type 1, conserved site
SS1G_00266	931	PatternScan	PS00019	ACTININ_1	363	372	0	IPR001589	Actinin-type, actin-binding, conserved site
SS1G_00266	931	PatternScan	PS00020	ACTININ_2	438	462	0	IPR001589	Actinin-type, actin-binding, conserved site
SS1G_00266	931	superfamily	SSF47576	Calponin-homology	355	583	8.19994e-80	IPR001715	Calponin homology domain
SS1G_00266	931	HMMSmart	SM00033	CH	363	464	2.9e-19	IPR001715	Calponin homology domain
SS1G_00266	931	HMMSmart	SM00033	CH	477	576	1.5e-22	IPR001715	Calponin homology domain
SS1G_00266	931	ProfileScan	PS50021	CH	361	466	0	IPR001715	Calponin homology domain
SS1G_00266	931	ProfileScan	PS50021	CH	475	578	0	IPR001715	Calponin homology domain
SS1G_00266	931	HMMPfam	PF00307	CH	363	465	5.6e-14	IPR001715	Calponin homology domain
SS1G_00266	931	HMMPfam	PF00307	CH	478	580	1.3e-16	IPR001715	Calponin homology domain
SS1G_00266	931	Gene3D	G3DSA:1.10.418.10	Calponin-homology	355	469	1e-61	IPR001715	Calponin homology domain
SS1G_00266	931	Gene3D	G3DSA:1.10.418.10	Calponin-homology	473	585	1.1e-64	IPR001715	Calponin homology domain
SS1G_00266	931	HMMSmart	SM00054	EFh	839	867	0.15	IPR002048	Calcium-binding EF-hand
SS1G_00266	931	HMMSmart	SM00054	EFh	875	902	120	IPR002048	Calcium-binding EF-hand
SS1G_00266	931	Gene3D	G3DSA:1.10.238.10	EF-Hand_type	831	903	8.8e-14	IPR011992	EF-hand-like domain
SS1G_00266	931	Gene3D	G3DSA:1.10.238.10	EF-Hand_type	904	926	3.3e-08	IPR011992	EF-hand-like domain
SS1G_00266	931	HMMPfam	PF08726	efhand_Ca_insen	905	926	0.0092	IPR014837	EF-hand, Ca insensitive
SS1G_00266	931	PatternScan	PS00018	EF_HAND_1	848	860	0	IPR018247	EF-Hand 1, calcium-binding site
SS1G_00266	931	ProfileScan	PS50222	EF_HAND_2	835	870	0	IPR018249	EF-HAND 2
SS1G_00266	931	ProfileScan	PS50222	EF_HAND_2	885	905	0	IPR018249	EF-HAND 2
SS1G_00266	931	Gene3D	G3DSA:1.20.58.60	G3DSA:1.20.58.60	595	720	1.4e-27	NULL	NULL
SS1G_00266	931	Gene3D	G3DSA:1.20.58.60	G3DSA:1.20.58.60	723	828	1e-22	NULL	NULL
SS1G_00266	931	superfamily	SSF47473	SSF47473	820	923	2.8e-13	NULL	NULL
SS1G_00266	931	HMMPanther	PTHR25069:SF47	PTHR25069:SF47	29	925	0	NULL	NULL
SS1G_00266	931	HMMPanther	PTHR25069	PTHR25069	29	925	0	NULL	NULL
SS1G_00266	931	superfamily	SSF46966	Spectrin	596	720	5.39999e-31	NULL	NULL
SS1G_00266	931	superfamily	SSF46966	Spectrin	719	828	4.5e-13	NULL	NULL
SS1G_00267	455	HMMSmart	SM00184	RING	272	315	0.18	IPR001841	Zinc finger, RING-type
SS1G_00267	455	HMMSmart	SM00647	IBR	334	392	0.42	IPR002867	Zinc finger, C6HC-type
SS1G_00267	455	HMMSmart	SM00647	IBR	400	452	0.19	IPR002867	Zinc finger, C6HC-type
SS1G_00267	455	HMMPfam	PF01485	IBR	337	390	0.0028	IPR002867	Zinc finger, C6HC-type
SS1G_00267	455	HMMPfam	PF01485	IBR	410	452	0.0018	IPR002867	Zinc finger, C6HC-type
SS1G_00267	455	Gene3D	G3DSA:3.30.40.10	Znf_RING/FYVE/PHD	269	314	0.00031	IPR013083	Zinc finger, RING/FYVE/PHD-type
SS1G_00267	455	PatternScan	PS00518	ZF_RING_1	289	298	0	IPR017907	Zinc finger, RING-type, conserved site
SS1G_00267	455	superfamily	SSF57850	SSF57850	265	349	5.6e-06	NULL	NULL
SS1G_00267	455	superfamily	SSF57850	SSF57850	393	453	1e-11	NULL	NULL
SS1G_00267	455	HMMPanther	PTHR11685:SF41	PTHR11685:SF41	20	449	3.1e-21	NULL	NULL
SS1G_00267	455	HMMPanther	PTHR11685	PTHR11685	20	449	3.1e-21	NULL	NULL
SS1G_00271	624	HMMPanther	PTHR11895	Amidase	51	624	0	IPR000120	Amidase
SS1G_00271	624	Gene3D	G3DSA:3.90.1300.10	Amidase_sig_enz	191	608	4.7e-57	IPR000120	Amidase
SS1G_00271	624	superfamily	SSF75304	Amidase_sig_enz	169	608	2e-59	IPR000120	Amidase
SS1G_00271	624	HMMPfam	PF01425	Amidase	194	354	3e-32	IPR000120	Amidase
SS1G_00271	624	HMMPanther	PTHR11895:SF2	PTHR11895:SF2	51	624	0	NULL	NULL
SS1G_00272	415	HMMPfam	PF04185	Phosphoesterase	70	379	1.6e-60	IPR007312	Phosphoesterase
SS1G_00274	365	ProfileScan	PS50256	PIR_REPEAT_2	179	197	0	IPR000420	Yeast PIR protein repeat
SS1G_00274	365	ProfileScan	PS50256	PIR_REPEAT_2	216	234	0	IPR000420	Yeast PIR protein repeat
SS1G_00274	365	ProfileScan	PS50256	PIR_REPEAT_2	236	254	0	IPR000420	Yeast PIR protein repeat
SS1G_00274	365	ProfileScan	PS50256	PIR_REPEAT_2	259	277	0	IPR000420	Yeast PIR protein repeat
SS1G_00274	365	ProfileScan	PS50256	PIR_REPEAT_2	281	299	0	IPR000420	Yeast PIR protein repeat
SS1G_00274	365	ProfileScan	PS50256	PIR_REPEAT_2	309	327	0	IPR000420	Yeast PIR protein repeat
SS1G_00274	365	HMMPfam	PF00399	PIR	180	196	0.06	IPR000420	Yeast PIR protein repeat
SS1G_00274	365	HMMPfam	PF00399	PIR	311	326	0.04	IPR000420	Yeast PIR protein repeat
SS1G_00274	365	HMMPanther	PTHR23124:SF11	PTHR23124:SF11	67	193	6.39999e-17	NULL	NULL
SS1G_00274	365	HMMPanther	PTHR23124	PTHR23124	67	193	6.39999e-17	NULL	NULL
SS1G_00280	336	HMMPanther	PTHR11695	ADH_Sf_Zn	1	336	5.09994e-130	IPR002085	Alcohol dehydrogenase superfamily, zinc-containing
SS1G_00280	336	superfamily	SSF50129	GroES_like	3	155	7.5e-36	IPR011032	GroES-like
SS1G_00280	336	HMMPfam	PF00107	ADH_zinc_N	160	288	1.1e-19	IPR013149	Alcohol dehydrogenase, C-terminal
SS1G_00280	336	HMMPfam	PF08240	ADH_N	36	95	1.1e-06	IPR013154	Alcohol dehydrogenase GroES-like
SS1G_00280	336	HMMTigr	TIGR02824	quinone_pig3	6	335	1.39999e-75	IPR014189	Quinone oxidoreductase putative, PIG3
SS1G_00280	336	HMMPanther	PTHR11695:SF28	Quinone_oxidored_PIG3	1	336	5.09994e-130	IPR014189	Quinone oxidoreductase putative, PIG3
SS1G_00280	336	Gene3D	G3DSA:3.40.50.720	NAD(P)-bd	157	272	4e-30	IPR016040	NAD(P)-binding domain
SS1G_00280	336	superfamily	SSF51735	NAD(P)-bd	120	326	1.40001e-43	NULL	NULL
SS1G_00280	336	Gene3D	G3DSA:3.90.180.10	G3DSA:3.90.180.10	6	156	1.2e-35	NULL	NULL
SS1G_00281	219	HMMPfam	PF01062	Bestrophin	2	183	1.8e-25	IPR021134	Bestrophin/UPF0187
SS1G_00282	151	HMMPfam	PF04281	Tom22	1	129	5e-46	IPR005683	Mitochondrial outer membrane translocase complex, subunit Tom22
SS1G_00282	151	BlastProDom	PD033325	PD033325	1	105	0	NULL	NULL
SS1G_00284	1258	superfamily	SSF55753	SSF55753	29	156	1.4e-18	NULL	NULL
SS1G_00284	1258	Gene3D	G3DSA:3.40.20.10	G3DSA:3.40.20.10	38	155	6.1e-05	NULL	NULL
SS1G_00286	99	superfamily	SSF56672	SSF56672	2	99	3.9e-11	NULL	NULL
SS1G_00289	229	HMMPfam	PF06884	DUF1264	42	216	8.1e-74	IPR010686	Protein of unknown function DUF1264
SS1G_00290	301	HMMSmart	SM00849	Lactamase_B	51	216	3.49999e-36	IPR001279	Beta-lactamase-like
SS1G_00290	301	HMMPfam	PF00753	Lactamase_B	49	216	1.2e-21	IPR001279	Beta-lactamase-like
SS1G_00290	301	HMMPanther	PTHR11935:SF7	PTHR11935:SF7	13	297	4.3e-106	NULL	NULL
SS1G_00290	301	Gene3D	G3DSA:3.60.15.10	G3DSA:3.60.15.10	43	296	1.4e-87	NULL	NULL
SS1G_00290	301	superfamily	SSF56281	SSF56281	38	299	3.70001e-62	NULL	NULL
SS1G_00290	301	HMMPanther	PTHR11935	PTHR11935	13	297	4.3e-106	NULL	NULL
SS1G_00296	195	Gene3D	G3DSA:1.10.238.10	EF-Hand_type	23	189	2.7e-16	IPR011992	EF-hand-like domain
SS1G_00296	195	HMMPanther	PTHR10891:SF226	PTHR10891:SF226	21	195	2.2e-18	NULL	NULL
SS1G_00296	195	HMMPanther	PTHR10891	PTHR10891	21	195	2.2e-18	NULL	NULL
SS1G_00296	195	superfamily	SSF47473	SSF47473	28	191	6.8e-12	NULL	NULL
SS1G_00297	244	HMMPanther	PTHR11960	TIF_eIF_4E	75	212	1.9e-28	IPR001040	Translation Initiation factor eIF- 4e
SS1G_00297	244	HMMPfam	PF01652	IF4E	41	201	3.8e-34	IPR001040	Translation Initiation factor eIF- 4e
SS1G_00297	244	superfamily	SSF55418	TIF_eIF_4E	3	224	1.40001e-49	IPR023398	Translation Initiation factor eIF- 4e-like domain
SS1G_00297	244	Gene3D	G3DSA:3.30.760.10	TIF_eIF_4E	19	217	5.1e-47	IPR023398	Translation Initiation factor eIF- 4e-like domain
SS1G_00299	596	HMMPfam	PF00225	Kinesin	74	395	3.2e-110	IPR001752	Kinesin, motor domain
SS1G_00299	596	ProfileScan	PS50067	KINESIN_MOTOR_DOMAIN2	34	319	0	IPR001752	Kinesin, motor domain
SS1G_00299	596	FPrintScan	PR00380	KINESINHEAVY	130	151	3.4e-40	IPR001752	Kinesin, motor domain
SS1G_00299	596	FPrintScan	PR00380	KINESINHEAVY	254	271	3.4e-40	IPR001752	Kinesin, motor domain
SS1G_00299	596	FPrintScan	PR00380	KINESINHEAVY	289	307	3.4e-40	IPR001752	Kinesin, motor domain
SS1G_00299	596	FPrintScan	PR00380	KINESINHEAVY	347	368	3.4e-40	IPR001752	Kinesin, motor domain
SS1G_00299	596	Gene3D	G3DSA:3.40.850.10	kinesin_motor	36	405	1.1e-130	IPR001752	Kinesin, motor domain
SS1G_00299	596	HMMSmart	SM00129	KISc	35	403	0	IPR001752	Kinesin, motor domain
SS1G_00299	596	PatternScan	PS00411	KINESIN_MOTOR_DOMAIN1	288	299	0	IPR019821	Kinesin, motor region, conserved site
SS1G_00299	596	HMMPanther	PTHR24115:SF104	PTHR24115:SF104	10	537	0	NULL	NULL
SS1G_00299	596	HMMPanther	PTHR24115	PTHR24115	10	537	0	NULL	NULL
SS1G_00299	596	superfamily	SSF52540	SSF52540	35	407	7.29994e-118	NULL	NULL
SS1G_00300	90	Gene3D	G3DSA:3.40.50.980	G3DSA:3.40.50.980	39	70	0.00075	NULL	NULL
SS1G_00301	160	HMMPanther	PTHR23418	Acireductn_dOase	1	152	1.2e-62	IPR004313	Acireductone dioxygenase, ARD
SS1G_00301	160	HMMPfam	PF03079	ARD	3	120	9.2e-22	IPR004313	Acireductone dioxygenase, ARD
SS1G_00301	160	superfamily	SSF51182	RmlC_like_cupin	1	158	1.1e-26	IPR011051	Cupin, RmlC-type
SS1G_00301	160	Gene3D	G3DSA:2.60.120.10	RmlC-like_jellyroll	1	154	2.1e-50	IPR014710	RmlC-like jelly roll fold
SS1G_00302	405	HMMPfam	PF00106	adh_short	75	236	3.3e-19	IPR002198	Short-chain dehydrogenase/reductase SDR
SS1G_00302	405	FPrintScan	PR00081	GDHRDH	76	93	2.2e-08	IPR002347	Glucose/ribitol dehydrogenase
SS1G_00302	405	FPrintScan	PR00081	GDHRDH	149	160	2.2e-08	IPR002347	Glucose/ribitol dehydrogenase
SS1G_00302	405	FPrintScan	PR00081	GDHRDH	196	212	2.2e-08	IPR002347	Glucose/ribitol dehydrogenase
SS1G_00302	405	FPrintScan	PR00081	GDHRDH	222	241	2.2e-08	IPR002347	Glucose/ribitol dehydrogenase
SS1G_00302	405	FPrintScan	PR00081	GDHRDH	243	260	2.2e-08	IPR002347	Glucose/ribitol dehydrogenase
SS1G_00302	405	Gene3D	G3DSA:3.40.50.720	NAD(P)-bd	74	322	1.1e-46	IPR016040	NAD(P)-binding domain
SS1G_00302	405	superfamily	SSF51735	NAD(P)-bd	70	256	3.80001e-45	NULL	NULL
SS1G_00302	405	HMMPanther	PTHR24322	PTHR24322	23	359	0	NULL	NULL
SS1G_00302	405	HMMPanther	PTHR24322:SF46	PTHR24322:SF46	23	359	0	NULL	NULL
SS1G_00303	112	HMMPanther	PTHR11009	DER1	24	88	6.39999e-18	IPR007599	Derlin
SS1G_00303	112	HMMPfam	PF04511	DER1	23	74	8.1e-08	IPR007599	Derlin
SS1G_00304	162	PatternScan	PS00959	HISTONE_H3_2	87	95	0	IPR000164	Histone H3
SS1G_00304	162	HMMPanther	PTHR11426	Histone_H3	61	157	1.19999e-66	IPR000164	Histone H3
SS1G_00304	162	FPrintScan	PR00622	HISTONEH3	24	38	1.1e-26	IPR000164	Histone H3
SS1G_00304	162	FPrintScan	PR00622	HISTONEH3	54	75	1.1e-26	IPR000164	Histone H3
SS1G_00304	162	FPrintScan	PR00622	HISTONEH3	121	137	1.1e-26	IPR000164	Histone H3
SS1G_00304	162	FPrintScan	PR00622	HISTONEH3	137	158	1.1e-26	IPR000164	Histone H3
SS1G_00304	162	HMMSmart	SM00428	H3	54	159	2.2e-61	IPR000164	Histone H3
SS1G_00304	162	HMMPfam	PF00125	Histone	78	155	1.7e-25	IPR007125	Histone core
SS1G_00304	162	superfamily	SSF47113	Histone-fold	59	158	9.19998e-39	IPR009072	Histone-fold
SS1G_00304	162	Gene3D	G3DSA:1.10.20.10	Histone-fold	25	158	1e-55	IPR009072	Histone-fold
SS1G_00305	349	HMMPIR	PIRSF000676	Homoser_kin	1	349	2.50001e-106	IPR000870	Homoserine kinase
SS1G_00305	349	FPrintScan	PR00958	HOMSERKINASE	9	24	2.2e-38	IPR000870	Homoserine kinase
SS1G_00305	349	FPrintScan	PR00958	HOMSERKINASE	102	117	2.2e-38	IPR000870	Homoserine kinase
SS1G_00305	349	FPrintScan	PR00958	HOMSERKINASE	136	149	2.2e-38	IPR000870	Homoserine kinase
SS1G_00305	349	FPrintScan	PR00958	HOMSERKINASE	210	227	2.2e-38	IPR000870	Homoserine kinase
SS1G_00305	349	FPrintScan	PR00958	HOMSERKINASE	294	309	2.2e-38	IPR000870	Homoserine kinase
SS1G_00305	349	HMMTigr	TIGR00191	thrB	2	349	0	IPR000870	Homoserine kinase
SS1G_00305	349	PatternScan	PS00627	GHMP_KINASES_ATP	95	106	0	IPR006203	GHMP kinase, ATP-binding, conserved site
SS1G_00305	349	HMMPfam	PF00288	GHMP_kinases_N	89	149	1.4e-10	IPR006204	GHMP kinase
SS1G_00305	349	Gene3D	G3DSA:3.30.230.10	Ribosomal_S5_D2-type_fold	2	151	2.4e-18	IPR014721	Ribosomal protein S5 domain 2-type fold, subgroup
SS1G_00305	349	superfamily	SSF54211	Ribosomal_S5_D2-typ_fold	1	167	1.9e-30	IPR020568	Ribosomal protein S5 domain 2-type fold
SS1G_00305	349	HMMPanther	PTHR20861	PTHR20861	1	347	2.00001e-109	NULL	NULL
SS1G_00305	349	HMMPanther	PTHR20861:SF1	PTHR20861:SF1	1	347	2.00001e-109	NULL	NULL
SS1G_00305	349	superfamily	SSF55060	SSF55060	204	335	8.70001e-30	NULL	NULL
SS1G_00306	786	HMMTigr	TIGR00877	purD	4	427	0	IPR000115	Phosphoribosylglycinamide synthetase
SS1G_00306	786	HMMPfam	PF00586	AIRS	491	573	7.4e-13	IPR000728	AIR synthase-related protein
SS1G_00306	786	HMMTigr	TIGR00878	purM	436	770	0	IPR004733	Phosphoribosylformylglycinamidine cyclo-ligase
SS1G_00306	786	HMMPfam	PF02769	AIRS_C	609	772	1.3e-26	IPR010918	AIR synthase-related protein, C-terminal
SS1G_00306	786	superfamily	SSF56042	AIR_synth_C	603	777	1.6e-54	IPR010918	AIR synthase-related protein, C-terminal
SS1G_00306	786	superfamily	SSF51246	Rudmnt_hyb_motif	333	428	6.39999e-27	IPR011054	Rudiment single hybrid motif
SS1G_00306	786	ProfileScan	PS50975	ATP_GRASP	113	321	0	IPR011761	ATP-grasp fold
SS1G_00306	786	Gene3D	G3DSA:3.30.1490.20	ATP_grasp_subdomain_1	125	194	7.8e-27	IPR013815	ATP-grasp fold, subdomain 1
SS1G_00306	786	Gene3D	G3DSA:3.30.470.20	ATP_grasp_subdomain_2	195	333	3e-55	IPR013816	ATP-grasp fold, subdomain 2
SS1G_00306	786	Gene3D	G3DSA:3.40.50.20	Pre-ATP_grasp	5	99	1e-31	IPR013817	Pre-ATP-grasp fold
SS1G_00306	786	superfamily	SSF52440	PreATP-grasp-like	2	107	6.19999e-32	IPR016185	PreATP-grasp-like fold
SS1G_00306	786	superfamily	SSF55326	PurM_N-like	434	601	1.2e-43	IPR016188	PurM, N-terminal-like
SS1G_00306	786	PatternScan	PS00184	GARS	293	300	0	IPR020559	Phosphoribosylglycinamide synthetase, conserved site
SS1G_00306	786	HMMPfam	PF02843	GARS_C	336	426	2.4e-23	IPR020560	Phosphoribosylglycinamide synthetase, C-domain
SS1G_00306	786	Gene3D	G3DSA:3.90.600.10	Gars	336	426	3.6e-30	IPR020560	Phosphoribosylglycinamide synthetase, C-domain
SS1G_00306	786	HMMPfam	PF01071	GARS_A	107	299	1e-80	IPR020561	Phosphoribosylglycinamide synthetase, ATP-grasp (A) domain
SS1G_00306	786	HMMPfam	PF02844	GARS_N	5	106	4.6e-31	IPR020562	Phosphoribosylglycinamide synthetase, N-domain
SS1G_00306	786	HMMPanther	PTHR10520	PTHR10520	4	773	0	NULL	NULL
SS1G_00306	786	HMMPanther	PTHR10520:SF2	PTHR10520:SF2	4	773	0	NULL	NULL
SS1G_00306	786	Gene3D	G3DSA:3.90.650.10	G3DSA:3.90.650.10	605	774	1.5e-67	NULL	NULL
SS1G_00306	786	superfamily	SSF56059	SSF56059	108	332	1.1e-59	NULL	NULL
SS1G_00306	786	Gene3D	G3DSA:3.30.1330.10	G3DSA:3.30.1330.10	451	598	4.3e-48	NULL	NULL
SS1G_00307	312	PatternScan	PS01235	PDXS_SNZ_1	223	241	0	IPR001852	Vitamin B6 biosynthesis protein
SS1G_00307	312	HMMPIR	PIRSF029271	Pdx1	13	312	0	IPR001852	Vitamin B6 biosynthesis protein
SS1G_00307	312	HMMPfam	PF01680	SOR_SNZ	23	230	1.2e-109	IPR001852	Vitamin B6 biosynthesis protein
SS1G_00307	312	ProfileScan	PS51129	PDXS_SNZ_2	27	312	0	IPR001852	Vitamin B6 biosynthesis protein
SS1G_00307	312	HMMTigr	TIGR00343	Snz1p/Sor1	27	312	0	IPR001852	Vitamin B6 biosynthesis protein
SS1G_00307	312	superfamily	SSF51366	RibP_bind_barrel	36	289	6.00002e-68	IPR011060	Ribulose-phosphate binding barrel
SS1G_00307	312	Gene3D	G3DSA:3.20.20.70	Aldolase_TIM	24	177	9e-69	IPR013785	Aldolase-type TIM barrel
SS1G_00307	312	Gene3D	G3DSA:3.20.20.70	Aldolase_TIM	210	299	9e-69	IPR013785	Aldolase-type TIM barrel
SS1G_00307	312	HMMPanther	PTHR22854:SF9	PTHR22854:SF9	28	288	2.2e-126	NULL	NULL
SS1G_00307	312	HMMPanther	PTHR22854	PTHR22854	28	288	2.2e-126	NULL	NULL
SS1G_00309	1002	Gene3D	G3DSA:1.25.10.10	ARM-like	10	286	2.2e-13	IPR011989	Armadillo-like helical
SS1G_00309	1002	Gene3D	G3DSA:1.25.10.10	ARM-like	344	641	2.2e-13	IPR011989	Armadillo-like helical
SS1G_00309	1002	Gene3D	G3DSA:1.25.10.10	ARM-like	817	905	2.2e-13	IPR011989	Armadillo-like helical
SS1G_00309	1002	superfamily	SSF48371	ARM-type_fold	1	916	3.4e-46	IPR016024	Armadillo-type fold
SS1G_00309	1002	HMMPanther	PTHR12363	PTHR12363	2	990	2.29998e-86	NULL	NULL
SS1G_00309	1002	HMMPanther	PTHR12363:SF13	PTHR12363:SF13	2	990	2.29998e-86	NULL	NULL
SS1G_00310	601	HMMPfam	PF01321	Creatinase_N	9	132	1.8e-11	IPR000587	Creatinase
SS1G_00310	601	superfamily	SSF55920	Peptidase_M24_cat_core	304	566	6.79999e-57	IPR000994	Peptidase M24, structural domain
SS1G_00310	601	Gene3D	G3DSA:3.90.230.10	Peptidase_M24_cat_core	302	565	1.8e-69	IPR000994	Peptidase M24, structural domain
SS1G_00310	601	HMMPfam	PF00557	Peptidase_M24	309	528	3.2e-40	IPR000994	Peptidase M24, structural domain
SS1G_00310	601	PatternScan	PS00491	PROLINE_PEPTIDASE	468	480	0	IPR001131	Peptidase M24B, X-Pro dipeptidase/aminopeptidase P, conserved site
SS1G_00310	601	HMMPanther	PTHR10804:SF6	PTHR10804:SF6	2	601	0	NULL	NULL
SS1G_00310	601	HMMPanther	PTHR10804	Peptidase_M24_cat_core	2	601	0	NULL	NULL
SS1G_00310	601	superfamily	SSF53092	SSF53092	13	70	3.6e-07	NULL	NULL
SS1G_00310	601	Gene3D	G3DSA:3.40.350.10	G3DSA:3.40.350.10	8	71	1.2e-18	NULL	NULL
SS1G_00310	601	Gene3D	G3DSA:3.40.350.10	G3DSA:3.40.350.10	164	277	1.2e-18	NULL	NULL
SS1G_00311	1017	superfamily	SSF49785	Gal_bind_like	297	410	6.5e-06	IPR008979	Galactose-binding domain-like
SS1G_00311	1017	HMMPfam	PF07738	Sad1_UNC	286	409	4.9e-30	IPR012919	Sad1/UNC-like, C-terminal
SS1G_00311	1017	ProfileScan	PS51469	SUN	250	411	0	IPR012919	Sad1/UNC-like, C-terminal
SS1G_00311	1017	Gene3D	G3DSA:2.60.120.260	G3DSA:2.60.120.260	296	406	3e-05	NULL	NULL
SS1G_00311	1017	HMMPanther	PTHR12953	PTHR12953	258	1017	2.1e-62	NULL	NULL
SS1G_00312	1150	HMMSmart	SM00249	PHD	189	244	3.3e-06	IPR001965	Zinc finger, PHD-type
SS1G_00312	1150	HMMPfam	PF01853	MOZ_SAS	591	768	2.2e-74	IPR002717	MOZ/SAS-like protein
SS1G_00312	1150	superfamily	SSF57903	FYVE_PHD_ZnF	177	250	5.7e-06	IPR011011	Zinc finger, FYVE/PHD-type
SS1G_00312	1150	Gene3D	G3DSA:3.30.40.10	Znf_RING/FYVE/PHD	173	247	4.1e-07	IPR013083	Zinc finger, RING/FYVE/PHD-type
SS1G_00312	1150	superfamily	SSF55729	Acyl_CoA_acyltransferase	533	811	3.4e-112	IPR016181	Acyl-CoA N-acyltransferase
SS1G_00312	1150	Gene3D	G3DSA:3.40.630.30	Acyl_CoA_acyltransferase	604	705	1.5e-21	IPR016181	Acyl-CoA N-acyltransferase
SS1G_00312	1150	ProfileScan	PS50016	ZF_PHD_2	187	246	0	IPR019787	Zinc finger, PHD-finger
SS1G_00312	1150	HMMPanther	PTHR10615	PTHR10615	13	762	0	NULL	NULL
SS1G_00312	1150	Gene3D	G3DSA:3.30.60.60	G3DSA:3.30.60.60	538	589	4.3e-22	NULL	NULL
SS1G_00315	596	FPrintScan	PR01036	TCRTETB	125	149	9.3e-10	IPR001411	Tetracycline resistance protein, TetB
SS1G_00315	596	FPrintScan	PR01036	TCRTETB	219	239	9.3e-10	IPR001411	Tetracycline resistance protein, TetB
SS1G_00315	596	FPrintScan	PR01036	TCRTETB	249	273	9.3e-10	IPR001411	Tetracycline resistance protein, TetB
SS1G_00315	596	FPrintScan	PR01036	TCRTETB	393	417	9.3e-10	IPR001411	Tetracycline resistance protein, TetB
SS1G_00315	596	HMMPfam	PF07690	MFS_1	130	418	1.8e-40	IPR011701	Major facilitator superfamily MFS-1
SS1G_00315	596	superfamily	SSF103473	MFS_gen_substrate_transporter	86	583	9.3e-69	IPR016196	Major facilitator superfamily, general substrate transporter
SS1G_00315	596	ProfileScan	PS50850	MFS	125	571	0	IPR020846	Major facilitator superfamily
SS1G_00315	596	HMMPanther	PTHR24003:SF23	PTHR24003:SF23	27	594	0	NULL	NULL
SS1G_00315	596	Gene3D	G3DSA:1.20.1250.20	G3DSA:1.20.1250.20	122	304	1.9e-43	NULL	NULL
SS1G_00315	596	Gene3D	G3DSA:1.20.1250.20	G3DSA:1.20.1250.20	357	421	1.9e-43	NULL	NULL
SS1G_00315	596	Gene3D	G3DSA:1.20.1250.20	G3DSA:1.20.1250.20	453	579	1.9e-43	NULL	NULL
SS1G_00315	596	HMMPanther	PTHR24003	PTHR24003	27	594	0	NULL	NULL
SS1G_00316	104	HMMPfam	PF09809	MRP-L27	13	72	3.6e-14	IPR019189	Ribosomal protein L27/L41, mitochondrial
SS1G_00316	104	HMMPanther	PTHR21338	PTHR21338	16	97	1.8e-20	NULL	NULL
SS1G_00317	954	HMMPanther	PTHR14150	Utp14	39	952	0	IPR006709	Small-subunit processome, Utp14
SS1G_00317	954	HMMPfam	PF04615	Utp14	212	952	0	IPR006709	Small-subunit processome, Utp14
SS1G_00317	954	HMMPanther	PTHR14150:SF12	PTHR14150:SF12	39	952	0	NULL	NULL
SS1G_00321	558	HMMPfam	PF03639	Glyco_hydro_81	1	550	0	IPR005200	Glycoside hydrolase, family 81
SS1G_00323	388	HMMSmart	SM00385	CYCLIN	74	168	0.2	IPR006670	Cyclin
SS1G_00323	388	HMMPfam	PF00134	Cyclin_N	61	174	1.9e-10	IPR006671	Cyclin, N-terminal
SS1G_00323	388	superfamily	SSF47954	Cyclin_like	35	174	8.90001e-13	IPR011028	Cyclin-like
SS1G_00323	388	HMMPIR	PIRSF016511	Cyclin_Pcl	2	380	4.89997e-81	IPR012104	Cyclin, fungal Pcl/HCS26
SS1G_00323	388	Gene3D	G3DSA:1.10.472.10	Cyclin_related	73	174	1.3e-05	IPR013763	Cyclin-related
SS1G_00326	541	Gene3D	G3DSA:3.40.50.720	NAD(P)-bd	14	36	6.6e-21	IPR016040	NAD(P)-binding domain
SS1G_00326	541	Gene3D	G3DSA:3.40.50.720	NAD(P)-bd	76	128	6.6e-21	IPR016040	NAD(P)-binding domain
SS1G_00326	541	Gene3D	G3DSA:3.40.50.720	NAD(P)-bd	186	205	6.6e-21	IPR016040	NAD(P)-binding domain
SS1G_00326	541	Gene3D	G3DSA:3.40.50.720	NAD(P)-bd	263	352	6.6e-21	IPR016040	NAD(P)-binding domain
SS1G_00326	541	HMMPanther	PTHR24316:SF97	PTHR24316:SF97	5	539	6.49998e-51	NULL	NULL
SS1G_00326	541	HMMPanther	PTHR24316	PTHR24316	5	539	6.49998e-51	NULL	NULL
SS1G_00327	769	HMMSmart	SM00563	PlsC	61	298	2.9e-05	IPR002123	Phospholipid/glycerol acyltransferase
SS1G_00327	769	HMMPfam	PF01553	Acyltransferase	51	295	2.3e-05	IPR002123	Phospholipid/glycerol acyltransferase
SS1G_00327	769	superfamily	SSF69593	SSF69593	235	345	7.30001e-09	NULL	NULL
SS1G_00328	476	HMMTigr	TIGR00846	caca2	79	450	0	IPR004713	Calcium/proton exchanger
SS1G_00328	476	HMMTigr	TIGR00378	cax	97	450	0	IPR004798	Calcium/proton exchanger superfamily
SS1G_00328	476	HMMPfam	PF01699	Na_Ca_ex	124	277	1.8e-19	IPR004837	Sodium/calcium exchanger membrane region
SS1G_00328	476	HMMPfam	PF01699	Na_Ca_ex	317	445	3e-24	IPR004837	Sodium/calcium exchanger membrane region
SS1G_00330	396	Gene3D	G3DSA:1.10.287.110	DnaJ_N	15	95	5.9e-27	IPR001623	Heat shock protein DnaJ, N-terminal
SS1G_00330	396	HMMSmart	SM00271	DnaJ	15	75	7.10001e-26	IPR001623	Heat shock protein DnaJ, N-terminal
SS1G_00330	396	ProfileScan	PS50076	DNAJ_2	16	83	0	IPR001623	Heat shock protein DnaJ, N-terminal
SS1G_00330	396	HMMPfam	PF00226	DnaJ	16	80	2.6e-20	IPR001623	Heat shock protein DnaJ, N-terminal
SS1G_00330	396	superfamily	SSF46565	DnaJ_N	12	91	4.49999e-24	IPR001623	Heat shock protein DnaJ, N-terminal
SS1G_00330	396	FPrintScan	PR00625	JDOMAIN	18	36	7.5e-20	IPR003095	Heat shock protein DnaJ
SS1G_00330	396	FPrintScan	PR00625	JDOMAIN	36	51	7.5e-20	IPR003095	Heat shock protein DnaJ
SS1G_00330	396	FPrintScan	PR00625	JDOMAIN	55	75	7.5e-20	IPR003095	Heat shock protein DnaJ
SS1G_00330	396	FPrintScan	PR00625	JDOMAIN	75	94	7.5e-20	IPR003095	Heat shock protein DnaJ
SS1G_00330	396	PatternScan	PS00636	DNAJ_1	60	79	0	IPR018253	Heat shock protein DnaJ, conserved site
SS1G_00330	396	HMMPanther	PTHR24077	PTHR24077	18	83	3.30001e-22	NULL	NULL
SS1G_00331	72	HMMPfam	PF03184	DDE	7	70	3e-05	IPR004875	DDE superfamily endonuclease, CENP-B-like
SS1G_00332	386	HMMPfam	PF01095	Pectinesterase	158	346	2.2e-14	IPR000070	Pectinesterase, catalytic
SS1G_00332	386	superfamily	SSF51126	Pectin_lyas_like	39	363	3.4e-40	IPR011050	Pectin lyase fold/virulence factor
SS1G_00332	386	Gene3D	G3DSA:2.160.20.10	Pectin_lyas_fold	50	370	8.8e-59	IPR012334	Pectin lyase fold
SS1G_00333	541	HMMPfam	PF07690	MFS_1	132	422	9.3e-16	IPR011701	Major facilitator superfamily MFS-1
SS1G_00333	541	superfamily	SSF103473	MFS_gen_substrate_transporter	53	522	5.89999e-46	IPR016196	Major facilitator superfamily, general substrate transporter
SS1G_00333	541	HMMPanther	PTHR24003:SF57	PTHR24003:SF57	4	526	9.3e-107	NULL	NULL
SS1G_00333	541	Gene3D	G3DSA:1.20.1250.20	G3DSA:1.20.1250.20	73	192	3.8e-19	NULL	NULL
SS1G_00333	541	Gene3D	G3DSA:1.20.1250.20	G3DSA:1.20.1250.20	275	517	1.4e-22	NULL	NULL
SS1G_00333	541	HMMPanther	PTHR24003	PTHR24003	4	526	9.3e-107	NULL	NULL
SS1G_00334	1031	HMMPfam	PF02170	PAZ	458	520	5.7e-06	IPR003100	Argonaute/Dicer protein, PAZ
SS1G_00334	1031	superfamily	SSF101690	PAZ	346	545	7.99999e-29	IPR003100	Argonaute/Dicer protein, PAZ
SS1G_00334	1031	ProfileScan	PS50821	PAZ	458	503	0	IPR003100	Argonaute/Dicer protein, PAZ
SS1G_00334	1031	HMMSmart	SM00950	Piwi	692	1008	1.50001e-96	IPR003165	Stem cell self-renewal protein Piwi
SS1G_00334	1031	ProfileScan	PS50822	PIWI	692	1008	0	IPR003165	Stem cell self-renewal protein Piwi
SS1G_00334	1031	HMMPfam	PF02171	Piwi	693	1007	7.1e-70	IPR003165	Stem cell self-renewal protein Piwi
SS1G_00334	1031	superfamily	SSF53098	RNaseH_fold	672	1012	5.89999e-80	IPR012337	Ribonuclease H-like
SS1G_00334	1031	HMMPfam	PF08699	DUF1785	299	351	8.4e-13	IPR014811	Domain of unknown function DUF1785
SS1G_00334	1031	Gene3D	G3DSA:2.170.260.10	G3DSA:2.170.260.10	341	511	7.3e-19	NULL	NULL
SS1G_00334	1031	HMMPanther	PTHR22891	PTHR22891	8	1009	0	NULL	NULL
SS1G_00341	1885	Gene3D	G3DSA:3.30.1610.10	Peptidase_S59	799	943	7.1e-47	IPR007230	Peptidase S59, nucleoporin
SS1G_00341	1885	superfamily	SSF82215	Peptidase_S59	795	951	2e-42	IPR007230	Peptidase S59, nucleoporin
SS1G_00341	1885	HMMPfam	PF04096	Nucleoporin2	807	943	9.5e-44	IPR007230	Peptidase S59, nucleoporin
SS1G_00341	1885	ProfileScan	PS51434	NUP_C	804	944	0	IPR007230	Peptidase S59, nucleoporin
SS1G_00341	1885	HMMPfam	PF12110	Nup96	1413	1717	1.5e-92	IPR021967	Nuclear protein 96
SS1G_00341	1885	HMMPanther	PTHR12347:SF10	PTHR12347:SF10	1	1885	0	NULL	NULL
SS1G_00341	1885	HMMPanther	PTHR12347	PTHR12347	1	1885	0	NULL	NULL
SS1G_00342	231	HMMSmart	SM00054	EFh	81	109	1.5e-06	IPR002048	Calcium-binding EF-hand
SS1G_00342	231	HMMSmart	SM00054	EFh	168	196	0.004	IPR002048	Calcium-binding EF-hand
SS1G_00342	231	HMMSmart	SM00054	EFh	204	231	10	IPR002048	Calcium-binding EF-hand
SS1G_00342	231	Gene3D	G3DSA:1.10.238.10	EF-Hand_type	74	230	3.3e-32	IPR011992	EF-hand-like domain
SS1G_00342	231	PatternScan	PS00018	EF_HAND_1	90	102	0	IPR018247	EF-Hand 1, calcium-binding site
SS1G_00342	231	HMMPfam	PF00036	efhand	81	109	0.0013	IPR018248	EF-hand
SS1G_00342	231	ProfileScan	PS50222	EF_HAND_2	77	112	0	IPR018249	EF-HAND 2
SS1G_00342	231	ProfileScan	PS50222	EF_HAND_2	164	199	0	IPR018249	EF-HAND 2
SS1G_00342	231	ProfileScan	PS50222	EF_HAND_2	200	231	0	IPR018249	EF-HAND 2
SS1G_00342	231	HMMPanther	PTHR10891:SF175	PTHR10891:SF175	67	230	7.80005e-67	NULL	NULL
SS1G_00342	231	HMMPanther	PTHR10891	PTHR10891	67	230	7.80005e-67	NULL	NULL
SS1G_00342	231	superfamily	SSF47473	SSF47473	61	231	5.00001e-31	NULL	NULL
SS1G_00343	573	HMMPfam	PF01417	ENTH	15	139	1.1e-44	IPR001026	Epsin domain, N-terminal
SS1G_00343	573	ProfileScan	PS50330	UIM	213	231	0	IPR003903	Ubiquitin interacting motif
SS1G_00343	573	HMMSmart	SM00726	UIM	180	199	88	IPR003903	Ubiquitin interacting motif
SS1G_00343	573	HMMSmart	SM00726	UIM	212	231	4.2	IPR003903	Ubiquitin interacting motif
SS1G_00343	573	superfamily	SSF48464	ENTH_VHS	1	143	1.90001e-49	IPR008942	ENTH/VHS
SS1G_00343	573	Gene3D	G3DSA:1.25.40.90	ENTH_VHS	14	155	3.2e-62	IPR008942	ENTH/VHS
SS1G_00343	573	HMMPfam	PF08226	DUF1720	253	330	0.0011	IPR013182	Domain of unknown function DUF1720
SS1G_00343	573	HMMSmart	SM00273	ENTH	16	143	1.1e-51	IPR013809	Epsin-like, N-terminal
SS1G_00343	573	ProfileScan	PS50942	ENTH	10	143	0	IPR013809	Epsin-like, N-terminal
SS1G_00343	573	HMMPanther	PTHR12276	PTHR12276	1	565	0	NULL	NULL
SS1G_00343	573	HMMPanther	PTHR12276:SF11	PTHR12276:SF11	1	565	0	NULL	NULL
SS1G_00344	248	HMMPfam	PF01926	MMR_HSR1	18	130	1.9e-13	IPR002917	GTP-binding protein, HSR1-related
SS1G_00344	248	HMMTigr	TIGR03598	GTPase_YsxC	4	168	2.80001e-25	IPR019987	GTP-binding protein, ribosome biogenesis, YsxC
SS1G_00344	248	Gene3D	G3DSA:3.40.50.300	G3DSA:3.40.50.300	5	135	4.1e-33	NULL	NULL
SS1G_00344	248	superfamily	SSF52540	SSF52540	4	164	5.49999e-22	NULL	NULL
SS1G_00344	248	HMMPanther	PTHR11649	PTHR11649	5	134	5.40002e-40	NULL	NULL
SS1G_00345	111	HMMPfam	PF05347	Complex1_LYR	8	72	4.5e-08	IPR008011	Complex 1 LYR protein
SS1G_00349	376	HMMPfam	PF07690	MFS_1	187	368	3e-11	IPR011701	Major facilitator superfamily MFS-1
SS1G_00349	376	superfamily	SSF103473	MFS_gen_substrate_transporter	48	373	8.40002e-24	IPR016196	Major facilitator superfamily, general substrate transporter
SS1G_00349	376	ProfileScan	PS50850	MFS	180	376	0	IPR020846	Major facilitator superfamily
SS1G_00349	376	HMMPanther	PTHR11360	PTHR11360	42	371	6.1e-25	NULL	NULL
SS1G_00349	376	Gene3D	G3DSA:1.20.1250.20	G3DSA:1.20.1250.20	178	362	1.5e-20	NULL	NULL
SS1G_00350	1460	HMMPfam	PF09763	Sec3	710	1443	0	IPR019160	Exocyst complex, component Exoc1
SS1G_00350	1460	HMMPanther	PTHR16092	PTHR16092	17	1460	0	NULL	NULL
SS1G_00350	1460	HMMPanther	PTHR16092:SF2	PTHR16092:SF2	17	1460	0	NULL	NULL
SS1G_00351	491	HMMPfam	PF05022	SRP40_C	422	489	2e-22	IPR007718	SRP40, C-terminal
SS1G_00352	621	HMMPfam	PF00962	A_deaminase	116	567	2.5e-38	IPR001365	Adenosine/AMP deaminase
SS1G_00352	621	HMMPanther	PTHR11409	A/AMP_deaminase	89	593	0	NULL	NULL
SS1G_00352	621	superfamily	SSF51556	SSF51556	93	583	2.80001e-73	NULL	NULL
SS1G_00352	621	HMMPanther	PTHR11409:SF2	PTHR11409:SF2	89	593	0	NULL	NULL
SS1G_00352	621	Gene3D	G3DSA:3.20.20.140	G3DSA:3.20.20.140	112	150	4.6e-82	NULL	NULL
SS1G_00352	621	Gene3D	G3DSA:3.20.20.140	G3DSA:3.20.20.140	237	581	4.6e-82	NULL	NULL
SS1G_00355	330	HMMPfam	PF03060	NPD	4	309	2.1e-62	IPR004136	2-nitropropane dioxygenase, NPD
SS1G_00355	330	Gene3D	G3DSA:3.20.20.70	Aldolase_TIM	4	304	1.2e-66	IPR013785	Aldolase-type TIM barrel
SS1G_00355	330	HMMPanther	PTHR11911:SF38	PTHR11911:SF38	57	312	1.2e-32	NULL	NULL
SS1G_00355	330	HMMPanther	PTHR11911	PTHR11911	57	312	1.2e-32	NULL	NULL
SS1G_00355	330	superfamily	SSF51412	SSF51412	3	317	1e-66	NULL	NULL
SS1G_00357	96	superfamily	SSF54768	SSF54768	7	81	3.8e-06	NULL	NULL
SS1G_00358	412	superfamily	SSF47973	Ribosomal_S7	234	400	5.99999e-28	IPR000235	Ribosomal protein S7
SS1G_00358	412	HMMPfam	PF00177	Ribosomal_S7	242	401	1.1e-26	IPR000235	Ribosomal protein S7
SS1G_00358	412	Gene3D	G3DSA:1.10.455.10	Ribosomal_S7	234	406	2.1e-34	IPR000235	Ribosomal protein S7
SS1G_00358	412	HMMPanther	PTHR11205	Ribosomal_S7	221	409	2.50001e-48	IPR000235	Ribosomal protein S7
SS1G_00358	412	HMMPanther	PTHR11205:SF12	PTHR11205:SF12	221	409	2.50001e-48	NULL	NULL
SS1G_00360	512	FPrintScan	PR01438	UNVRSLSTRESS	277	295	3.1e-10	IPR006015	Universal stress protein A
SS1G_00360	512	FPrintScan	PR01438	UNVRSLSTRESS	437	449	3.1e-10	IPR006015	Universal stress protein A
SS1G_00360	512	FPrintScan	PR01438	UNVRSLSTRESS	455	477	3.1e-10	IPR006015	Universal stress protein A
SS1G_00360	512	HMMPfam	PF00582	Usp	390	477	1.5e-10	IPR006016	UspA
SS1G_00360	512	Gene3D	G3DSA:3.40.50.620	Rossmann-like_a/b/a_fold	276	323	1.7e-32	IPR014729	Rossmann-like alpha/beta/alpha sandwich fold
SS1G_00360	512	Gene3D	G3DSA:3.40.50.620	Rossmann-like_a/b/a_fold	383	479	1.7e-32	IPR014729	Rossmann-like alpha/beta/alpha sandwich fold
SS1G_00360	512	superfamily	SSF52402	SSF52402	277	490	4.1e-22	NULL	NULL
SS1G_00363	784	ProfileScan	PS50102	RRM	61	139	0	IPR000504	RNA recognition motif domain
SS1G_00363	784	ProfileScan	PS50102	RRM	149	226	0	IPR000504	RNA recognition motif domain
SS1G_00363	784	ProfileScan	PS50102	RRM	242	320	0	IPR000504	RNA recognition motif domain
SS1G_00363	784	ProfileScan	PS50102	RRM	346	463	0	IPR000504	RNA recognition motif domain
SS1G_00363	784	HMMPfam	PF00076	RRM_1	63	133	2e-15	IPR000504	RNA recognition motif domain
SS1G_00363	784	HMMPfam	PF00076	RRM_1	151	219	8.1e-14	IPR000504	RNA recognition motif domain
SS1G_00363	784	HMMPfam	PF00076	RRM_1	244	313	9.2e-20	IPR000504	RNA recognition motif domain
SS1G_00363	784	HMMPfam	PF00076	RRM_1	348	380	7.9e-05	IPR000504	RNA recognition motif domain
SS1G_00363	784	HMMPfam	PF00076	RRM_1	421	456	0.00034	IPR000504	RNA recognition motif domain
SS1G_00363	784	HMMSmart	SM00360	RRM	62	135	9.50001e-22	IPR000504	RNA recognition motif domain
SS1G_00363	784	HMMSmart	SM00360	RRM	150	222	1.7e-19	IPR000504	RNA recognition motif domain
SS1G_00363	784	HMMSmart	SM00360	RRM	243	316	1e-27	IPR000504	RNA recognition motif domain
SS1G_00363	784	HMMSmart	SM00360	RRM	347	459	6.7e-22	IPR000504	RNA recognition motif domain
SS1G_00363	784	HMMSmart	SM00517	PolyA	696	759	1.6e-33	IPR002004	Polyadenylate-binding protein/Hyperplastic disc protein
SS1G_00363	784	HMMPfam	PF00658	PABP	687	756	7.7e-27	IPR002004	Polyadenylate-binding protein/Hyperplastic disc protein
SS1G_00363	784	ProfileScan	PS51309	PABC	684	761	0	IPR002004	Polyadenylate-binding protein/Hyperplastic disc protein
SS1G_00363	784	superfamily	SSF63570	PABP_HYD	613	766	8.39998e-36	IPR002004	Polyadenylate-binding protein/Hyperplastic disc protein
SS1G_00363	784	Gene3D	G3DSA:1.10.1900.10	PABP_HYD	685	765	4.2e-31	IPR002004	Polyadenylate-binding protein/Hyperplastic disc protein
SS1G_00363	784	HMMTigr	TIGR01628	PABP-1234	61	757	0	IPR006515	Polyadenylate binding protein, human types 1, 2, 3, 4
SS1G_00363	784	Gene3D	G3DSA:3.30.70.330	a_b_plait_nuc_bd	58	146	2.2e-102	IPR012677	Nucleotide-binding, alpha-beta plait
SS1G_00363	784	Gene3D	G3DSA:3.30.70.330	a_b_plait_nuc_bd	147	231	7.4e-113	IPR012677	Nucleotide-binding, alpha-beta plait
SS1G_00363	784	Gene3D	G3DSA:3.30.70.330	a_b_plait_nuc_bd	236	326	7e-107	IPR012677	Nucleotide-binding, alpha-beta plait
SS1G_00363	784	Gene3D	G3DSA:3.30.70.330	a_b_plait_nuc_bd	339	383	7.4e-113	IPR012677	Nucleotide-binding, alpha-beta plait
SS1G_00363	784	Gene3D	G3DSA:3.30.70.330	a_b_plait_nuc_bd	424	469	7.4e-113	IPR012677	Nucleotide-binding, alpha-beta plait
SS1G_00363	784	HMMPanther	PTHR24011:SF69	PTHR24011:SF69	62	781	0	NULL	NULL
SS1G_00363	784	superfamily	SSF54928	SSF54928	55	233	3.59999e-44	NULL	NULL
SS1G_00363	784	superfamily	SSF54928	SSF54928	240	470	3.99999e-46	NULL	NULL
SS1G_00363	784	HMMPanther	PTHR24011	PTHR24011	62	781	0	NULL	NULL
SS1G_00364	488	HMMSmart	SM00343	ZnF_C2HC	465	481	0.36	IPR001878	Zinc finger, CCHC-type
SS1G_00364	488	HMMPfam	PF03184	DDE	98	304	4.5e-45	IPR004875	DDE superfamily endonuclease, CENP-B-like
SS1G_00364	488	ProfileScan	PS51253	HTH_CENPB	1	62	0	IPR006600	Pogo transposase / Cenp-B / PDC2, DNA-binding HTH domain
SS1G_00364	488	HMMSmart	SM00674	CENPB	1	62	7.9e-06	IPR006600	Pogo transposase / Cenp-B / PDC2, DNA-binding HTH domain
SS1G_00364	488	HMMPanther	PTHR19303:SF42	PTHR19303:SF42	1	417	3.49999e-92	NULL	NULL
SS1G_00364	488	HMMPanther	PTHR19303	PTHR19303	1	417	3.49999e-92	NULL	NULL
SS1G_00365	1181	ProfileScan	PS50096	IQ	57	86	0	IPR000048	IQ motif, EF-hand binding site
SS1G_00365	1181	HMMSmart	SM00015	IQ	56	78	1.7	IPR000048	IQ motif, EF-hand binding site
SS1G_00365	1181	HMMSmart	SM00119	HECTc	797	1181	2.2e-87	IPR000569	HECT
SS1G_00365	1181	superfamily	SSF56204	HECT	756	1175	2.70001e-93	IPR000569	HECT
SS1G_00365	1181	ProfileScan	PS50237	HECT	799	1181	0	IPR000569	HECT
SS1G_00365	1181	HMMPfam	PF00632	HECT	851	1181	5.4e-81	IPR000569	HECT
SS1G_00365	1181	HMMPanther	PTHR11254:SF30	PTHR11254:SF30	1	1181	0	NULL	NULL
SS1G_00365	1181	HMMPanther	PTHR11254	PTHR11254	1	1181	0	NULL	NULL
SS1G_00366	137	HMMPanther	PTHR11732	Aldo/ket_red	2	125	9.40003e-50	IPR001395	Aldo/keto reductase
SS1G_00366	137	PatternScan	PS00798	ALDOKETO_REDUCTASE_1	42	59	0	IPR018170	Aldo/keto reductase, conserved site
SS1G_00366	137	FPrintScan	PR00069	ALDKETRDTASE	38	62	2.5e-16	IPR020471	Aldo/keto reductase subgroup
SS1G_00366	137	FPrintScan	PR00069	ALDKETRDTASE	100	118	2.5e-16	IPR020471	Aldo/keto reductase subgroup
SS1G_00366	137	superfamily	SSF51430	Aldo/ket_red	2	134	3.59999e-37	IPR023210	NADP-dependent oxidoreductase domain
SS1G_00366	137	Gene3D	G3DSA:3.20.20.100	Aldo/ket_red	3	125	4.2e-43	IPR023210	NADP-dependent oxidoreductase domain
SS1G_00366	137	HMMPfam	PF00248	Aldo_ket_red	17	122	4.6e-21	IPR023210	NADP-dependent oxidoreductase domain
SS1G_00366	137	HMMPanther	PTHR11732:SF34	PTHR11732:SF34	2	125	9.40003e-50	NULL	NULL
SS1G_00367	389	HMMPfam	PF02668	TauD	84	353	2.9e-45	IPR003819	Taurine catabolism dioxygenase TauD/TfdA
SS1G_00367	389	superfamily	SSF51197	SSF51197	81	362	2.59998e-68	NULL	NULL
SS1G_00367	389	Gene3D	G3DSA:3.60.130.10	G3DSA:3.60.130.10	83	353	2e-51	NULL	NULL
SS1G_00372	265	HMMPfam	PF01168	Ala_racemase_N	22	249	1.3e-40	IPR001608	Alanine racemase, N-terminal
SS1G_00372	265	HMMTigr	TIGR00044	PP_YBL036C	1	248	7.40001e-56	IPR011078	Predicted pyridoxal phosphate-dependent enzyme, YBL036C type
SS1G_00372	265	HMMPanther	PTHR10146	PP_YBL036C	6	251	4.89997e-93	IPR011078	Predicted pyridoxal phosphate-dependent enzyme, YBL036C type
SS1G_00372	265	PatternScan	PS01211	UPF0001	80	94	0	IPR011078	Predicted pyridoxal phosphate-dependent enzyme, YBL036C type
SS1G_00372	265	HMMPIR	PIRSF004848	YBL036c_PLPDEIII	5	251	1.50001e-69	IPR011078	Predicted pyridoxal phosphate-dependent enzyme, YBL036C type
SS1G_00372	265	Gene3D	G3DSA:3.20.20.10	G3DSA:3.20.20.10	8	253	1.5e-70	NULL	NULL
SS1G_00372	265	superfamily	SSF51419	SSF51419	1	246	6.49998e-64	NULL	NULL
SS1G_00373	926	HMMPfam	PF00924	MS_channel	450	615	4e-15	IPR006685	Mechanosensitive ion channel MscS
SS1G_00373	926	superfamily	SSF50182	Sm_like_riboprot	493	560	1.2e-09	IPR010920	Like-Sm ribonucleoprotein (LSM)-related domain
SS1G_00373	926	Gene3D	G3DSA:1.10.238.10	EF-Hand_type	345	449	1.2e-11	IPR011992	EF-hand-like domain
SS1G_00373	926	PatternScan	PS00018	EF_HAND_1	408	420	0	IPR018247	EF-Hand 1, calcium-binding site
SS1G_00373	926	ProfileScan	PS50222	EF_HAND_2	395	430	0	IPR018249	EF-HAND 2
SS1G_00376	567	HMMPfam	PF00135	COesterase	23	368	1.4e-85	IPR002018	Carboxylesterase, type B
SS1G_00376	567	HMMPfam	PF00135	COesterase	378	487	3.1e-05	IPR002018	Carboxylesterase, type B
SS1G_00376	567	PatternScan	PS00122	CARBOXYLESTERASE_B_1	222	237	0	IPR019826	Carboxylesterase type B, active site
SS1G_00376	567	superfamily	SSF53474	SSF53474	31	493	2.29998e-98	NULL	NULL
SS1G_00376	567	HMMPanther	PTHR11559	CarbesteraseB	33	483	3.9e-92	NULL	NULL
SS1G_00376	567	Gene3D	G3DSA:3.40.50.1820	G3DSA:3.40.50.1820	33	494	3.5e-113	NULL	NULL
SS1G_00377	789	HMMPanther	PTHR10629	C5_DNA_meth	457	650	3e-19	IPR001525	C-5 cytosine methyltransferase
SS1G_00377	789	HMMPfam	PF00145	DNA_methylase	479	683	7.2e-20	IPR001525	C-5 cytosine methyltransferase
SS1G_00377	789	superfamily	SSF53335	SSF53335	471	768	7.09998e-54	NULL	NULL
SS1G_00377	789	Gene3D	G3DSA:3.40.50.150	G3DSA:3.40.50.150	468	692	2.8e-41	NULL	NULL
SS1G_00377	789	HMMPanther	PTHR10629:SF10	PTHR10629:SF10	457	650	3e-19	NULL	NULL
SS1G_00378	283	superfamily	SSF69695	Signal_recog_particle_SRP19	85	190	3.30001e-31	IPR002778	Signal recognition particle, SRP19 subunit
SS1G_00378	283	HMMPfam	PF01922	SRP19	96	187	2.4e-27	IPR002778	Signal recognition particle, SRP19 subunit
SS1G_00378	283	Gene3D	G3DSA:3.30.56.30	SRP19	83	194	3.8e-40	IPR002778	Signal recognition particle, SRP19 subunit
SS1G_00378	283	HMMPanther	PTHR17453	SRP19	1	280	6.89998e-49	IPR002778	Signal recognition particle, SRP19 subunit
SS1G_00382	556	Gene3D	G3DSA:3.90.550.10	G3DSA:3.90.550.10	10	141	7e-37	NULL	NULL
SS1G_00382	556	Gene3D	G3DSA:3.90.550.10	G3DSA:3.90.550.10	200	295	7e-37	NULL	NULL
SS1G_00382	556	HMMPanther	PTHR22572	PTHR22572	1	514	3.49999e-50	NULL	NULL
SS1G_00382	556	Gene3D	G3DSA:2.160.10.10	G3DSA:2.160.10.10	431	521	2.8e-20	NULL	NULL
SS1G_00382	556	superfamily	SSF53448	SSF53448	10	498	1.2e-24	NULL	NULL
SS1G_00383	463	ProfileScan	PS50103	ZF_C3H1	356	384	0	IPR000571	Zinc finger, CCCH-type
SS1G_00388	278	HMMPfam	PF04299	FMN_bind_2	68	219	2.3e-37	IPR007396	Negative transcriptional regulator
SS1G_00388	278	superfamily	SSF50475	FMN_binding	72	243	2.3e-20	IPR009002	FMN-binding split barrel-related
SS1G_00388	278	Gene3D	G3DSA:2.30.110.10	PNPOx_FMN_bd	69	259	9.8e-48	IPR012349	FMN-binding split barrel
SS1G_00389	330	ProfileScan	PS50157	ZINC_FINGER_C2H2_2	230	254	0	IPR007087	Zinc finger, C2H2-type
SS1G_00389	330	ProfileScan	PS50157	ZINC_FINGER_C2H2_2	261	283	0	IPR007087	Zinc finger, C2H2-type
SS1G_00389	330	PatternScan	PS00028	ZINC_FINGER_C2H2_1	232	254	0	IPR007087	Zinc finger, C2H2-type
SS1G_00389	330	PatternScan	PS00028	ZINC_FINGER_C2H2_1	263	283	0	IPR007087	Zinc finger, C2H2-type
SS1G_00389	330	Gene3D	G3DSA:3.30.160.60	Znf_C2H2/integrase_DNA-bd	232	254	7.8e-13	IPR013087	Zinc finger, C2H2-type/integrase, DNA-binding
SS1G_00389	330	Gene3D	G3DSA:3.30.160.60	Znf_C2H2/integrase_DNA-bd	260	281	2.9e-11	IPR013087	Zinc finger, C2H2-type/integrase, DNA-binding
SS1G_00389	330	HMMSmart	SM00355	ZnF_C2H2	230	254	0.00078	IPR015880	Zinc finger, C2H2-like
SS1G_00389	330	HMMSmart	SM00355	ZnF_C2H2	261	283	0.047	IPR015880	Zinc finger, C2H2-like
SS1G_00389	330	PatternScan	PS00142	ZINC_PROTEASE	247	256	0	NULL	NULL
SS1G_00389	330	superfamily	SSF57667	SSF57667	230	283	6.1e-08	NULL	NULL
SS1G_00391	603	Gene3D	G3DSA:3.80.10.10	G3DSA:3.80.10.10	178	257	1.9e-10	NULL	NULL
SS1G_00391	603	Gene3D	G3DSA:3.80.10.10	G3DSA:3.80.10.10	337	386	1.9e-10	NULL	NULL
SS1G_00391	603	Gene3D	G3DSA:1.20.1280.50	G3DSA:1.20.1280.50	9	58	0.00011	NULL	NULL
SS1G_00391	603	superfamily	SSF52047	SSF52047	114	369	1.7e-09	NULL	NULL
SS1G_00392	495	Gene3D	G3DSA:4.10.240.10	Zn2-C6_fun-type_DNA-bd	16	57	3.5e-05	IPR001138	Zn(2)-C6 fungal-type DNA-binding domain
SS1G_00392	495	HMMSmart	SM00066	GAL4	15	63	0.27	IPR001138	Zn(2)-C6 fungal-type DNA-binding domain
SS1G_00392	495	HMMPfam	PF11951	DUF3468	258	493	9.2e-21	IPR021858	Protein of unknown function DUF3468
SS1G_00396	297	HMMPfam	PF03959	FSH1	38	274	2.9e-21	IPR005645	Serine hydrolase
SS1G_00396	297	HMMPanther	PTHR22778	PTHR22778	39	271	5.10001e-21	NULL	NULL
SS1G_00396	297	Gene3D	G3DSA:3.40.50.1820	G3DSA:3.40.50.1820	79	154	3.8e-06	NULL	NULL
SS1G_00396	297	Gene3D	G3DSA:3.40.50.1820	G3DSA:3.40.50.1820	219	268	3.8e-06	NULL	NULL
SS1G_00398	835	superfamily	SSF57701	Fungi_TrN	54	117	8.10001e-10	IPR001138	Zn(2)-C6 fungal-type DNA-binding domain
SS1G_00398	835	Gene3D	G3DSA:4.10.240.10	Zn2-C6_fun-type_DNA-bd	57	113	3.6e-10	IPR001138	Zn(2)-C6 fungal-type DNA-binding domain
SS1G_00398	835	ProfileScan	PS50048	ZN2_CY6_FUNGAL_2	66	105	0	IPR001138	Zn(2)-C6 fungal-type DNA-binding domain
SS1G_00398	835	HMMPfam	PF00172	Zn_clus	66	111	0.011	IPR001138	Zn(2)-C6 fungal-type DNA-binding domain
SS1G_00398	835	HMMSmart	SM00066	GAL4	61	114	7.6e-08	IPR001138	Zn(2)-C6 fungal-type DNA-binding domain
SS1G_00398	835	HMMPfam	PF04082	Fungal_trans	256	527	6.1e-31	IPR007219	Transcription factor, fungi
SS1G_00398	835	HMMSmart	SM00906	Fungal_trans	363	433	2.5e-09	IPR007219	Transcription factor, fungi
SS1G_00401	390	HMMPanther	PTHR11695	ADH_Sf_Zn	3	372	2.70001e-127	IPR002085	Alcohol dehydrogenase superfamily, zinc-containing
SS1G_00401	390	PatternScan	PS00059	ADH_ZINC	70	84	0	IPR002328	Alcohol dehydrogenase, zinc-containing, conserved site
SS1G_00401	390	superfamily	SSF50129	GroES_like	1	213	1.6e-44	IPR011032	GroES-like
SS1G_00401	390	HMMPfam	PF00107	ADH_zinc_N	207	332	4.4e-15	IPR013149	Alcohol dehydrogenase, C-terminal
SS1G_00401	390	HMMPfam	PF08240	ADH_N	36	166	9.1e-23	IPR013154	Alcohol dehydrogenase GroES-like
SS1G_00401	390	Gene3D	G3DSA:3.40.50.720	NAD(P)-bd	199	315	7.1e-21	IPR016040	NAD(P)-binding domain
SS1G_00401	390	superfamily	SSF51735	NAD(P)-bd	170	337	2.3e-42	NULL	NULL
SS1G_00401	390	Gene3D	G3DSA:3.90.180.10	G3DSA:3.90.180.10	6	198	1.8e-53	NULL	NULL
SS1G_00401	390	HMMPanther	PTHR11695:SF285	PTHR11695:SF285	3	372	2.70001e-127	NULL	NULL
SS1G_00402	231	HMMSmart	SM00256	FBOX	13	53	0.067	IPR001810	F-box domain, cyclin-like
SS1G_00402	231	superfamily	SSF81383	F-box_dom_Skp2-like	14	115	1.2e-08	IPR022364	F-box domain, Skp2-like
SS1G_00402	231	Gene3D	G3DSA:1.20.1280.50	G3DSA:1.20.1280.50	14	54	9.4e-07	NULL	NULL
SS1G_00403	108	superfamily	SSF47113	Histone-fold	17	88	1.1e-08	IPR009072	Histone-fold
SS1G_00403	108	Gene3D	G3DSA:1.10.20.10	Histone-fold	37	80	2.3e-11	IPR009072	Histone-fold
SS1G_00403	108	HMMPanther	PTHR22980	PTHR22980	7	82	3e-32	NULL	NULL
SS1G_00404	151	HMMPfam	PF07543	PGA2	17	151	1.9e-36	IPR011431	Protein of unknown function DUF1531, protein transporter predicted
SS1G_00406	402	HMMPfam	PF00067	p450	267	369	5.5e-13	IPR001128	Cytochrome P450
SS1G_00406	402	Gene3D	G3DSA:1.10.630.10	Cyt_P450	10	402	1.9e-81	IPR001128	Cytochrome P450
SS1G_00406	402	superfamily	SSF48264	Cytochrome_P450	1	402	3.10001e-71	IPR001128	Cytochrome P450
SS1G_00406	402	FPrintScan	PR00359	BP450	90	101	3.10001e-38	IPR002397	Cytochrome P450, B-class
SS1G_00406	402	FPrintScan	PR00359	BP450	139	155	3.10001e-38	IPR002397	Cytochrome P450, B-class
SS1G_00406	402	FPrintScan	PR00359	BP450	156	171	3.10001e-38	IPR002397	Cytochrome P450, B-class
SS1G_00406	402	FPrintScan	PR00359	BP450	191	213	3.10001e-38	IPR002397	Cytochrome P450, B-class
SS1G_00406	402	FPrintScan	PR00359	BP450	271	282	3.10001e-38	IPR002397	Cytochrome P450, B-class
SS1G_00406	402	FPrintScan	PR00359	BP450	289	316	3.10001e-38	IPR002397	Cytochrome P450, B-class
SS1G_00406	402	FPrintScan	PR00359	BP450	317	332	3.10001e-38	IPR002397	Cytochrome P450, B-class
SS1G_00406	402	FPrintScan	PR00359	BP450	342	351	3.10001e-38	IPR002397	Cytochrome P450, B-class
SS1G_00406	402	FPrintScan	PR00359	BP450	351	362	3.10001e-38	IPR002397	Cytochrome P450, B-class
SS1G_00415	690	HMMSmart	SM00355	ZnF_C2H2	418	446	2.3	IPR015880	Zinc finger, C2H2-like
SS1G_00417	439	ProfileScan	PS50915	CRYSTALLIN_BETA_GAMMA	42	84	0	IPR001064	Beta/gamma crystallin
SS1G_00417	439	ProfileScan	PS50915	CRYSTALLIN_BETA_GAMMA	151	197	0	IPR001064	Beta/gamma crystallin
SS1G_00417	439	HMMPfam	PF03318	ETX_MTX2	279	408	0.0031	IPR004991	Clostridium epsilon toxin ETX/Bacillus mosquitocidal toxin MTX2
SS1G_00417	439	Gene3D	G3DSA:2.170.15.10	Aerolysin_like_beta_cmplx_dom	278	388	3.8e-18	IPR023307	Aerolysin-like toxin, beta complex domain
SS1G_00419	420	Gene3D	G3DSA:2.120.10.30	6-blade_b-propeller_TolB-like	10	417	4.6e-54	IPR011042	Six-bladed beta-propeller, TolB-like
SS1G_00419	420	superfamily	SSF63829	SSF63829	15	418	1e-19	NULL	NULL
SS1G_00422	478	HMMPfam	PF07690	MFS_1	82	179	3.8e-07	IPR011701	Major facilitator superfamily MFS-1
SS1G_00422	478	superfamily	SSF103473	MFS_gen_substrate_transporter	45	473	1.2e-39	IPR016196	Major facilitator superfamily, general substrate transporter
SS1G_00422	478	HMMPanther	PTHR24003:SF175	PTHR24003:SF175	59	469	9.59996e-119	NULL	NULL
SS1G_00422	478	Gene3D	G3DSA:1.20.1250.20	G3DSA:1.20.1250.20	70	250	1.1e-21	NULL	NULL
SS1G_00422	478	Gene3D	G3DSA:1.20.1250.20	G3DSA:1.20.1250.20	280	475	1.1e-21	NULL	NULL
SS1G_00422	478	HMMPanther	PTHR24003	PTHR24003	59	469	9.59996e-119	NULL	NULL
SS1G_00423	677	HMMPfam	PF00149	Metallophos	219	501	2e-06	IPR004843	Metallo-dependent phosphatase
SS1G_00423	677	HMMPanther	PTHR10340:SF13	PTHR10340:SF13	202	670	4.69998e-108	NULL	NULL
SS1G_00423	677	HMMPanther	PTHR10340	PTHR10340	202	670	4.69998e-108	NULL	NULL
SS1G_00423	677	superfamily	SSF56300	SSF56300	210	503	1.2e-22	NULL	NULL
SS1G_00423	677	Gene3D	G3DSA:3.60.21.10	G3DSA:3.60.21.10	214	571	3.4e-33	NULL	NULL
SS1G_00424	525	HMMPfam	PF07992	Pyr_redox_2	10	50	0.00069	IPR013027	FAD-dependent pyridine nucleotide-disulphide oxidoreductase
SS1G_00424	525	ProfileScan	PS51257	PROKAR_LIPOPROTEIN	1	22	0	NULL	NULL
SS1G_00424	525	HMMPanther	PTHR10742	PTHR10742	6	255	5.7e-15	NULL	NULL
SS1G_00424	525	Gene3D	G3DSA:3.50.50.60	G3DSA:3.50.50.60	7	48	2.1e-19	NULL	NULL
SS1G_00424	525	Gene3D	G3DSA:3.50.50.60	G3DSA:3.50.50.60	220	312	2.1e-19	NULL	NULL
SS1G_00424	525	Gene3D	G3DSA:3.50.50.60	G3DSA:3.50.50.60	450	490	2.1e-19	NULL	NULL
SS1G_00424	525	HMMPanther	PTHR10742:SF26	PTHR10742:SF26	6	255	5.7e-15	NULL	NULL
SS1G_00424	525	superfamily	SSF51905	SSF51905	3	490	2.7e-23	NULL	NULL
SS1G_00425	432	superfamily	SSF56815	Sec1-like	2	408	9.3e-118	IPR001619	Sec1-like protein
SS1G_00425	432	HMMPanther	PTHR11679	Sec1-like	2	421	0	IPR001619	Sec1-like protein
SS1G_00425	432	HMMPfam	PF00995	Sec1	5	405	8.6e-112	IPR001619	Sec1-like protein
SS1G_00425	432	Gene3D	G3DSA:1.25.40.60	G3DSA:1.25.40.60	197	260	2.3e-08	NULL	NULL
SS1G_00425	432	HMMPanther	PTHR11679:SF3	PTHR11679:SF3	2	421	0	NULL	NULL
SS1G_00425	432	Gene3D	G3DSA:3.40.50.1910	G3DSA:3.40.50.1910	2	143	2.5e-70	NULL	NULL
SS1G_00425	432	Gene3D	G3DSA:3.40.50.1910	G3DSA:3.40.50.1910	360	411	2.5e-70	NULL	NULL
SS1G_00426	541	HMMPfam	PF03062	MBOAT	124	434	1.3e-51	IPR004299	Membrane bound O-acyl transferase, MBOAT
SS1G_00426	541	HMMPanther	PTHR13906	PTHR13906	5	505	0	NULL	NULL
SS1G_00426	541	HMMPanther	PTHR13906:SF4	PTHR13906:SF4	5	505	0	NULL	NULL
SS1G_00428	230	HMMPfam	PF02517	Abi	69	177	6.8e-11	IPR003675	Abortive infection protein
SS1G_00428	230	HMMPanther	PTHR13046	PTHR13046	11	185	3.2e-51	NULL	NULL
SS1G_00429	204	Gene3D	G3DSA:3.40.30.10	Thioredoxin_fold	52	173	2.6e-24	IPR012335	Thioredoxin fold
SS1G_00429	204	superfamily	SSF52833	Thiordxn-like_fd	7	179	1.2e-38	IPR012336	Thioredoxin-like fold
SS1G_00429	204	HMMPfam	PF00085	Thioredoxin	74	150	0.051	IPR013766	Thioredoxin domain
SS1G_00429	204	HMMPanther	PTHR21148:SF14	PTHR21148:SF14	18	203	1.7e-55	NULL	NULL
SS1G_00429	204	HMMPanther	PTHR21148	PTHR21148	18	203	1.7e-55	NULL	NULL
SS1G_00430	391	HMMTigr	TIGR00803	nst	137	356	7.90003e-35	IPR004689	UDP-galactose transporter
SS1G_00430	391	HMMPfam	PF08449	UAA	79	362	1.6e-09	IPR013657	UAA transporter
SS1G_00430	391	HMMPanther	PTHR11132	PTHR11132	35	387	2.50001e-66	NULL	NULL
SS1G_00431	423	HMMPfam	PF10296	DUF2404	118	186	3.7e-05	IPR019411	Domain of unknown function DUF2404
SS1G_00432	326	HMMPfam	PF04488	Gly_transf_sug	73	154	5.1e-16	IPR007577	Glycosyltransferase, DXD sugar-binding motif
SS1G_00432	326	HMMPanther	PTHR12042:SF1	PTHR12042:SF1	59	190	2.80001e-24	NULL	NULL
SS1G_00432	326	HMMPanther	PTHR12042	PTHR12042	59	190	2.80001e-24	NULL	NULL
SS1G_00433	333	HMMSmart	SM00382	AAA	65	200	3.5e-11	IPR003593	ATPase, AAA+ type, core
SS1G_00433	333	HMMPfam	PF00004	AAA	69	187	1.9e-08	IPR003959	ATPase, AAA-type, core
SS1G_00433	333	Gene3D	G3DSA:3.40.50.300	G3DSA:3.40.50.300	34	190	2.5e-54	NULL	NULL
SS1G_00433	333	HMMPanther	PTHR11669	PTHR11669	31	281	0	NULL	NULL
SS1G_00433	333	Gene3D	G3DSA:1.10.8.60	G3DSA:1.10.8.60	192	258	4.6e-24	NULL	NULL
SS1G_00433	333	superfamily	SSF52540	SSF52540	31	254	2.99999e-57	NULL	NULL
SS1G_00435	224	HMMPfam	PF00475	IGPD	58	202	5e-58	IPR000807	Imidazoleglycerol-phosphate dehydratase
SS1G_00435	224	PatternScan	PS00954	IGP_DEHYDRATASE_1	88	101	0	IPR020565	Imidazoleglycerol-phosphate dehydratase, conserved site
SS1G_00435	224	PatternScan	PS00955	IGP_DEHYDRATASE_2	183	195	0	IPR020565	Imidazoleglycerol-phosphate dehydratase, conserved site
SS1G_00435	224	superfamily	SSF54211	Ribosomal_S5_D2-typ_fold	4	113	1.1e-26	IPR020568	Ribosomal protein S5 domain 2-type fold
SS1G_00435	224	superfamily	SSF54211	Ribosomal_S5_D2-typ_fold	114	207	1.6e-34	IPR020568	Ribosomal protein S5 domain 2-type fold
SS1G_00435	224	Gene3D	G3DSA:3.30.230.40	G3DSA:3.30.230.40	5	115	1.6e-37	NULL	NULL
SS1G_00435	224	Gene3D	G3DSA:3.30.230.40	G3DSA:3.30.230.40	117	222	2.1e-46	NULL	NULL
SS1G_00435	224	HMMPanther	PTHR23133	PTHR23133	1	223	8.89993e-86	NULL	NULL
SS1G_00435	224	HMMPanther	PTHR23133:SF2	Imidazole-GPD	1	223	8.89993e-86	NULL	NULL
SS1G_00437	380	HMMPfam	PF00561	Abhydrolase_1	159	339	0.00064	IPR000073	Alpha/beta hydrolase fold-1
SS1G_00437	380	HMMPIR	PIRSF005211	Ab_hydro_YheT	1	368	1.3e-45	IPR012020	AB-hydrolase YheT, putative
SS1G_00437	380	superfamily	SSF53474	SSF53474	118	341	7.40001e-21	NULL	NULL
SS1G_00437	380	HMMPanther	PTHR10794	PTHR10794	30	339	3.9e-85	NULL	NULL
SS1G_00437	380	Gene3D	G3DSA:3.40.50.1820	G3DSA:3.40.50.1820	120	238	1.1e-25	NULL	NULL
SS1G_00437	380	Gene3D	G3DSA:3.40.50.1820	G3DSA:3.40.50.1820	316	341	1.1e-25	NULL	NULL
SS1G_00438	771	HMMPfam	PF10345	Cohesin_load	145	764	0	IPR019440	Cohesin loading factor
SS1G_00439	1239	HMMPfam	PF08634	Pet127	435	707	4e-114	IPR013943	Mitochondrial protein Pet127
SS1G_00442	152	Seg	seg	seg	3	12	NA	NULL	NULL
SS1G_00444	570	ProfileScan	PS50102	RRM	177	254	0	IPR000504	RNA recognition motif domain
SS1G_00444	570	ProfileScan	PS50102	RRM	276	353	0	IPR000504	RNA recognition motif domain
SS1G_00444	570	ProfileScan	PS50102	RRM	473	557	0	IPR000504	RNA recognition motif domain
SS1G_00444	570	HMMPfam	PF00076	RRM_1	179	244	8.5e-12	IPR000504	RNA recognition motif domain
SS1G_00444	570	HMMPfam	PF00076	RRM_1	278	347	1.4e-16	IPR000504	RNA recognition motif domain
SS1G_00444	570	HMMSmart	SM00360	RRM	178	250	2.3e-16	IPR000504	RNA recognition motif domain
SS1G_00444	570	HMMSmart	SM00360	RRM	277	349	1.2e-27	IPR000504	RNA recognition motif domain
SS1G_00444	570	HMMSmart	SM00360	RRM	474	553	0.0093	IPR000504	RNA recognition motif domain
SS1G_00444	570	HMMTigr	TIGR01622	SF-CC1	38	567	0	IPR006509	Splicing factor, CC1-like
SS1G_00444	570	Gene3D	G3DSA:3.30.70.330	a_b_plait_nuc_bd	160	251	2e-61	IPR012677	Nucleotide-binding, alpha-beta plait
SS1G_00444	570	Gene3D	G3DSA:3.30.70.330	a_b_plait_nuc_bd	263	354	1.9e-55	IPR012677	Nucleotide-binding, alpha-beta plait
SS1G_00444	570	Gene3D	G3DSA:3.30.70.330	a_b_plait_nuc_bd	473	552	7.2e-52	IPR012677	Nucleotide-binding, alpha-beta plait
SS1G_00444	570	HMMPanther	PTHR24012	PTHR24012	1	452	1.8e-95	NULL	NULL
SS1G_00444	570	superfamily	SSF54928	SSF54928	105	251	2.60001e-22	NULL	NULL
SS1G_00444	570	superfamily	SSF54928	SSF54928	263	385	1.1e-28	NULL	NULL
SS1G_00444	570	superfamily	SSF54928	SSF54928	464	553	4e-13	NULL	NULL
SS1G_00444	570	HMMPanther	PTHR24012:SF60	PTHR24012:SF60	1	452	1.8e-95	NULL	NULL
SS1G_00445	390	superfamily	SSF55856	Cyt_B5	6	85	4.3e-25	IPR001199	Cytochrome b5
SS1G_00445	390	HMMPfam	PF00173	Cyt-b5	10	85	2e-14	IPR001199	Cytochrome b5
SS1G_00445	390	FPrintScan	PR00363	CYTOCHROMEB5	32	42	1.9e-06	IPR001199	Cytochrome b5
SS1G_00445	390	FPrintScan	PR00363	CYTOCHROMEB5	42	56	1.9e-06	IPR001199	Cytochrome b5
SS1G_00445	390	FPrintScan	PR00363	CYTOCHROMEB5	73	85	1.9e-06	IPR001199	Cytochrome b5
SS1G_00445	390	Gene3D	G3DSA:3.10.120.10	Cyt_B5	5	87	1e-23	IPR001199	Cytochrome b5
SS1G_00445	390	ProfileScan	PS50255	CYTOCHROME_B5_2	7	86	0	IPR001199	Cytochrome b5
SS1G_00445	390	HMMPfam	PF04116	FA_hydroxylase	239	361	5.4e-05	IPR006694	Fatty acid hydroxylase
SS1G_00445	390	HMMPIR	PIRSF005149	IPC-B_HD	1	390	0	IPR014430	Inositolphosphorylceramide-B hydroxylase
SS1G_00445	390	PatternScan	PS00191	CYTOCHROME_B5_1	38	45	0	IPR018506	Cytochrome b5, heme-binding site
SS1G_00445	390	HMMPanther	PTHR12863	PTHR12863	3	383	0	NULL	NULL
SS1G_00446	796	HMMPfam	PF07217	Het-C	4	615	0	IPR010816	Heterokaryon incompatibility Het-C
SS1G_00451	581	HMMPanther	PTHR10196	FGGY_kin	45	578	0	IPR000577	Carbohydrate kinase, FGGY
SS1G_00451	581	HMMPanther	PTHR10196:SF9	Glycerol_kin	45	578	0	IPR005999	Glycerol kinase
SS1G_00451	581	HMMTigr	TIGR01311	glycerol_kin	65	568	0	IPR005999	Glycerol kinase
SS1G_00451	581	PatternScan	PS00933	FGGY_KINASES_1	199	211	0	IPR018483	Carbohydrate kinase, FGGY, conserved site
SS1G_00451	581	PatternScan	PS00445	FGGY_KINASES_2	433	453	0	IPR018483	Carbohydrate kinase, FGGY, conserved site
SS1G_00451	581	HMMPfam	PF00370	FGGY_N	67	321	5.8e-62	IPR018484	Carbohydrate kinase, FGGY, N-terminal
SS1G_00451	581	HMMPfam	PF02782	FGGY_C	330	522	2.1e-70	IPR018485	Carbohydrate kinase, FGGY, C-terminal
SS1G_00451	581	superfamily	SSF53067	SSF53067	66	323	1e-74	NULL	NULL
SS1G_00451	581	superfamily	SSF53067	SSF53067	323	571	2.29998e-73	NULL	NULL
SS1G_00451	581	Gene3D	G3DSA:3.30.420.40	G3DSA:3.30.420.40	66	322	1.8e-95	NULL	NULL
SS1G_00451	581	Gene3D	G3DSA:3.30.420.40	G3DSA:3.30.420.40	324	569	6.4e-98	NULL	NULL
SS1G_00452	820	HMMSmart	SM00849	Lactamase_B	36	245	6.3e-10	IPR001279	Beta-lactamase-like
SS1G_00452	820	HMMPfam	PF00753	Lactamase_B	33	207	2.8e-12	IPR001279	Beta-lactamase-like
SS1G_00452	820	HMMPfam	PF07521	RMMBL	427	467	0.00019	IPR011108	RNA-metabolising metallo-beta-lactamase
SS1G_00452	820	HMMPfam	PF11718	CPSF73-100_C	525	772	3e-72	IPR021718	Pre-mRNA 3&apos;-end-processing endonuclease polyadenylation factor C-term
SS1G_00452	820	HMMPfam	PF10996	Beta-Casp	262	397	1.8e-28	IPR022712	Beta-Casp domain
SS1G_00452	820	Gene3D	G3DSA:3.60.15.10	G3DSA:3.60.15.10	19	274	5.7e-53	NULL	NULL
SS1G_00452	820	superfamily	SSF56281	SSF56281	22	276	1.5e-40	NULL	NULL
SS1G_00452	820	HMMPanther	PTHR11203:SF11	PTHR11203:SF11	21	772	0	NULL	NULL
SS1G_00452	820	HMMPanther	PTHR11203	PTHR11203	21	772	0	NULL	NULL
SS1G_00453	492	HMMPfam	PF05236	TAF4	122	483	2.2e-14	IPR007900	Transcription initiation factor TFIID component TAF4
SS1G_00454	619	FPrintScan	PR00447	NATRESASSCMP	218	244	3.9e-49	IPR001046	Natural resistance-associated macrophage protein
SS1G_00454	619	FPrintScan	PR00447	NATRESASSCMP	247	266	3.9e-49	IPR001046	Natural resistance-associated macrophage protein
SS1G_00454	619	FPrintScan	PR00447	NATRESASSCMP	277	298	3.9e-49	IPR001046	Natural resistance-associated macrophage protein
SS1G_00454	619	FPrintScan	PR00447	NATRESASSCMP	329	352	3.9e-49	IPR001046	Natural resistance-associated macrophage protein
SS1G_00454	619	FPrintScan	PR00447	NATRESASSCMP	454	473	3.9e-49	IPR001046	Natural resistance-associated macrophage protein
SS1G_00454	619	FPrintScan	PR00447	NATRESASSCMP	482	499	3.9e-49	IPR001046	Natural resistance-associated macrophage protein
SS1G_00454	619	FPrintScan	PR00447	NATRESASSCMP	514	533	3.9e-49	IPR001046	Natural resistance-associated macrophage protein
SS1G_00454	619	HMMPfam	PF01566	Nramp	160	539	8.8e-85	IPR001046	Natural resistance-associated macrophage protein
SS1G_00454	619	HMMTigr	TIGR01197	nramp	137	538	0	IPR001046	Natural resistance-associated macrophage protein
SS1G_00454	619	HMMPanther	PTHR11706	Nramp	106	619	0	IPR001046	Natural resistance-associated macrophage protein
SS1G_00454	619	HMMPanther	PTHR11706:SF11	PTHR11706:SF11	106	619	0	NULL	NULL
SS1G_00458	389	HMMPfam	PF00150	Cellulase	110	365	3.6e-49	IPR001547	Glycoside hydrolase, family 5
SS1G_00458	389	Gene3D	G3DSA:3.20.20.80	Glyco_hydro_cat	82	384	2.1e-109	IPR013781	Glycoside hydrolase, subgroup, catalytic core
SS1G_00458	389	superfamily	SSF51445	Glyco_hydro_cat	81	388	8.19994e-88	IPR017853	Glycoside hydrolase, superfamily
SS1G_00464	433	HMMPanther	PTHR18919	Thiolase	1	433	0	IPR002155	Thiolase
SS1G_00464	433	HMMPIR	PIRSF000429	Ac-CoA_Ac_transf	45	433	0	IPR002155	Thiolase
SS1G_00464	433	HMMTigr	TIGR01930	AcCoA-C-Actrans	50	431	0	IPR002155	Thiolase
SS1G_00464	433	Gene3D	G3DSA:3.40.47.10	Thiolase-like_subgr	47	168	5.5e-54	IPR016038	Thiolase-like, subgroup
SS1G_00464	433	Gene3D	G3DSA:3.40.47.10	Thiolase-like_subgr	189	229	1e-58	IPR016038	Thiolase-like, subgroup
SS1G_00464	433	Gene3D	G3DSA:3.40.47.10	Thiolase-like_subgr	230	315	5.5e-54	IPR016038	Thiolase-like, subgroup
SS1G_00464	433	Gene3D	G3DSA:3.40.47.10	Thiolase-like_subgr	319	429	1e-58	IPR016038	Thiolase-like, subgroup
SS1G_00464	433	superfamily	SSF53901	Thiolase-like	37	307	3.2e-63	IPR016039	Thiolase-like
SS1G_00464	433	superfamily	SSF53901	Thiolase-like	311	433	6.70003e-41	IPR016039	Thiolase-like
SS1G_00464	433	PatternScan	PS00099	THIOLASE_3	414	427	0	IPR020610	Thiolase, active site
SS1G_00464	433	PatternScan	PS00737	THIOLASE_2	379	395	0	IPR020613	Thiolase, conserved site
SS1G_00464	433	HMMPfam	PF00108	Thiolase_N	46	303	1.5e-73	IPR020616	Thiolase, N-terminal
SS1G_00464	433	HMMPfam	PF02803	Thiolase_C	311	429	3.2e-41	IPR020617	Thiolase, C-terminal
SS1G_00464	433	HMMPanther	PTHR18919:SF15	PTHR18919:SF15	1	433	0	NULL	NULL
SS1G_00468	350	HMMPfam	PF01095	Pectinesterase	41	310	1e-40	IPR000070	Pectinesterase, catalytic
SS1G_00468	350	superfamily	SSF51126	Pectin_lyas_like	32	349	1.2e-61	IPR011050	Pectin lyase fold/virulence factor
SS1G_00468	350	Gene3D	G3DSA:2.160.20.10	Pectin_lyas_fold	35	311	3.4e-76	IPR012334	Pectin lyase fold
SS1G_00468	350	PatternScan	PS00503	PECTINESTERASE_2	194	203	0	IPR018040	Pectinesterase, active site
SS1G_00471	717	HMMPfam	PF00332	Glyco_hydro_17	619	701	0.00074	IPR000490	Glycoside hydrolase, family 17
SS1G_00471	717	Gene3D	G3DSA:3.20.20.80	Glyco_hydro_cat	441	701	1.1e-24	IPR013781	Glycoside hydrolase, subgroup, catalytic core
SS1G_00471	717	superfamily	SSF51445	Glyco_hydro_cat	406	708	1.1e-56	IPR017853	Glycoside hydrolase, superfamily
SS1G_00471	717	HMMPanther	PTHR16631	PTHR16631	177	717	8.70005e-114	NULL	NULL
SS1G_00471	717	HMMPanther	PTHR16631:SF1	PTHR16631:SF1	177	717	8.70005e-114	NULL	NULL
SS1G_00472	194	Gene3D	G3DSA:3.40.50.850	Isochorismatase_hydro	22	193	1.6e-45	IPR000868	Isochorismatase-like
SS1G_00472	194	superfamily	SSF52499	Iscrsm_hydrolase	21	193	7.69998e-42	IPR000868	Isochorismatase-like
SS1G_00472	194	HMMPfam	PF00857	Isochorismatase	24	191	1.1e-38	IPR000868	Isochorismatase-like
SS1G_00472	194	HMMPanther	PTHR11080:SF18	PTHR11080:SF18	1	194	6.40004e-70	NULL	NULL
SS1G_00472	194	HMMPanther	PTHR11080	PTHR11080	1	194	6.40004e-70	NULL	NULL
SS1G_00473	230	HMMPfam	PF07985	SRR1	113	175	4.8e-06	IPR012942	Sensitivity To Red Light Reduced-like, SRR1
SS1G_00475	299	HMMPfam	PF03184	DDE	113	296	4.3e-35	IPR004875	DDE superfamily endonuclease, CENP-B-like
SS1G_00475	299	ProfileScan	PS51253	HTH_CENPB	1	78	0	IPR006600	Pogo transposase / Cenp-B / PDC2, DNA-binding HTH domain
SS1G_00475	299	HMMPanther	PTHR19303:SF43	PTHR19303:SF43	5	289	1.6e-49	NULL	NULL
SS1G_00475	299	HMMPanther	PTHR19303	PTHR19303	5	289	1.6e-49	NULL	NULL
SS1G_00477	772	HMMSmart	SM00320	WD40	3	41	2.8e-07	IPR001680	WD40 repeat
SS1G_00477	772	HMMSmart	SM00320	WD40	98	137	0.00045	IPR001680	WD40 repeat
SS1G_00477	772	HMMSmart	SM00320	WD40	140	178	0.0016	IPR001680	WD40 repeat
SS1G_00477	772	HMMSmart	SM00320	WD40	180	223	0.29	IPR001680	WD40 repeat
SS1G_00477	772	HMMSmart	SM00320	WD40	225	263	4.7e-07	IPR001680	WD40 repeat
SS1G_00477	772	HMMSmart	SM00320	WD40	264	303	0.19	IPR001680	WD40 repeat
SS1G_00477	772	superfamily	SSF50978	WD40_like	2	303	5.09999e-48	IPR011046	WD40 repeat-like-containing domain
SS1G_00477	772	HMMPfam	PF08324	PUL	498	767	3.6e-40	IPR013535	PUL
SS1G_00477	772	ProfileScan	PS51396	PUL	498	770	0	IPR013535	PUL
SS1G_00477	772	HMMPfam	PF09070	PFU	348	462	1.1e-40	IPR015155	PLAA family ubiquitin binding, PFU
SS1G_00477	772	ProfileScan	PS51394	PFU	371	467	0	IPR015155	PLAA family ubiquitin binding, PFU
SS1G_00477	772	Gene3D	G3DSA:2.130.10.10	WD40/YVTN_repeat-like	10	308	2.7e-50	IPR015943	WD40/YVTN repeat-like-containing domain
SS1G_00477	772	ProfileScan	PS50294	WD_REPEATS_REGION	10	272	0	IPR017986	WD40-repeat-containing domain
SS1G_00477	772	HMMPfam	PF00400	WD40	6	41	1e-05	IPR019781	WD40 repeat, subgroup
SS1G_00477	772	HMMPfam	PF00400	WD40	104	136	0.0019	IPR019781	WD40 repeat, subgroup
SS1G_00477	772	HMMPfam	PF00400	WD40	141	177	0.018	IPR019781	WD40 repeat, subgroup
SS1G_00477	772	HMMPfam	PF00400	WD40	181	222	180	IPR019781	WD40 repeat, subgroup
SS1G_00477	772	HMMPfam	PF00400	WD40	227	263	0.00062	IPR019781	WD40 repeat, subgroup
SS1G_00477	772	HMMPfam	PF00400	WD40	265	302	230	IPR019781	WD40 repeat, subgroup
SS1G_00477	772	ProfileScan	PS50082	WD_REPEATS_2	10	41	0	IPR019782	WD40 repeat 2
SS1G_00477	772	ProfileScan	PS50082	WD_REPEATS_2	105	136	0	IPR019782	WD40 repeat 2
SS1G_00477	772	ProfileScan	PS50082	WD_REPEATS_2	232	263	0	IPR019782	WD40 repeat 2
SS1G_00477	772	FPrintScan	PR00320	GPROTEINBRPT	28	42	5.8e-05	IPR020472	G-protein beta WD-40 repeat
SS1G_00477	772	FPrintScan	PR00320	GPROTEINBRPT	124	138	5.8e-05	IPR020472	G-protein beta WD-40 repeat
SS1G_00477	772	FPrintScan	PR00320	GPROTEINBRPT	210	224	5.8e-05	IPR020472	G-protein beta WD-40 repeat
SS1G_00477	772	HMMPanther	PTHR19849	PTHR19849	1	772	0	NULL	NULL
SS1G_00478	351	HMMSmart	SM00320	WD40	8	53	20	IPR001680	WD40 repeat
SS1G_00478	351	HMMSmart	SM00320	WD40	56	95	4.3e-07	IPR001680	WD40 repeat
SS1G_00478	351	HMMSmart	SM00320	WD40	98	137	1e-05	IPR001680	WD40 repeat
SS1G_00478	351	HMMSmart	SM00320	WD40	162	203	0.022	IPR001680	WD40 repeat
SS1G_00478	351	HMMSmart	SM00320	WD40	257	296	190	IPR001680	WD40 repeat
SS1G_00478	351	HMMSmart	SM00320	WD40	299	338	3.8e-11	IPR001680	WD40 repeat
SS1G_00478	351	superfamily	SSF50978	WD40_like	7	342	1.8e-53	IPR011046	WD40 repeat-like-containing domain
SS1G_00478	351	Gene3D	G3DSA:2.130.10.10	WD40/YVTN_repeat-like	11	338	1.3e-54	IPR015943	WD40/YVTN repeat-like-containing domain
SS1G_00478	351	ProfileScan	PS50294	WD_REPEATS_REGION	63	338	0	IPR017986	WD40-repeat-containing domain
SS1G_00478	351	PatternScan	PS00678	WD_REPEATS_1	82	96	0	IPR019775	WD40 repeat, conserved site
SS1G_00478	351	HMMPfam	PF00400	WD40	14	47	15	IPR019781	WD40 repeat, subgroup
SS1G_00478	351	HMMPfam	PF00400	WD40	61	95	0.00029	IPR019781	WD40 repeat, subgroup
SS1G_00478	351	HMMPfam	PF00400	WD40	106	137	0.079	IPR019781	WD40 repeat, subgroup
SS1G_00478	351	HMMPfam	PF00400	WD40	174	203	0.0066	IPR019781	WD40 repeat, subgroup
SS1G_00478	351	HMMPfam	PF00400	WD40	305	338	8.7e-09	IPR019781	WD40 repeat, subgroup
SS1G_00478	351	ProfileScan	PS50082	WD_REPEATS_2	63	104	0	IPR019782	WD40 repeat 2
SS1G_00478	351	ProfileScan	PS50082	WD_REPEATS_2	104	138	0	IPR019782	WD40 repeat 2
SS1G_00478	351	ProfileScan	PS50082	WD_REPEATS_2	174	212	0	IPR019782	WD40 repeat 2
SS1G_00478	351	ProfileScan	PS50082	WD_REPEATS_2	306	338	0	IPR019782	WD40 repeat 2
SS1G_00478	351	FPrintScan	PR00320	GPROTEINBRPT	82	96	4.4e-05	IPR020472	G-protein beta WD-40 repeat
SS1G_00478	351	FPrintScan	PR00320	GPROTEINBRPT	190	204	4.4e-05	IPR020472	G-protein beta WD-40 repeat
SS1G_00478	351	FPrintScan	PR00320	GPROTEINBRPT	325	339	4.4e-05	IPR020472	G-protein beta WD-40 repeat
SS1G_00478	351	HMMPanther	PTHR19877:SF2	PTHR19877:SF2	5	348	2.1e-118	NULL	NULL
SS1G_00478	351	HMMPanther	PTHR19877	PTHR19877	5	348	2.1e-118	NULL	NULL
SS1G_00479	883	HMMPfam	PF06371	Drf_GBD	370	617	4.3e-11	IPR010473	Diaphanous GTPase-binding
SS1G_00479	883	superfamily	SSF48371	ARM-type_fold	375	843	5.40002e-64	IPR016024	Armadillo-type fold
SS1G_00479	883	HMMPanther	PTHR11584:SF327	PTHR11584:SF327	510	845	0	NULL	NULL
SS1G_00479	883	HMMPanther	PTHR11584	PTHR11584	510	845	0	NULL	NULL
SS1G_00480	379	HMMPfam	PF06999	Suc_Fer-like	98	362	1.9e-32	IPR009737	Sucraseferredoxin-like
SS1G_00480	379	Gene3D	G3DSA:3.40.30.10	Thioredoxin_fold	230	299	3.2e-07	IPR012335	Thioredoxin fold
SS1G_00480	379	Gene3D	G3DSA:3.40.30.10	Thioredoxin_fold	335	361	3.2e-07	IPR012335	Thioredoxin fold
SS1G_00480	379	superfamily	SSF52833	Thiordxn-like_fd	228	373	1.2e-10	IPR012336	Thioredoxin-like fold
SS1G_00481	459	Gene3D	G3DSA:2.40.50.140	OB_NA_bd_sub	222	310	1.4e-07	IPR012340	Nucleic acid-binding, OB-fold
SS1G_00481	459	superfamily	SSF50249	Nucleic_acid_OB	217	324	2.2e-07	IPR016027	Nucleic acid-binding, OB-fold-like
SS1G_00483	232	HMMPfam	PF00156	Pribosyltran	67	193	1e-18	IPR000836	Phosphoribosyltransferase
SS1G_00483	232	superfamily	SSF53271	SSF53271	37	204	2.60001e-19	NULL	NULL
SS1G_00483	232	Gene3D	G3DSA:3.40.50.2020	G3DSA:3.40.50.2020	69	200	1e-20	NULL	NULL
SS1G_00484	522	HMMPfam	PF09792	But2	27	264	1.7e-52	IPR018620	Ubiquitin 3 binding protein But2
SS1G_00484	522	HMMPfam	PF09792	But2	236	521	2.8e-75	IPR018620	Ubiquitin 3 binding protein But2
SS1G_00485	372	HMMPfam	PF01565	FAD_binding_4	65	116	5.5e-05	IPR006094	FAD linked oxidase, N-terminal
SS1G_00485	372	ProfileScan	PS51387	FAD_PCMH	1	147	0	IPR016166	FAD-binding, type 2
SS1G_00485	372	superfamily	SSF56176	FAD-binding_2	61	147	8.49999e-21	IPR016166	FAD-binding, type 2
SS1G_00485	372	Gene3D	G3DSA:3.30.465.20	FAD-linked_oxidase_FAD-bd_sub2	70	147	1.1e-10	IPR016168	FAD-linked oxidase, FAD-binding, subdomain 2
SS1G_00485	372	HMMPanther	PTHR13878	PTHR13878	63	241	1.2e-30	NULL	NULL
SS1G_00485	372	HMMPanther	PTHR13878:SF15	PTHR13878:SF15	63	241	1.2e-30	NULL	NULL
SS1G_00488	584	ProfileScan	PS50089	ZF_RING_2	267	321	0	IPR001841	Zinc finger, RING-type
SS1G_00488	584	HMMSmart	SM00184	RING	267	321	0.22	IPR001841	Zinc finger, RING-type
SS1G_00488	584	HMMSmart	SM00647	IBR	340	399	2e-07	IPR002867	Zinc finger, C6HC-type
SS1G_00488	584	HMMPfam	PF01485	IBR	344	399	5.4e-07	IPR002867	Zinc finger, C6HC-type
SS1G_00488	584	Gene3D	G3DSA:3.30.40.10	Znf_RING/FYVE/PHD	264	332	1.7e-05	IPR013083	Zinc finger, RING/FYVE/PHD-type
SS1G_00488	584	superfamily	SSF57850	SSF57850	260	355	3.3e-09	NULL	NULL
SS1G_00488	584	superfamily	SSF57850	SSF57850	337	406	2.1e-09	NULL	NULL
SS1G_00488	584	superfamily	SSF57850	SSF57850	409	504	3.3e-08	NULL	NULL
SS1G_00488	584	HMMPanther	PTHR11685	PTHR11685	34	481	6.79999e-29	NULL	NULL
SS1G_00489	459	HMMPfam	PF03184	DDE	100	232	6.9e-33	IPR004875	DDE superfamily endonuclease, CENP-B-like
SS1G_00489	459	ProfileScan	PS51253	HTH_CENPB	1	47	9.263	IPR006600	Pogo transposase / Cenp-B / PDC2, DNA-binding HTH domain
SS1G_00489	459	HMMPanther	PTHR19303:SF42	PUTATIVE UNCHARACTERIZED PROTEIN (ORF)	1	344	3.7e-59	NULL	NULL
SS1G_00489	459	HMMPanther	PTHR19303	FAMILY NOT NAMED	1	344	3.7e-59	NULL	NULL
SS1G_00489	459	Seg	seg	seg	255	262	NA	NULL	NULL
SS1G_00489	459	Seg	seg	seg	421	427	NA	NULL	NULL
SS1G_00490	2405	ProfileScan	PS50096	IQ	866	895	0	IPR000048	IQ motif, EF-hand binding site
SS1G_00490	2405	HMMPfam	PF00063	Myosin_head	174	851	0	IPR001609	Myosin head, motor domain
SS1G_00490	2405	FPrintScan	PR00193	MYOSINHEAVY	201	220	7.30001e-59	IPR001609	Myosin head, motor domain
SS1G_00490	2405	FPrintScan	PR00193	MYOSINHEAVY	257	282	7.30001e-59	IPR001609	Myosin head, motor domain
SS1G_00490	2405	FPrintScan	PR00193	MYOSINHEAVY	309	336	7.30001e-59	IPR001609	Myosin head, motor domain
SS1G_00490	2405	FPrintScan	PR00193	MYOSINHEAVY	547	575	7.30001e-59	IPR001609	Myosin head, motor domain
SS1G_00490	2405	FPrintScan	PR00193	MYOSINHEAVY	601	629	7.30001e-59	IPR001609	Myosin head, motor domain
SS1G_00490	2405	HMMSmart	SM00242	MYSc	165	864	0	IPR001609	Myosin head, motor domain
SS1G_00490	2405	HMMPfam	PF01576	Myosin_tail_1	2163	2355	2.4e-11	IPR002928	Myosin tail
SS1G_00490	2405	HMMPfam	PF02736	Myosin_N	119	158	0.061	IPR004009	Myosin, N-terminal, SH3-like
SS1G_00490	2405	HMMPanther	PTHR13140	PTHR13140	74	2315	0	NULL	NULL
SS1G_00490	2405	Gene3D	G3DSA:4.10.270.10	G3DSA:4.10.270.10	862	925	5.3e-21	NULL	NULL
SS1G_00490	2405	HMMPanther	PTHR13140:SF23	PTHR13140:SF23	74	2315	0	NULL	NULL
SS1G_00490	2405	superfamily	SSF52540	SSF52540	140	923	0	NULL	NULL
SS1G_00492	508	HMMPfam	PF07690	MFS_1	72	438	7.2e-31	IPR011701	Major facilitator superfamily MFS-1
SS1G_00492	508	superfamily	SSF103473	MFS_gen_substrate_transporter	1	488	1.09999e-79	IPR016196	Major facilitator superfamily, general substrate transporter
SS1G_00492	508	ProfileScan	PS50850	MFS	67	481	0	IPR020846	Major facilitator superfamily
SS1G_00492	508	HMMPanther	PTHR11662:SF3	PTHR11662:SF3	9	505	0	NULL	NULL
SS1G_00492	508	HMMPanther	PTHR11662	PTHR11662	9	505	0	NULL	NULL
SS1G_00492	508	Gene3D	G3DSA:1.20.1250.20	G3DSA:1.20.1250.20	61	262	5.6e-51	NULL	NULL
SS1G_00492	508	Gene3D	G3DSA:1.20.1250.20	G3DSA:1.20.1250.20	291	487	5.6e-51	NULL	NULL
SS1G_00494	759	ProfileScan	PS50102	RRM	108	200	0	IPR000504	RNA recognition motif domain
SS1G_00494	759	HMMPfam	PF10443	RNA12	287	715	0	IPR018850	Mitochondrial escape protein 2
SS1G_00494	759	superfamily	SSF52540	SSF52540	267	582	3.2e-06	NULL	NULL
SS1G_00495	235	HMMPfam	PF11326	DUF3128	103	196	1.1e-28	IPR021475	Protein of unknown function DUF3128
SS1G_00498	404	ProfileScan	PS50878	RT_POL	215	404	0	IPR000477	Reverse transcriptase
SS1G_00498	404	HMMPfam	PF00078	RVT_1	238	380	7.2e-18	IPR000477	Reverse transcriptase
SS1G_00498	404	HMMPanther	PTHR19446	Rev_txptase	169	387	8.90001e-22	NULL	NULL
SS1G_00498	404	HMMPanther	PTHR19446:SF105	PTHR19446:SF105	169	387	8.90001e-22	NULL	NULL
SS1G_00501	246	HMMPfam	PF01670	Glyco_hydro_12	98	245	2.9e-29	IPR002594	Glycoside hydrolase, family 12
SS1G_00501	246	superfamily	SSF49899	ConA_like_lec_gl	29	246	2.50001e-71	IPR008985	Concanavalin A-like lectin/glucanase
SS1G_00501	246	Gene3D	G3DSA:2.60.120.180	Glyco_hydro_11/12_cat	28	245	4.6e-82	IPR013319	Glycoside hydrolase, family 11/12, catalytic domain
SS1G_00502	149	BlastProDom	PD003854	Ribosomal_S19e	5	116	0	IPR001266	Ribosomal protein S19e
SS1G_00502	149	HMMPanther	PTHR11710	Ribosomal_S19E	1	145	1.19999e-88	IPR001266	Ribosomal protein S19e
SS1G_00502	149	HMMPfam	PF01090	Ribosomal_S19e	4	142	2.4e-52	IPR001266	Ribosomal protein S19e
SS1G_00502	149	PatternScan	PS00628	RIBOSOMAL_S19E	89	108	0	IPR018277	Ribosomal protein S19e, conserved site
SS1G_00502	149	superfamily	SSF46785	SSF46785	48	137	1.1e-06	NULL	NULL
SS1G_00504	206	HMMSmart	SM00471	HDc	5	139	0.81	IPR003607	Metal-dependent phosphohydrolase, HD domain
SS1G_00504	206	Gene3D	G3DSA:1.10.3210.10	HD	2	195	1.9e-30	IPR023279	HD domain
SS1G_00505	718	superfamily	SSF48208	Glyco_trans_6hp	292	549	3.4e-13	IPR008928	Six-hairpin glycosidase-like
SS1G_00505	718	HMMPfam	PF07971	Glyco_hydro_92	266	570	6e-101	IPR012939	Glycosyl hydrolase 92
SS1G_00505	718	HMMPfam	PF07971	Glyco_hydro_92	574	696	5.8e-34	IPR012939	Glycosyl hydrolase 92
SS1G_00507	1477	ProfileScan	PS50878	RT_POL	822	1092	0	IPR000477	Reverse transcriptase
SS1G_00507	1477	HMMPfam	PF00078	RVT_1	847	1092	1.8e-31	IPR000477	Reverse transcriptase
SS1G_00507	1477	HMMSmart	SM00343	ZnF_C2HC	316	332	2.1	IPR001878	Zinc finger, CCHC-type
SS1G_00507	1477	ProfileScan	PS50879	RNASE_H	1304	1443	0	IPR002156	Ribonuclease H domain
SS1G_00507	1477	HMMPfam	PF00075	RnaseH	1308	1441	2.3e-11	IPR002156	Ribonuclease H domain
SS1G_00507	1477	HMMPfam	PF03372	Exo_endo_phos	346	554	1e-05	IPR005135	Endonuclease/exonuclease/phosphatase
SS1G_00507	1477	superfamily	SSF56219	Exo_endo_phos	344	558	1.1e-38	IPR005135	Endonuclease/exonuclease/phosphatase
SS1G_00507	1477	superfamily	SSF53098	RNaseH_fold	1306	1455	1.2e-20	IPR012337	Ribonuclease H-like
SS1G_00507	1477	superfamily	SSF56672	SSF56672	743	1022	2.8e-08	NULL	NULL
SS1G_00507	1477	Gene3D	G3DSA:3.30.420.10	G3DSA:3.30.420.10	1301	1438	2.5e-21	NULL	NULL
SS1G_00507	1477	Gene3D	G3DSA:3.60.10.10	G3DSA:3.60.10.10	345	555	7.6e-37	NULL	NULL
SS1G_00507	1477	HMMPanther	PTHR19446	Rev_txptase	793	1150	4.79999e-39	NULL	NULL
SS1G_00509	365	HMMSmart	SM00633	Glyco_10	112	365	1.50001e-116	IPR001000	Glycoside hydrolase, family 10
SS1G_00509	365	FPrintScan	PR00134	GLHYDRLASE10	143	155	2.5e-18	IPR001000	Glycoside hydrolase, family 10
SS1G_00509	365	FPrintScan	PR00134	GLHYDRLASE10	186	197	2.5e-18	IPR001000	Glycoside hydrolase, family 10
SS1G_00509	365	FPrintScan	PR00134	GLHYDRLASE10	230	241	2.5e-18	IPR001000	Glycoside hydrolase, family 10
SS1G_00509	365	FPrintScan	PR00134	GLHYDRLASE10	261	273	2.5e-18	IPR001000	Glycoside hydrolase, family 10
SS1G_00509	365	HMMPfam	PF00331	Glyco_hydro_10	70	364	4.9e-98	IPR001000	Glycoside hydrolase, family 10
SS1G_00509	365	Gene3D	G3DSA:3.20.20.80	Glyco_hydro_cat	71	364	5.1e-118	IPR013781	Glycoside hydrolase, subgroup, catalytic core
SS1G_00509	365	superfamily	SSF51445	Glyco_hydro_cat	62	365	5.60005e-97	IPR017853	Glycoside hydrolase, superfamily
SS1G_00513	312	HMMPanther	PTHR21666	PTHR21666	110	254	3.6e-18	NULL	NULL
SS1G_00513	312	HMMPanther	PTHR21666:SF52	PTHR21666:SF52	110	254	3.6e-18	NULL	NULL
SS1G_00513	312	Gene3D	G3DSA:1.10.530.10	G3DSA:1.10.530.10	115	251	4.1e-05	NULL	NULL
SS1G_00514	270	Gene3D	G3DSA:3.20.20.80	Glyco_hydro_cat	124	256	2.4e-22	IPR013781	Glycoside hydrolase, subgroup, catalytic core
SS1G_00514	270	superfamily	SSF51445	Glyco_hydro_cat	45	257	1.5e-32	IPR017853	Glycoside hydrolase, superfamily
SS1G_00514	270	HMMPfam	PF02156	Glyco_hydro_26	126	234	2.3e-07	IPR022790	Endoglucanase H/Glycosyl hydrolase family 26
SS1G_00515	367	HMMPfam	PF01370	Epimerase	23	285	2.4e-19	IPR001509	NAD-dependent epimerase/dehydratase
SS1G_00515	367	Gene3D	G3DSA:3.40.50.720	NAD(P)-bd	19	303	2.4e-38	IPR016040	NAD(P)-binding domain
SS1G_00515	367	HMMPanther	PTHR10366:SF10	PTHR10366:SF10	6	358	3.10001e-92	NULL	NULL
SS1G_00515	367	superfamily	SSF51735	NAD(P)-bd	10	358	5.8e-58	NULL	NULL
SS1G_00515	367	HMMPanther	PTHR10366	PTHR10366	6	358	3.10001e-92	NULL	NULL
SS1G_00516	605	HMMPfam	PF03659	Glyco_hydro_71	1	157	1.5e-53	IPR005197	Glycoside hydrolase, family 71
SS1G_00516	605	HMMPanther	PTHR10566:SF1	PTHR10566:SF1	1	63	2.9e-28	NULL	NULL
SS1G_00516	605	HMMPanther	PTHR10566	PTHR10566	1	63	2.9e-28	NULL	NULL
SS1G_00517	47	HMMPfam	PF03659	Glyco_hydro_71	10	47	6.3e-07	IPR005197	Glycoside hydrolase, family 71
SS1G_00519	360	Gene3D	G3DSA:1.10.8.300	G3DSA:1.10.8.300	231	321	3.7e-09	NULL	NULL
SS1G_00520	789	HMMPfam	PF04840	Vps16_C	462	770	3e-76	IPR006925	Vps16, C-terminal
SS1G_00520	789	HMMPfam	PF04841	Vps16_N	4	46	0.011	IPR006926	Vps16, N-terminal
SS1G_00520	789	HMMPfam	PF04841	Vps16_N	50	369	2.3e-72	IPR006926	Vps16, N-terminal
SS1G_00520	789	superfamily	SSF50978	WD40_like	33	238	6.1e-09	IPR011046	WD40 repeat-like-containing domain
SS1G_00520	789	Gene3D	G3DSA:2.130.10.10	WD40/YVTN_repeat-like	41	237	3e-06	IPR015943	WD40/YVTN repeat-like-containing domain
SS1G_00520	789	HMMPIR	PIRSF007949	VPS16	1	788	0	IPR016534	Vacuolar protein sorting-associated protein 16
SS1G_00520	789	HMMPanther	PTHR12811	PTHR12811	1	788	0	NULL	NULL
SS1G_00521	628	Gene3D	G3DSA:2.60.200.20	FHA	219	342	2.3e-28	IPR000253	Forkhead-associated (FHA) domain
SS1G_00521	628	HMMSmart	SM00240	FHA	236	299	4.3e-09	IPR000253	Forkhead-associated (FHA) domain
SS1G_00521	628	ProfileScan	PS50006	FHA_DOMAIN	237	299	0	IPR000253	Forkhead-associated (FHA) domain
SS1G_00521	628	HMMPfam	PF00498	FHA	238	320	2.4e-11	IPR000253	Forkhead-associated (FHA) domain
SS1G_00521	628	ProfileScan	PS50089	ZF_RING_2	361	406	0	IPR001841	Zinc finger, RING-type
SS1G_00521	628	HMMSmart	SM00184	RING	361	405	0.0037	IPR001841	Zinc finger, RING-type
SS1G_00521	628	superfamily	SSF49879	SMAD_FHA	207	342	4.49999e-20	IPR008984	SMAD/FHA domain
SS1G_00521	628	Gene3D	G3DSA:3.30.40.10	Znf_RING/FYVE/PHD	355	411	6.1e-09	IPR013083	Zinc finger, RING/FYVE/PHD-type
SS1G_00521	628	HMMPanther	PTHR22766:SF16	PTHR22766:SF16	203	422	7.00004e-88	NULL	NULL
SS1G_00521	628	HMMPanther	PTHR22766	PTHR22766	203	422	7.00004e-88	NULL	NULL
SS1G_00521	628	superfamily	SSF57850	SSF57850	335	412	1.7e-11	NULL	NULL
SS1G_00522	523	PatternScan	PS00143	INSULINASE	44	67	0	IPR001431	Peptidase M16, zinc-binding site
SS1G_00522	523	HMMPfam	PF05193	Peptidase_M16_C	177	421	2.7e-35	IPR007863	Peptidase M16, C-terminal
SS1G_00522	523	Gene3D	G3DSA:3.30.830.10	Pept_M16_core	15	221	9.3e-87	IPR011237	Peptidase M16, core
SS1G_00522	523	Gene3D	G3DSA:3.30.830.10	Pept_M16_core	297	515	9.7e-56	IPR011237	Peptidase M16, core
SS1G_00522	523	superfamily	SSF63411	Metalloenz_metal-bd	11	226	3.49999e-49	IPR011249	Metalloenzyme, LuxS/M16 peptidase-like, metal-binding
SS1G_00522	523	superfamily	SSF63411	Metalloenz_metal-bd	299	476	7.30001e-25	IPR011249	Metalloenzyme, LuxS/M16 peptidase-like, metal-binding
SS1G_00522	523	HMMPfam	PF00675	Peptidase_M16	24	171	4.9e-41	IPR011765	Peptidase M16, N-terminal
SS1G_00522	523	HMMPanther	PTHR11851:SF49	PTHR11851:SF49	15	516	0	NULL	NULL
SS1G_00522	523	HMMPanther	PTHR11851	PTHR11851	15	516	0	NULL	NULL
SS1G_00523	395	HMMPfam	PF04179	Init_tRNA_PT	24	109	8.7e-42	IPR007306	Initiator tRNA phosphoribosyl transferase
SS1G_00523	395	HMMPfam	PF04179	Init_tRNA_PT	112	384	7.8e-76	IPR007306	Initiator tRNA phosphoribosyl transferase
SS1G_00525	1023	HMMPfam	PF00999	Na_H_Exchanger	17	434	2.2e-63	IPR006153	Cation/H+ exchanger
SS1G_00525	1023	HMMPfam	PF08619	Nha1_C	458	998	7.5e-100	IPR013928	Alkali metal cation/H+ antiporter Nha1, C-terminal
SS1G_00525	1023	HMMPanther	PTHR10110:SF7	Cation/H_exchang_CvrA_cons-reg	84	431	8.3e-13	IPR018421	Cation/H+ exchanger, CvrA-type, bacteria
SS1G_00525	1023	HMMPanther	PTHR10110	Cation/H_exchanger_cons-reg	84	431	8.3e-13	IPR018422	Cation/H+ exchanger, CPA1 family
SS1G_00526	926	HMMPfam	PF00350	Dynamin_N	280	450	1.7e-13	IPR001401	Dynamin, GTPase domain
SS1G_00526	926	Gene3D	G3DSA:3.40.50.300	G3DSA:3.40.50.300	274	312	3.2e-20	NULL	NULL
SS1G_00526	926	Gene3D	G3DSA:3.40.50.300	G3DSA:3.40.50.300	375	488	3.2e-20	NULL	NULL
SS1G_00526	926	superfamily	SSF52540	SSF52540	270	472	1.2e-20	NULL	NULL
SS1G_00526	926	HMMPanther	PTHR10465:SF0	PTHR10465:SF0	2	914	0	NULL	NULL
SS1G_00526	926	HMMPanther	PTHR10465	PTHR10465	2	914	0	NULL	NULL
SS1G_00527	228	HMMPfam	PF03357	Snf7	21	186	1.3e-35	IPR005024	Snf7
SS1G_00527	228	HMMPanther	PTHR10476:SF4	PTHR10476:SF4	2	228	7.29994e-116	NULL	NULL
SS1G_00527	228	HMMPanther	PTHR10476	PTHR10476	2	228	7.29994e-116	NULL	NULL
SS1G_00528	632	PatternScan	PS01032	PP2C	227	235	0	IPR000222	Protein phosphatase 2C, manganese/magnesium aspartate binding site
SS1G_00528	632	HMMSmart	SM00331	PP2C_SIG	205	509	0.64	IPR001932	Protein phosphatase 2C-like
SS1G_00528	632	Gene3D	G3DSA:3.60.40.10	PP2C-related	140	181	1.4e-90	IPR001932	Protein phosphatase 2C-like
SS1G_00528	632	Gene3D	G3DSA:3.60.40.10	PP2C-related	223	295	1.4e-90	IPR001932	Protein phosphatase 2C-like
SS1G_00528	632	Gene3D	G3DSA:3.60.40.10	PP2C-related	366	511	1.4e-90	IPR001932	Protein phosphatase 2C-like
SS1G_00528	632	superfamily	SSF81606	PP2C-related	155	510	1.69999e-65	IPR001932	Protein phosphatase 2C-like
SS1G_00528	632	HMMSmart	SM00332	PP2Cc	146	507	1.09999e-76	IPR001932	Protein phosphatase 2C-like
SS1G_00528	632	HMMPfam	PF00481	PP2C	199	296	1.2e-05	IPR014045	Protein phosphatase 2C, N-terminal
SS1G_00528	632	HMMPfam	PF00481	PP2C	366	501	1.7e-47	IPR014045	Protein phosphatase 2C, N-terminal
SS1G_00528	632	HMMPanther	PTHR13832	PP2C	1	600	2.89998e-123	IPR015655	Protein phosphatase 2C
SS1G_00528	632	HMMPanther	PTHR13832:SF87	PTHR13832:SF87	1	600	2.89998e-123	NULL	NULL
SS1G_00532	492	HMMSmart	SM00717	SANT	285	331	2.4	IPR001005	SANT domain, DNA binding
SS1G_00532	492	HMMSmart	SM00717	SANT	438	487	30	IPR001005	SANT domain, DNA binding
SS1G_00534	110	ProfileScan	PS51257	PROKAR_LIPOPROTEIN	1	32	0	NULL	NULL
SS1G_00535	217	PatternScan	PS01199	RIBOSOMAL_L1	117	136	0	IPR002143	Ribosomal protein L1
SS1G_00535	217	HMMPfam	PF00687	Ribosomal_L1	11	213	1.3e-49	IPR002143	Ribosomal protein L1
SS1G_00535	217	HMMPIR	PIRSF002155	Ribosomal_L1	1	217	2.00001e-65	IPR002143	Ribosomal protein L1
SS1G_00535	217	superfamily	SSF56808	Ribosomal_L1	7	217	2.1e-70	IPR002143	Ribosomal protein L1
SS1G_00535	217	Gene3D	G3DSA:3.30.190.20	Ribosomal_L1_2-a/b-sand	12	61	1.4e-34	IPR016094	Ribosomal protein L1, 2-layer alpha/beta-sandwich
SS1G_00535	217	Gene3D	G3DSA:3.30.190.20	Ribosomal_L1_2-a/b-sand	153	217	1.4e-34	IPR016094	Ribosomal protein L1, 2-layer alpha/beta-sandwich
SS1G_00535	217	Gene3D	G3DSA:3.40.50.790	Ribosomal_L1_3-a/b-sand	62	152	1.6e-34	IPR016095	Ribosomal protein L1, 3-layer alpha/beta-sandwich
[truncated: 52,848 more rows]

## Sheet: GO annot
Table S2. The genome annotations of S. sclerotiorum by GO
Level	GO ID	Term	Type	#Seqs	Graph Score	Sequences
1	GO:0003674	molecular_function	molecular_function	4667	1689.14	SS1G_00929, SS1G_02462, SS1G_03602, SS1G_03998, SS1G_09902, SS1G_00306, SS1G_12269, SS1G_13813, SS1G_04072, SS1G_00805, SS1G_08193, SS1G_12744, SS1G_00840, SS1G_01068, SS1G_01299, SS1G_01582, SS1G_01633, SS1G_02379, SS1G_02537, SS1G_02731, SS1G_03210, SS1G_03736, SS1G_03855, SS1G_04048, SS1G_04160, SS1G_04568, SS1G_04783, SS1G_04924, SS1G_05097, SS1G_05354, SS1G_05592, SS1G_06474, SS1G_06550, SS1…
1	GO:0008150	biological_process	biological_process	3915	894.61	SS1G_01591, SS1G_01961, SS1G_04145, SS1G_05291, SS1G_06331, SS1G_07573, SS1G_07824, SS1G_08563, SS1G_10193, SS1G_10195, SS1G_11064, SS1G_11394, SS1G_12265, SS1G_12301, SS1G_12716, SS1G_13847, SS1G_13885, SS1G_14132, SS1G_01487, SS1G_01652, SS1G_02651, SS1G_04454, SS1G_04455, SS1G_09540, SS1G_10174, SS1G_10280, SS1G_10281, SS1G_10951, SS1G_11466, SS1G_12177, SS1G_13042, SS1G_13215, SS1G_13754, SS1…
1	GO:0005575	cellular_component	cellular_component	2246	330.87	SS1G_11323, SS1G_01407, SS1G_01855, SS1G_05285, SS1G_05960, SS1G_13306, SS1G_00233, SS1G_04020, SS1G_04466, SS1G_03010, SS1G_03074, SS1G_03787, SS1G_10682, SS1G_14389, SS1G_11585, SS1G_03179, SS1G_08505, SS1G_10240, SS1G_12213, SS1G_13993, SS1G_05589, SS1G_08580, SS1G_12196, SS1G_00897, SS1G_01135, SS1G_01548, SS1G_01605, SS1G_01641, SS1G_01818, SS1G_01827, SS1G_02200, SS1G_04071, SS1G_04652, SS1…
2	GO:0016209	antioxidant activity	molecular_function	23	12.2	SS1G_00741, SS1G_01657, SS1G_02121, SS1G_02495, SS1G_05304, SS1G_05925, SS1G_10078, SS1G_10705, SS1G_12609, SS1G_13391, SS1G_03719, SS1G_04704, SS1G_09702, SS1G_12928, SS1G_05899, SS1G_00547, SS1G_01081, SS1G_02784, SS1G_05200, SS1G_05689, SS1G_06186, SS1G_09141, SS1G_05927
2	GO:0003824	catalytic activity	molecular_function	2950	930.83	SS1G_00929, SS1G_02462, SS1G_03602, SS1G_03998, SS1G_09902, SS1G_00306, SS1G_12269, SS1G_04072, SS1G_00805, SS1G_08193, SS1G_00840, SS1G_13491, SS1G_03418, SS1G_06145, SS1G_06734, SS1G_12385, SS1G_04030, SS1G_04530, SS1G_13344, SS1G_00252, SS1G_00588, SS1G_00885, SS1G_00934, SS1G_01598, SS1G_01705, SS1G_02959, SS1G_03009, SS1G_03753, SS1G_05346, SS1G_05855, SS1G_05928, SS1G_06114, SS1G_06285, SS1…
2	GO:0045735	nutrient reservoir activity	molecular_function	2	2	SS1G_08814, SS1G_10796
2	GO:0005488	binding	molecular_function	2976	1368.49	SS1G_01068, SS1G_01299, SS1G_01582, SS1G_01633, SS1G_02379, SS1G_02537, SS1G_02731, SS1G_03210, SS1G_03736, SS1G_03855, SS1G_04048, SS1G_04072, SS1G_04160, SS1G_04568, SS1G_04783, SS1G_04924, SS1G_05097, SS1G_05354, SS1G_05592, SS1G_06474, SS1G_06550, SS1G_06595, SS1G_07102, SS1G_07120, SS1G_07590, SS1G_07636, SS1G_07715, SS1G_07774, SS1G_08167, SS1G_08616, SS1G_08813, SS1G_08921, SS1G_09007, SS1…
2	GO:0030234	enzyme regulator activity	molecular_function	60	16.2	SS1G_05468, SS1G_02440, SS1G_02593, SS1G_04075, SS1G_05193, SS1G_14476, SS1G_02841, SS1G_13515, SS1G_11648, SS1G_02172, SS1G_06750, SS1G_06908, SS1G_11299, SS1G_12053, SS1G_01094, SS1G_01876, SS1G_01932, SS1G_03522, SS1G_05218, SS1G_05701, SS1G_06956, SS1G_09016, SS1G_09482, SS1G_10712, SS1G_12702, SS1G_14225, SS1G_00568, SS1G_04496, SS1G_04989, SS1G_13541, SS1G_08512, SS1G_09770, SS1G_00697, SS1…
2	GO:0030528	transcription regulator activity	molecular_function	269	166.36	SS1G_13425, SS1G_13927, SS1G_01591, SS1G_01961, SS1G_04145, SS1G_05291, SS1G_06331, SS1G_07573, SS1G_07824, SS1G_08563, SS1G_10193, SS1G_10195, SS1G_11064, SS1G_11394, SS1G_12265, SS1G_12301, SS1G_12716, SS1G_13847, SS1G_13885, SS1G_14132, SS1G_01581, SS1G_01288, SS1G_02650, SS1G_03429, SS1G_04489, SS1G_05695, SS1G_05712, SS1G_06181, SS1G_06305, SS1G_07801, SS1G_07900, SS1G_08085, SS1G_08301, SS1…
2	GO:0009055	electron carrier activity	molecular_function	211	211	SS1G_00119, SS1G_00121, SS1G_00149, SS1G_00151, SS1G_00207, SS1G_00367, SS1G_00406, SS1G_00542, SS1G_00623, SS1G_00860, SS1G_00866, SS1G_00878, SS1G_00902, SS1G_00989, SS1G_01006, SS1G_01020, SS1G_01026, SS1G_01054, SS1G_01072, SS1G_01116, SS1G_01144, SS1G_01150, SS1G_01298, SS1G_01304, SS1G_01361, SS1G_01499, SS1G_01657, SS1G_01767, SS1G_01843, SS1G_01885, SS1G_01952, SS1G_02049, SS1G_02068, SS1…
2	GO:0060089	molecular transducer activity	molecular_function	72	37.01	SS1G_10310, SS1G_02650, SS1G_12828, SS1G_13512, SS1G_09369, SS1G_11756, SS1G_00282, SS1G_01768, SS1G_03316, SS1G_05440, SS1G_05866, SS1G_06729, SS1G_06738, SS1G_07901, SS1G_08487, SS1G_09033, SS1G_09088, SS1G_11425, SS1G_12105, SS1G_12209, SS1G_01379, SS1G_02240, SS1G_03482, SS1G_03548, SS1G_03881, SS1G_05754, SS1G_06730, SS1G_06961, SS1G_07597, SS1G_09471, SS1G_09971, SS1G_10234, SS1G_10286, SS1…
2	GO:0005215	transporter activity	molecular_function	391	120.35	SS1G_13813, SS1G_12744, SS1G_00025, SS1G_02802, SS1G_05288, SS1G_05825, SS1G_08529, SS1G_09628, SS1G_09854, SS1G_11672, SS1G_13572, SS1G_13762, SS1G_09370, SS1G_00695, SS1G_00864, SS1G_01062, SS1G_01492, SS1G_02549, SS1G_03081, SS1G_03403, SS1G_03784, SS1G_04514, SS1G_04877, SS1G_05293, SS1G_05757, SS1G_06345, SS1G_06535, SS1G_06536, SS1G_06830, SS1G_07127, SS1G_07748, SS1G_07859, SS1G_08201, SS1…
2	GO:0045182	translation regulator activity	molecular_function	49	17.76	SS1G_02272, SS1G_00053, SS1G_00220, SS1G_01341, SS1G_01874, SS1G_03365, SS1G_03527, SS1G_04907, SS1G_05520, SS1G_06711, SS1G_09468, SS1G_12153, SS1G_12247, SS1G_13833, SS1G_00093, SS1G_00297, SS1G_00570, SS1G_01136, SS1G_01190, SS1G_01581, SS1G_01835, SS1G_03894, SS1G_03994, SS1G_04459, SS1G_04707, SS1G_04820, SS1G_05601, SS1G_05629, SS1G_06435, SS1G_06696, SS1G_06992, SS1G_07066, SS1G_07827, SS1…
2	GO:0016530	metallochaperone activity	molecular_function	1	0.6	SS1G_01718
2	GO:0005198	structural molecule activity	molecular_function	129	82.6	SS1G_14013, SS1G_00005, SS1G_00023, SS1G_00066, SS1G_00067, SS1G_00088, SS1G_00090, SS1G_00103, SS1G_00186, SS1G_00195, SS1G_00219, SS1G_00254, SS1G_00358, SS1G_00502, SS1G_00535, SS1G_00544, SS1G_00598, SS1G_00846, SS1G_00912, SS1G_00925, SS1G_00951, SS1G_01154, SS1G_01157, SS1G_01401, SS1G_01698, SS1G_01699, SS1G_01868, SS1G_01873, SS1G_02191, SS1G_02508, SS1G_02652, SS1G_02894, SS1G_02985, SS1…
2	GO:0065007	biological regulation	biological_process	544	44.43	SS1G_01591, SS1G_01961, SS1G_04145, SS1G_05291, SS1G_06331, SS1G_07573, SS1G_07824, SS1G_08563, SS1G_10193, SS1G_10195, SS1G_11064, SS1G_11394, SS1G_12265, SS1G_12301, SS1G_12716, SS1G_13847, SS1G_13885, SS1G_14132, SS1G_01836, SS1G_03094, SS1G_04510, SS1G_05971, SS1G_13423, SS1G_00115, SS1G_00860, SS1G_01144, SS1G_02121, SS1G_02572, SS1G_02967, SS1G_03104, SS1G_03362, SS1G_03719, SS1G_04616, SS1…
2	GO:0048519	negative regulation of biological process	biological_process	19	1.92	SS1G_12265, SS1G_07449, SS1G_00700, SS1G_07799, SS1G_12740, SS1G_10002, SS1G_14285, SS1G_10253, SS1G_00678, SS1G_11006, SS1G_09971, SS1G_09629, SS1G_02288, SS1G_02855, SS1G_03680, SS1G_06621, SS1G_06667, SS1G_07341, SS1G_11455
2	GO:0048518	positive regulation of biological process	biological_process	11	1.74	SS1G_09947, SS1G_05159, SS1G_00566, SS1G_01581, SS1G_09505, SS1G_05592, SS1G_12740, SS1G_11157, SS1G_01874, SS1G_03527, SS1G_04004
2	GO:0022610	biological adhesion	biological_process	1	0.6	SS1G_13392
2	GO:0040007	growth	biological_process	10	3.6	SS1G_02281, SS1G_04051, SS1G_08491, SS1G_09248, SS1G_09707, SS1G_10886, SS1G_10834, SS1G_10976, SS1G_02982, SS1G_08600
2	GO:0010926	anatomical structure formation	biological_process	71	7.54	SS1G_01836, SS1G_03094, SS1G_04510, SS1G_05971, SS1G_13423, SS1G_09678, SS1G_05137, SS1G_12266, SS1G_02124, SS1G_11598, SS1G_12802, SS1G_02784, SS1G_04974, SS1G_09566, SS1G_10286, SS1G_11502, SS1G_13183, SS1G_13595, SS1G_10002, SS1G_05525, SS1G_11704, SS1G_05178, SS1G_01416, SS1G_04211, SS1G_05728, SS1G_06696, SS1G_08504, SS1G_08915, SS1G_11654, SS1G_13927, SS1G_02572, SS1G_01136, SS1G_01581, SS1…
2	GO:0040011	locomotion	biological_process	9	1.72	SS1G_05159, SS1G_09971, SS1G_01441, SS1G_03482, SS1G_05445, SS1G_10311, SS1G_11231, SS1G_13339, SS1G_07136
2	GO:0008152	metabolic process	biological_process	2780	951.76	SS1G_01591, SS1G_01961, SS1G_04145, SS1G_05291, SS1G_06331, SS1G_07573, SS1G_07824, SS1G_08563, SS1G_10193, SS1G_10195, SS1G_11064, SS1G_11394, SS1G_12265, SS1G_12301, SS1G_12716, SS1G_13847, SS1G_13885, SS1G_14132, SS1G_01487, SS1G_01652, SS1G_02651, SS1G_04454, SS1G_04455, SS1G_09540, SS1G_10174, SS1G_10280, SS1G_10281, SS1G_10951, SS1G_11466, SS1G_12177, SS1G_13042, SS1G_13215, SS1G_13754, SS1…
2	GO:0051179	localization	biological_process	633	137.56	SS1G_12744, SS1G_07674, SS1G_07675, SS1G_13813, SS1G_10197, SS1G_13060, SS1G_12266, SS1G_03817, SS1G_05358, SS1G_13260, SS1G_01302, SS1G_02548, SS1G_03092, SS1G_03579, SS1G_04273, SS1G_05166, SS1G_05456, SS1G_06402, SS1G_06620, SS1G_06993, SS1G_08467, SS1G_09710, SS1G_10857, SS1G_12142, SS1G_12412, SS1G_13094, SS1G_00430, SS1G_03743, SS1G_11639, SS1G_12447, SS1G_07343, SS1G_05592, SS1G_00024, SS1…
2	GO:0050789	regulation of biological process	biological_process	534	75.5	SS1G_01591, SS1G_01961, SS1G_04145, SS1G_05291, SS1G_06331, SS1G_07573, SS1G_07824, SS1G_08563, SS1G_10193, SS1G_10195, SS1G_11064, SS1G_11394, SS1G_12265, SS1G_12301, SS1G_12716, SS1G_13847, SS1G_13885, SS1G_14132, SS1G_01836, SS1G_03094, SS1G_04510, SS1G_05971, SS1G_13423, SS1G_00115, SS1G_00860, SS1G_01144, SS1G_02121, SS1G_02572, SS1G_02967, SS1G_03104, SS1G_03362, SS1G_03719, SS1G_04616, SS1…
2	GO:0051234	establishment of localization	biological_process	629	217.24	SS1G_12744, SS1G_07674, SS1G_07675, SS1G_13813, SS1G_10197, SS1G_13060, SS1G_12266, SS1G_03817, SS1G_05358, SS1G_13260, SS1G_01302, SS1G_02548, SS1G_03092, SS1G_03579, SS1G_04273, SS1G_05166, SS1G_05456, SS1G_06402, SS1G_06620, SS1G_06993, SS1G_08467, SS1G_09710, SS1G_10857, SS1G_12142, SS1G_12412, SS1G_13094, SS1G_00430, SS1G_03743, SS1G_11639, SS1G_12447, SS1G_07343, SS1G_00024, SS1G_06312, SS1…
2	GO:0043473	pigmentation	biological_process	2	1.2	SS1G_02281, SS1G_13183
2	GO:0051704	multi-organism process	biological_process	387	39.19	SS1G_00107, SS1G_00874, SS1G_01334, SS1G_01441, SS1G_01584, SS1G_01768, SS1G_02281, SS1G_03059, SS1G_03256, SS1G_03482, SS1G_03795, SS1G_04186, SS1G_04231, SS1G_04974, SS1G_05445, SS1G_05592, SS1G_06094, SS1G_06408, SS1G_06467, SS1G_07136, SS1G_07715, SS1G_08156, SS1G_08381, SS1G_08459, SS1G_09707, SS1G_09947, SS1G_09971, SS1G_10311, SS1G_10886, SS1G_10928, SS1G_11231, SS1G_11502, SS1G_11847, SS1…
2	GO:0000003	reproduction	biological_process	23	3.8	SS1G_09790, SS1G_12740, SS1G_04006, SS1G_00080, SS1G_02281, SS1G_03059, SS1G_03795, SS1G_04051, SS1G_04974, SS1G_06467, SS1G_08381, SS1G_08459, SS1G_09707, SS1G_11502, SS1G_12111, SS1G_12895, SS1G_13183, SS1G_02784, SS1G_09566, SS1G_10286, SS1G_08600, SS1G_11157, SS1G_04004
2	GO:0032501	multicellular organismal process	biological_process	278	99.54	SS1G_00005, SS1G_00011, SS1G_00016, SS1G_00093, SS1G_00101, SS1G_00108, SS1G_00115, SS1G_00173, SS1G_00195, SS1G_00220, SS1G_00228, SS1G_00291, SS1G_00401, SS1G_00535, SS1G_00570, SS1G_00597, SS1G_00709, SS1G_00809, SS1G_00824, SS1G_00826, SS1G_00894, SS1G_00896, SS1G_00900, SS1G_00951, SS1G_01026, SS1G_01154, SS1G_01191, SS1G_01501, SS1G_01528, SS1G_01537, SS1G_01679, SS1G_01698, SS1G_01719, SS1…
2	GO:0032502	developmental process	biological_process	318	116.75	SS1G_10157, SS1G_05137, SS1G_00005, SS1G_00011, SS1G_00016, SS1G_00093, SS1G_00101, SS1G_00108, SS1G_00115, SS1G_00173, SS1G_00195, SS1G_00220, SS1G_00228, SS1G_00291, SS1G_00401, SS1G_00535, SS1G_00570, SS1G_00597, SS1G_00709, SS1G_00809, SS1G_00824, SS1G_00826, SS1G_00894, SS1G_00896, SS1G_00900, SS1G_00951, SS1G_01026, SS1G_01154, SS1G_01191, SS1G_01501, SS1G_01528, SS1G_01537, SS1G_01679, SS1…
2	GO:0050896	response to stimulus	biological_process	182	49.91	SS1G_01614, SS1G_03062, SS1G_01081, SS1G_02784, SS1G_05689, SS1G_09141, SS1G_05159, SS1G_12740, SS1G_07646, SS1G_08926, SS1G_13748, SS1G_02717, SS1G_07128, SS1G_02074, SS1G_09567, SS1G_00547, SS1G_00741, SS1G_01657, SS1G_01919, SS1G_02495, SS1G_05200, SS1G_06186, SS1G_08496, SS1G_09702, SS1G_10350, SS1G_10705, SS1G_12928, SS1G_06130, SS1G_10637, SS1G_00134, SS1G_00221, SS1G_00360, SS1G_01888, SS1…
2	GO:0009987	cellular process	biological_process	2608	582.63	SS1G_06643, SS1G_00102, SS1G_02845, SS1G_04267, SS1G_06246, SS1G_10157, SS1G_01836, SS1G_03094, SS1G_04510, SS1G_05971, SS1G_13423, SS1G_03490, SS1G_00115, SS1G_00860, SS1G_01144, SS1G_02121, SS1G_02572, SS1G_02967, SS1G_03104, SS1G_03362, SS1G_03719, SS1G_04616, SS1G_04704, SS1G_05419, SS1G_05927, SS1G_07243, SS1G_07640, SS1G_08534, SS1G_10545, SS1G_10724, SS1G_11008, SS1G_11843, SS1G_12043, SS1…
2	GO:0022414	reproductive process	biological_process	19	2.81	SS1G_09790, SS1G_12740, SS1G_04006, SS1G_00080, SS1G_02281, SS1G_03059, SS1G_03795, SS1G_04051, SS1G_04974, SS1G_06467, SS1G_08381, SS1G_08459, SS1G_09707, SS1G_11502, SS1G_12111, SS1G_12895, SS1G_13183, SS1G_04004, SS1G_10286
2	GO:0016032	viral reproduction	biological_process	1	1	SS1G_03275
2	GO:0044464	cell part	cellular_component	2193	545.71	SS1G_11323, SS1G_01407, SS1G_01855, SS1G_05285, SS1G_05960, SS1G_13306, SS1G_00233, SS1G_04020, SS1G_04466, SS1G_03010, SS1G_03074, SS1G_03787, SS1G_10682, SS1G_14389, SS1G_03179, SS1G_08505, SS1G_10240, SS1G_12213, SS1G_13993, SS1G_05589, SS1G_08580, SS1G_12196, SS1G_01505, SS1G_03160, SS1G_03424, SS1G_08934, SS1G_09626, SS1G_12551, SS1G_01151, SS1G_09884, SS1G_13677, SS1G_06758, SS1G_02450, SS1…
2	GO:0005623	cell	cellular_component	2193	327.43	SS1G_11323, SS1G_01407, SS1G_01855, SS1G_05285, SS1G_05960, SS1G_13306, SS1G_00233, SS1G_04020, SS1G_04466, SS1G_03010, SS1G_03074, SS1G_03787, SS1G_10682, SS1G_14389, SS1G_03179, SS1G_08505, SS1G_10240, SS1G_12213, SS1G_13993, SS1G_05589, SS1G_08580, SS1G_12196, SS1G_01505, SS1G_03160, SS1G_03424, SS1G_08934, SS1G_09626, SS1G_12551, SS1G_01151, SS1G_09884, SS1G_13677, SS1G_06758, SS1G_02450, SS1…
2	GO:0043226	organelle	cellular_component	1097	208.18	SS1G_11323, SS1G_01407, SS1G_01855, SS1G_05285, SS1G_05960, SS1G_00233, SS1G_04020, SS1G_04466, SS1G_01505, SS1G_03160, SS1G_03424, SS1G_08934, SS1G_09626, SS1G_12551, SS1G_01151, SS1G_09884, SS1G_13677, SS1G_06758, SS1G_02450, SS1G_04767, SS1G_06149, SS1G_07241, SS1G_13178, SS1G_01524, SS1G_08479, SS1G_00679, SS1G_01910, SS1G_03954, SS1G_03992, SS1G_07117, SS1G_08842, SS1G_09034, SS1G_09505, SS1…
2	GO:0032991	macromolecular complex	cellular_component	460	156.81	SS1G_11323, SS1G_01407, SS1G_01855, SS1G_05285, SS1G_05960, SS1G_03074, SS1G_03787, SS1G_10682, SS1G_14389, SS1G_03179, SS1G_08505, SS1G_10240, SS1G_12213, SS1G_13993, SS1G_05589, SS1G_08580, SS1G_12196, SS1G_00897, SS1G_01135, SS1G_01548, SS1G_01605, SS1G_01641, SS1G_01818, SS1G_01827, SS1G_02200, SS1G_04071, SS1G_04652, SS1G_05745, SS1G_05822, SS1G_06916, SS1G_07002, SS1G_07049, SS1G_08077, SS1…
2	GO:0044422	organelle part	cellular_component	411	91.64	SS1G_11323, SS1G_01407, SS1G_01855, SS1G_05285, SS1G_05960, SS1G_00233, SS1G_04020, SS1G_04466, SS1G_01151, SS1G_09884, SS1G_13677, SS1G_06758, SS1G_01524, SS1G_08479, SS1G_00679, SS1G_01910, SS1G_03954, SS1G_03992, SS1G_07117, SS1G_08842, SS1G_09034, SS1G_09505, SS1G_10008, SS1G_10429, SS1G_03945, SS1G_10776, SS1G_01331, SS1G_12662, SS1G_07014, SS1G_11049, SS1G_11703, SS1G_00542, SS1G_01372, SS1…
2	GO:0031975	envelope	cellular_component	107	17.98	SS1G_01407, SS1G_01855, SS1G_05285, SS1G_05960, SS1G_00024, SS1G_06312, SS1G_13574, SS1G_00341, SS1G_01636, SS1G_01637, SS1G_02351, SS1G_03817, SS1G_05682, SS1G_06851, SS1G_08403, SS1G_09132, SS1G_09963, SS1G_10171, SS1G_10291, SS1G_11425, SS1G_11472, SS1G_11653, SS1G_11951, SS1G_12747, SS1G_13786, SS1G_14013, SS1G_14204, SS1G_07718, SS1G_03584, SS1G_10967, SS1G_00871, SS1G_01647, SS1G_09579, SS1…
2	GO:0031974	membrane-enclosed lumen	cellular_component	74	8.04	SS1G_04466, SS1G_00679, SS1G_01910, SS1G_03954, SS1G_03992, SS1G_07117, SS1G_08842, SS1G_09034, SS1G_09505, SS1G_10008, SS1G_10429, SS1G_10776, SS1G_00024, SS1G_06312, SS1G_13574, SS1G_09947, SS1G_01416, SS1G_08915, SS1G_11654, SS1G_05728, SS1G_08504, SS1G_06696, SS1G_11264, SS1G_13927, SS1G_01136, SS1G_01581, SS1G_07564, SS1G_11577, SS1G_05928, SS1G_08346, SS1G_13353, SS1G_11343, SS1G_09629, SS1…
2	GO:0005576	extracellular region	cellular_component	44	43.36	SS1G_11585, SS1G_00746, SS1G_00891, SS1G_00974, SS1G_01081, SS1G_01373, SS1G_01828, SS1G_01882, SS1G_02172, SS1G_02334, SS1G_02369, SS1G_02784, SS1G_03326, SS1G_03387, SS1G_03421, SS1G_03601, SS1G_03618, SS1G_04177, SS1G_04945, SS1G_06742, SS1G_07554, SS1G_07656, SS1G_07661, SS1G_07749, SS1G_07847, SS1G_07863, SS1G_07904, SS1G_08104, SS1G_08695, SS1G_08917, SS1G_09020, SS1G_09248, SS1G_09251, SS1…
2	GO:0019012	virion	cellular_component	4	1.44	SS1G_03036, SS1G_03976, SS1G_12336, SS1G_12840
2	GO:0044423	virion part	cellular_component	4	2.4	SS1G_03036, SS1G_03976, SS1G_12336, SS1G_12840
2	GO:0044421	extracellular region part	cellular_component	1	0.6	SS1G_11585
3	GO:0043167	ion binding	molecular_function	1011	264.12	SS1G_01068, SS1G_01299, SS1G_01582, SS1G_01633, SS1G_02379, SS1G_02537, SS1G_02731, SS1G_03210, SS1G_03736, SS1G_03855, SS1G_04048, SS1G_04072, SS1G_04160, SS1G_04568, SS1G_04783, SS1G_04924, SS1G_05097, SS1G_05354, SS1G_05592, SS1G_06474, SS1G_06550, SS1G_06595, SS1G_07102, SS1G_07120, SS1G_07590, SS1G_07636, SS1G_07715, SS1G_07774, SS1G_08167, SS1G_08616, SS1G_08813, SS1G_08921, SS1G_09007, SS1…
3	GO:0070283	radical SAM enzyme activity	molecular_function	2	1.2	SS1G_08441, SS1G_09179
3	GO:0043021	ribonucleoprotein binding	molecular_function	6	4	SS1G_05051, SS1G_01874, SS1G_03527, SS1G_07066, SS1G_10997, SS1G_05100
3	GO:0008047	enzyme activator activity	molecular_function	28	10.67	SS1G_02440, SS1G_02593, SS1G_04075, SS1G_05193, SS1G_14476, SS1G_02841, SS1G_13515, SS1G_11648, SS1G_02172, SS1G_11299, SS1G_12053, SS1G_01094, SS1G_01876, SS1G_01932, SS1G_03522, SS1G_05218, SS1G_05701, SS1G_06956, SS1G_09016, SS1G_09482, SS1G_10712, SS1G_12702, SS1G_14225, SS1G_00568, SS1G_04496, SS1G_04989, SS1G_13541, SS1G_10834
3	GO:0016563	transcription activator activity	molecular_function	3	2.2	SS1G_01581, SS1G_09505, SS1G_10618
3	GO:0019208	phosphatase regulator activity	molecular_function	4	1.44	SS1G_02841, SS1G_13515, SS1G_07868, SS1G_07871
3	GO:0016853	isomerase activity	molecular_function	63	29.22	SS1G_11015, SS1G_04518, SS1G_06474, SS1G_01582, SS1G_07242, SS1G_06738, SS1G_01528, SS1G_13031, SS1G_00065, SS1G_00237, SS1G_00908, SS1G_01438, SS1G_03362, SS1G_03855, SS1G_04180, SS1G_04249, SS1G_09197, SS1G_09947, SS1G_10488, SS1G_10683, SS1G_11976, SS1G_13515, SS1G_01011, SS1G_02967, SS1G_00956, SS1G_02056, SS1G_02841, SS1G_04988, SS1G_06284, SS1G_08260, SS1G_08936, SS1G_11216, SS1G_11655, SS1…
3	GO:0042979	ornithine decarboxylase regulator activity	molecular_function	1	0.6	SS1G_05468
3	GO:0019239	deaminase activity	molecular_function	10	7.8	SS1G_00352, SS1G_00879, SS1G_03484, SS1G_07853, SS1G_01276, SS1G_13052, SS1G_14279, SS1G_00820, SS1G_05425, SS1G_12835
3	GO:0004601	peroxidase activity	molecular_function	19	15	SS1G_00741, SS1G_01657, SS1G_02121, SS1G_02495, SS1G_05304, SS1G_05925, SS1G_10078, SS1G_10705, SS1G_12609, SS1G_13391, SS1G_09702, SS1G_12928, SS1G_00547, SS1G_01081, SS1G_02784, SS1G_05200, SS1G_05689, SS1G_06186, SS1G_09141
3	GO:0019207	kinase regulator activity	molecular_function	5	2.28	SS1G_06750, SS1G_06908, SS1G_05643, SS1G_10536, SS1G_10834
3	GO:0030246	carbohydrate binding	molecular_function	50	26.62	SS1G_00265, SS1G_00642, SS1G_00677, SS1G_00773, SS1G_02582, SS1G_04786, SS1G_05454, SS1G_06749, SS1G_08493, SS1G_12200, SS1G_12510, SS1G_14184, SS1G_07343, SS1G_04070, SS1G_05068, SS1G_00746, SS1G_00891, SS1G_01373, SS1G_01828, SS1G_02334, SS1G_02369, SS1G_03387, SS1G_03618, SS1G_04945, SS1G_07554, SS1G_07656, SS1G_07749, SS1G_07847, SS1G_07863, SS1G_08104, SS1G_08695, SS1G_09020, SS1G_09251, SS1…
3	GO:0003735	structural constituent of ribosome	molecular_function	114	114	SS1G_00005, SS1G_00023, SS1G_00066, SS1G_00067, SS1G_00088, SS1G_00090, SS1G_00103, SS1G_00186, SS1G_00195, SS1G_00219, SS1G_00254, SS1G_00358, SS1G_00502, SS1G_00535, SS1G_00544, SS1G_00598, SS1G_00846, SS1G_00912, SS1G_00925, SS1G_00951, SS1G_01154, SS1G_01157, SS1G_01401, SS1G_01698, SS1G_01699, SS1G_01868, SS1G_01873, SS1G_02191, SS1G_02508, SS1G_02652, SS1G_02894, SS1G_02985, SS1G_03209, SS1…
3	GO:0016564	transcription repressor activity	molecular_function	18	18	SS1G_01591, SS1G_01961, SS1G_04145, SS1G_05291, SS1G_06331, SS1G_07573, SS1G_07824, SS1G_08563, SS1G_10193, SS1G_10195, SS1G_11064, SS1G_11394, SS1G_12265, SS1G_12301, SS1G_12716, SS1G_13847, SS1G_13885, SS1G_14132
3	GO:0001882	nucleoside binding	molecular_function	5	3.4	SS1G_08778, SS1G_00885, SS1G_03753, SS1G_10539, SS1G_13366
3	GO:0000150	recombinase activity	molecular_function	1	1	SS1G_06782
3	GO:0008135	translation factor activity, nucleic acid binding	molecular_function	49	29.59	SS1G_02272, SS1G_00053, SS1G_00220, SS1G_01341, SS1G_01874, SS1G_03365, SS1G_03527, SS1G_04907, SS1G_05520, SS1G_06711, SS1G_09468, SS1G_12153, SS1G_12247, SS1G_13833, SS1G_00093, SS1G_00297, SS1G_00570, SS1G_01136, SS1G_01190, SS1G_01581, SS1G_01835, SS1G_03894, SS1G_03994, SS1G_04459, SS1G_04707, SS1G_04820, SS1G_05601, SS1G_05629, SS1G_06435, SS1G_06696, SS1G_06992, SS1G_07066, SS1G_07827, SS1…
3	GO:0016986	transcription initiation factor activity	molecular_function	2	2	SS1G_09612, SS1G_11264
3	GO:0051540	metal cluster binding	molecular_function	36	16.2	SS1G_00867, SS1G_01026, SS1G_01767, SS1G_06943, SS1G_08165, SS1G_08388, SS1G_09787, SS1G_09788, SS1G_10635, SS1G_11047, SS1G_11651, SS1G_12588, SS1G_00860, SS1G_01976, SS1G_03767, SS1G_04384, SS1G_04479, SS1G_05127, SS1G_08428, SS1G_08646, SS1G_09250, SS1G_12049, SS1G_14350, SS1G_14351, SS1G_00004, SS1G_06617, SS1G_07525, SS1G_07849, SS1G_07889, SS1G_08441, SS1G_08491, SS1G_08500, SS1G_09179, SS1…
3	GO:0019825	oxygen binding	molecular_function	2	2	SS1G_08081, SS1G_10880
3	GO:0004871	signal transducer activity	molecular_function	72	61.68	SS1G_10310, SS1G_02650, SS1G_12828, SS1G_13512, SS1G_09369, SS1G_11756, SS1G_00282, SS1G_01768, SS1G_03316, SS1G_05440, SS1G_05866, SS1G_06729, SS1G_06738, SS1G_07901, SS1G_08487, SS1G_09033, SS1G_09088, SS1G_11425, SS1G_12105, SS1G_12209, SS1G_01379, SS1G_02240, SS1G_03482, SS1G_03548, SS1G_03881, SS1G_05754, SS1G_06730, SS1G_06961, SS1G_07597, SS1G_09471, SS1G_09971, SS1G_10234, SS1G_10286, SS1…
3	GO:0030695	GTPase regulator activity	molecular_function	43	14.86	SS1G_02440, SS1G_02593, SS1G_04075, SS1G_05193, SS1G_14476, SS1G_11299, SS1G_12053, SS1G_01094, SS1G_01876, SS1G_01932, SS1G_03522, SS1G_05218, SS1G_05701, SS1G_06956, SS1G_09016, SS1G_09482, SS1G_10712, SS1G_12702, SS1G_14225, SS1G_00568, SS1G_04496, SS1G_04989, SS1G_13541, SS1G_08512, SS1G_09770, SS1G_00697, SS1G_03178, SS1G_04044, SS1G_04527, SS1G_05721, SS1G_13780, SS1G_13781, SS1G_08481, SS1…
3	GO:0019842	vitamin binding	molecular_function	94	41.28	SS1G_00001, SS1G_00795, SS1G_00938, SS1G_01438, SS1G_01702, SS1G_01730, SS1G_01846, SS1G_01973, SS1G_02202, SS1G_02308, SS1G_02455, SS1G_02524, SS1G_02607, SS1G_02848, SS1G_03477, SS1G_03684, SS1G_03729, SS1G_03734, SS1G_03827, SS1G_03854, SS1G_04225, SS1G_04268, SS1G_04269, SS1G_05050, SS1G_05115, SS1G_05190, SS1G_06079, SS1G_06189, SS1G_06936, SS1G_07083, SS1G_07116, SS1G_07599, SS1G_07694, SS1…
3	GO:0015238	drug transporter activity	molecular_function	22	9.2	SS1G_04935, SS1G_08611, SS1G_00315, SS1G_01264, SS1G_03318, SS1G_03435, SS1G_03592, SS1G_05060, SS1G_05556, SS1G_05572, SS1G_05666, SS1G_09776, SS1G_10566, SS1G_12101, SS1G_12128, SS1G_12842, SS1G_13194, SS1G_13397, SS1G_13674, SS1G_13790, SS1G_13906, SS1G_14095
3	GO:0051183	vitamin transporter activity	molecular_function	1	1.68	SS1G_12744
3	GO:0060090	molecular adaptor activity	molecular_function	1	0.6	SS1G_05137
3	GO:0051184	cofactor transporter activity	molecular_function	1	0.6	SS1G_10151
3	GO:0016829	lyase activity	molecular_function	106	41.6	SS1G_09902, SS1G_04072, SS1G_02281, SS1G_04563, SS1G_07010, SS1G_10475, SS1G_09787, SS1G_09788, SS1G_08336, SS1G_13550, SS1G_04843, SS1G_09186, SS1G_14177, SS1G_13754, SS1G_11372, SS1G_02202, SS1G_02524, SS1G_13658, SS1G_01765, SS1G_03034, SS1G_05748, SS1G_13865, SS1G_11485, SS1G_08761, SS1G_02607, SS1G_05190, SS1G_10382, SS1G_10985, SS1G_11735, SS1G_06684, SS1G_06685, SS1G_11269, SS1G_00140, SS1…
3	GO:0003702	RNA polymerase II transcription factor activity	molecular_function	24	16.8	SS1G_13425, SS1G_13927, SS1G_01416, SS1G_04211, SS1G_04596, SS1G_05728, SS1G_06696, SS1G_07564, SS1G_08504, SS1G_08915, SS1G_09569, SS1G_09612, SS1G_11654, SS1G_12247, SS1G_00679, SS1G_01910, SS1G_03954, SS1G_03992, SS1G_07117, SS1G_08842, SS1G_09034, SS1G_09505, SS1G_10008, SS1G_10429
3	GO:0000166	nucleotide binding	molecular_function	864	211.65	SS1G_05351, SS1G_00019, SS1G_00485, SS1G_00542, SS1G_00730, SS1G_00805, SS1G_00840, SS1G_00860, SS1G_00878, SS1G_01072, SS1G_01102, SS1G_01116, SS1G_01797, SS1G_01811, SS1G_01885, SS1G_01952, SS1G_01984, SS1G_02119, SS1G_02212, SS1G_02734, SS1G_02891, SS1G_03029, SS1G_03147, SS1G_03151, SS1G_03190, SS1G_03616, SS1G_04373, SS1G_04479, SS1G_04508, SS1G_04788, SS1G_05151, SS1G_05414, SS1G_05618, SS1…
3	GO:0019840	isoprenoid binding	molecular_function	1	0.22	SS1G_01614
3	GO:0004362	glutathione-disulfide reductase activity	molecular_function	1	1	SS1G_05927
3	GO:0048037	cofactor binding	molecular_function	297	146.82	SS1G_00227, SS1G_00515, SS1G_00646, SS1G_00672, SS1G_01965, SS1G_02529, SS1G_02571, SS1G_02873, SS1G_03023, SS1G_03838, SS1G_03855, SS1G_04477, SS1G_08326, SS1G_08367, SS1G_08386, SS1G_08563, SS1G_09662, SS1G_10006, SS1G_11051, SS1G_11207, SS1G_12199, SS1G_13307, SS1G_13812, SS1G_13992, SS1G_14022, SS1G_04373, SS1G_04479, SS1G_04508, SS1G_04894, SS1G_05267, SS1G_05927, SS1G_06018, SS1G_07507, SS1…
3	GO:0017056	structural constituent of nuclear pore	molecular_function	1	1	SS1G_14013
3	GO:0022892	substrate-specific transporter activity	molecular_function	297	80.32	SS1G_13813, SS1G_12744, SS1G_00025, SS1G_02802, SS1G_05288, SS1G_05825, SS1G_08529, SS1G_09628, SS1G_09854, SS1G_11672, SS1G_13572, SS1G_13762, SS1G_09370, SS1G_00695, SS1G_00864, SS1G_01062, SS1G_01492, SS1G_02549, SS1G_03081, SS1G_03403, SS1G_03784, SS1G_04514, SS1G_04877, SS1G_05293, SS1G_05757, SS1G_06345, SS1G_06535, SS1G_06536, SS1G_06830, SS1G_07127, SS1G_07748, SS1G_07859, SS1G_08201, SS1…
3	GO:0003700	transcription factor activity	molecular_function	179	179	SS1G_00170, SS1G_00392, SS1G_00398, SS1G_00580, SS1G_00669, SS1G_00692, SS1G_00732, SS1G_00781, SS1G_00787, SS1G_00794, SS1G_00814, SS1G_00816, SS1G_00829, SS1G_01053, SS1G_01151, SS1G_01318, SS1G_01353, SS1G_01411, SS1G_01567, SS1G_01646, SS1G_01725, SS1G_01733, SS1G_01790, SS1G_01905, SS1G_01927, SS1G_02054, SS1G_02055, SS1G_02138, SS1G_02247, SS1G_02293, SS1G_02385, SS1G_02456, SS1G_02678, SS1…
3	GO:0003676	nucleic acid binding	molecular_function	915	605.8	SS1G_02099, SS1G_10315, SS1G_00639, SS1G_00183, SS1G_00580, SS1G_00669, SS1G_00781, SS1G_00829, SS1G_01151, SS1G_01318, SS1G_01411, SS1G_01567, SS1G_01646, SS1G_01790, SS1G_02055, SS1G_02978, SS1G_03062, SS1G_03098, SS1G_03252, SS1G_03321, SS1G_03775, SS1G_03796, SS1G_04303, SS1G_04420, SS1G_04522, SS1G_04655, SS1G_04697, SS1G_04834, SS1G_04913, SS1G_05040, SS1G_05087, SS1G_05292, SS1G_05588, SS1…
3	GO:0005199	structural constituent of cell wall	molecular_function	1	1	SS1G_05600
3	GO:0030337	DNA polymerase processivity factor activity	molecular_function	1	1	SS1G_12686
3	GO:0022857	transmembrane transporter activity	molecular_function	273	58.42	SS1G_12744, SS1G_00025, SS1G_02802, SS1G_05288, SS1G_05825, SS1G_08529, SS1G_09628, SS1G_09854, SS1G_11672, SS1G_13572, SS1G_13762, SS1G_00695, SS1G_00864, SS1G_01062, SS1G_01492, SS1G_02549, SS1G_03081, SS1G_03403, SS1G_03784, SS1G_04514, SS1G_04877, SS1G_05293, SS1G_05757, SS1G_06345, SS1G_06535, SS1G_06536, SS1G_06830, SS1G_07127, SS1G_07748, SS1G_07859, SS1G_08201, SS1G_10461, SS1G_10633, SS1…
3	GO:0016740	transferase activity	molecular_function	732	219.25	SS1G_00805, SS1G_00252, SS1G_00588, SS1G_00885, SS1G_00934, SS1G_01598, SS1G_01705, SS1G_02959, SS1G_03009, SS1G_03753, SS1G_05346, SS1G_05855, SS1G_05928, SS1G_06114, SS1G_06285, SS1G_06726, SS1G_07307, SS1G_08079, SS1G_08623, SS1G_09604, SS1G_10539, SS1G_11577, SS1G_13366, SS1G_11308, SS1G_12588, SS1G_01105, SS1G_02233, SS1G_01299, SS1G_01880, SS1G_01881, SS1G_03164, SS1G_03587, SS1G_04009, SS1…
3	GO:0003711	transcription elongation regulator activity	molecular_function	4	3.6	SS1G_04574, SS1G_10790, SS1G_12247, SS1G_00566
3	GO:0005515	protein binding	molecular_function	388	331.75	SS1G_05137, SS1G_08466, SS1G_08985, SS1G_07164, SS1G_00282, SS1G_00627, SS1G_05440, SS1G_13172, SS1G_10637, SS1G_01431, SS1G_05358, SS1G_11648, SS1G_00635, SS1G_01826, SS1G_02398, SS1G_02528, SS1G_03350, SS1G_03939, SS1G_03999, SS1G_04685, SS1G_04821, SS1G_04892, SS1G_05736, SS1G_06070, SS1G_06911, SS1G_07335, SS1G_07391, SS1G_07795, SS1G_07920, SS1G_08290, SS1G_08647, SS1G_08699, SS1G_09114, SS1…
3	GO:0008641	small protein activating enzyme activity	molecular_function	4	4	SS1G_02376, SS1G_02960, SS1G_07470, SS1G_08259
3	GO:0016531	copper chaperone activity	molecular_function	1	1	SS1G_01718
3	GO:0009975	cyclase activity	molecular_function	2	1.2	SS1G_02777, SS1G_07715
3	GO:0008289	lipid binding	molecular_function	91	26.42	SS1G_00001, SS1G_00795, SS1G_00938, SS1G_01438, SS1G_01702, SS1G_01730, SS1G_01846, SS1G_01973, SS1G_02202, SS1G_02308, SS1G_02455, SS1G_02524, SS1G_02607, SS1G_02848, SS1G_03477, SS1G_03684, SS1G_03729, SS1G_03734, SS1G_03827, SS1G_03854, SS1G_04225, SS1G_04268, SS1G_04269, SS1G_05050, SS1G_05115, SS1G_05190, SS1G_06079, SS1G_06189, SS1G_06936, SS1G_07083, SS1G_07116, SS1G_07599, SS1G_07694, SS1…
3	GO:0031406	carboxylic acid binding	molecular_function	4	2.4	SS1G_06688, SS1G_10957, SS1G_12576, SS1G_14074
3	GO:0046906	tetrapyrrole binding	molecular_function	136	81.6	SS1G_00119, SS1G_00121, SS1G_00149, SS1G_00151, SS1G_00207, SS1G_00406, SS1G_00445, SS1G_00547, SS1G_00623, SS1G_00686, SS1G_00828, SS1G_00858, SS1G_00878, SS1G_00989, SS1G_01006, SS1G_01020, SS1G_01076, SS1G_01077, SS1G_01081, SS1G_01150, SS1G_01298, SS1G_01304, SS1G_01499, SS1G_01657, SS1G_01843, SS1G_01885, SS1G_02049, SS1G_02157, SS1G_02169, SS1G_02340, SS1G_02363, SS1G_02495, SS1G_02655, SS1…
3	GO:0043176	amine binding	molecular_function	8	4.8	SS1G_00194, SS1G_00574, SS1G_00612, SS1G_03926, SS1G_06271, SS1G_06272, SS1G_08553, SS1G_10630
3	GO:0016491	oxidoreductase activity	molecular_function	742	496.54	SS1G_00840, SS1G_13491, SS1G_08799, SS1G_00194, SS1G_03922, SS1G_06731, SS1G_08182, SS1G_08367, SS1G_09870, SS1G_12199, SS1G_13992, SS1G_14188, SS1G_05978, SS1G_04310, SS1G_00741, SS1G_01657, SS1G_02121, SS1G_02495, SS1G_05304, SS1G_05925, SS1G_10078, SS1G_10705, SS1G_12609, SS1G_13391, SS1G_13083, SS1G_07630, SS1G_07102, SS1G_06496, SS1G_00993, SS1G_06585, SS1G_08084, SS1G_09117, SS1G_04795, SS1…
3	GO:0004857	enzyme inhibitor activity	molecular_function	2	0.82	SS1G_05468, SS1G_01701
3	GO:0003682	chromatin binding	molecular_function	24	23.6	SS1G_10776, SS1G_00932, SS1G_01156, SS1G_01393, SS1G_02095, SS1G_02213, SS1G_02243, SS1G_03379, SS1G_03380, SS1G_03723, SS1G_03871, SS1G_04061, SS1G_04907, SS1G_05683, SS1G_06618, SS1G_07081, SS1G_07240, SS1G_07322, SS1G_09826, SS1G_10428, SS1G_10961, SS1G_12755, SS1G_13448, SS1G_13859
3	GO:0003712	transcription cofactor activity	molecular_function	2	1.2	SS1G_09505, SS1G_10618
3	GO:0016874	ligase activity	molecular_function	152	43.77	SS1G_03998, SS1G_00306, SS1G_09708, SS1G_00271, SS1G_01339, SS1G_02297, SS1G_02392, SS1G_02637, SS1G_02786, SS1G_04628, SS1G_05122, SS1G_05273, SS1G_09775, SS1G_11068, SS1G_11333, SS1G_11956, SS1G_12144, SS1G_12308, SS1G_13264, SS1G_13669, SS1G_14033, SS1G_00365, SS1G_02224, SS1G_02960, SS1G_03708, SS1G_10513, SS1G_10713, SS1G_13508, SS1G_09595, SS1G_00027, SS1G_01780, SS1G_01781, SS1G_03693, SS1…
3	GO:0001871	pattern binding	molecular_function	35	13.2	SS1G_00265, SS1G_00642, SS1G_00677, SS1G_00773, SS1G_02582, SS1G_04786, SS1G_05454, SS1G_06749, SS1G_08493, SS1G_12200, SS1G_12510, SS1G_14184, SS1G_00746, SS1G_00891, SS1G_01373, SS1G_01828, SS1G_02334, SS1G_02369, SS1G_03387, SS1G_03618, SS1G_04945, SS1G_07554, SS1G_07656, SS1G_07749, SS1G_07847, SS1G_07863, SS1G_08104, SS1G_08695, SS1G_09020, SS1G_09251, SS1G_11212, SS1G_12191, SS1G_13860, SS1…
3	GO:0042277	peptide binding	molecular_function	5	3.08	SS1G_11006, SS1G_04988, SS1G_06284, SS1G_01768, SS1G_12105
3	GO:0000156	two-component response regulator activity	molecular_function	24	24	SS1G_01288, SS1G_02650, SS1G_03429, SS1G_04489, SS1G_05695, SS1G_05712, SS1G_06181, SS1G_06305, SS1G_07801, SS1G_07900, SS1G_08085, SS1G_08301, SS1G_08302, SS1G_08636, SS1G_09016, SS1G_10091, SS1G_10260, SS1G_11201, SS1G_11812, SS1G_12461, SS1G_12694, SS1G_12828, SS1G_13101, SS1G_13512
3	GO:0016787	hydrolase activity	molecular_function	1051	321.35	SS1G_00929, SS1G_02462, SS1G_03602, SS1G_12269, SS1G_08193, SS1G_03418, SS1G_06145, SS1G_06734, SS1G_12385, SS1G_04030, SS1G_04530, SS1G_13344, SS1G_01263, SS1G_06782, SS1G_05073, SS1G_10215, SS1G_10768, SS1G_10773, SS1G_13301, SS1G_13589, SS1G_07188, SS1G_01652, SS1G_10174, SS1G_07853, SS1G_01537, SS1G_06182, SS1G_09495, SS1G_05181, SS1G_01524, SS1G_08479, SS1G_00058, SS1G_00071, SS1G_01039, SS1…
3	GO:0004133	glycogen debranching enzyme activity	molecular_function	1	0.6	SS1G_12795
3	GO:0004791	thioredoxin-disulfide reductase activity	molecular_function	1	1	SS1G_05899
3	GO:0051235	maintenance of location	biological_process	3	0.65	SS1G_05592, SS1G_01768, SS1G_12105
3	GO:0031503	protein complex localization	biological_process	1	0.36	SS1G_10637
3	GO:0007163	establishment or maintenance of cell polarity	biological_process	1	0.36	SS1G_10157
3	GO:0043900	regulation of multi-organism process	biological_process	3	0.42	SS1G_12740, SS1G_11157, SS1G_09971
3	GO:0022406	membrane docking	biological_process	8	3.36	SS1G_01717, SS1G_06050, SS1G_00182, SS1G_00425, SS1G_04953, SS1G_08247, SS1G_08732, SS1G_10000
3	GO:0032505	reproduction of a single-celled organism	biological_process	15	5.64	SS1G_00080, SS1G_02281, SS1G_03059, SS1G_03795, SS1G_04051, SS1G_04974, SS1G_06467, SS1G_08381, SS1G_08459, SS1G_09707, SS1G_11502, SS1G_12111, SS1G_12895, SS1G_13183, SS1G_08600
3	GO:0019953	sexual reproduction	biological_process	18	4.13	SS1G_09790, SS1G_00080, SS1G_02281, SS1G_03059, SS1G_03795, SS1G_04051, SS1G_04974, SS1G_06467, SS1G_08381, SS1G_08459, SS1G_09707, SS1G_11502, SS1G_12111, SS1G_12895, SS1G_13183, SS1G_12740, SS1G_11157, SS1G_10286
3	GO:0051716	cellular response to stimulus	biological_process	90	17.3	SS1G_12740, SS1G_02717, SS1G_07128, SS1G_02074, SS1G_09567, SS1G_03945, SS1G_02277, SS1G_02907, SS1G_04226, SS1G_04335, SS1G_04378, SS1G_06712, SS1G_08608, SS1G_09785, SS1G_10870, SS1G_10872, SS1G_11798, SS1G_14284, SS1G_00913, SS1G_02035, SS1G_02408, SS1G_04599, SS1G_07073, SS1G_07704, SS1G_09228, SS1G_09540, SS1G_09606, SS1G_12992, SS1G_14098, SS1G_00867, SS1G_02978, SS1G_05292, SS1G_06269, SS1…
3	GO:0033036	macromolecule localization	biological_process	148	29.36	SS1G_12266, SS1G_03817, SS1G_05358, SS1G_13260, SS1G_05592, SS1G_00024, SS1G_06312, SS1G_13574, SS1G_00436, SS1G_03278, SS1G_04446, SS1G_05270, SS1G_10291, SS1G_11309, SS1G_12747, SS1G_14226, SS1G_10967, SS1G_00527, SS1G_00627, SS1G_00880, SS1G_01309, SS1G_01331, SS1G_01602, SS1G_01768, SS1G_01985, SS1G_02097, SS1G_02277, SS1G_02386, SS1G_03128, SS1G_03152, SS1G_03270, SS1G_03797, SS1G_04020, SS1…
3	GO:0016049	cell growth	biological_process	4	2.4	SS1G_10834, SS1G_10976, SS1G_02982, SS1G_08600
3	GO:0051050	positive regulation of transport	biological_process	1	0.36	SS1G_05592
3	GO:0032506	cytokinetic process	biological_process	2	0.96	SS1G_10157, SS1G_14337
3	GO:0043170	macromolecule metabolic process	biological_process	1250	149.21	SS1G_06643, SS1G_01836, SS1G_03094, SS1G_04510, SS1G_05971, SS1G_13423, SS1G_00501, SS1G_00891, SS1G_02369, SS1G_04945, SS1G_08135, SS1G_09250, SS1G_10617, SS1G_13809, SS1G_00312, SS1G_00669, SS1G_00692, SS1G_01557, SS1G_01859, SS1G_01995, SS1G_02066, SS1G_02301, SS1G_02499, SS1G_02824, SS1G_03205, SS1G_03280, SS1G_03688, SS1G_04059, SS1G_04061, SS1G_04480, SS1G_04986, SS1G_05399, SS1G_05779, SS1…
3	GO:0016458	gene silencing	biological_process	10	6.62	SS1G_00700, SS1G_07799, SS1G_00678, SS1G_09629, SS1G_02288, SS1G_02855, SS1G_03680, SS1G_06621, SS1G_06667, SS1G_07341
3	GO:0048869	cellular developmental process	biological_process	27	4.4	SS1G_10157, SS1G_05137, SS1G_02547, SS1G_12740, SS1G_04006, SS1G_00080, SS1G_02281, SS1G_03059, SS1G_03795, SS1G_04051, SS1G_04974, SS1G_06467, SS1G_08381, SS1G_08459, SS1G_09707, SS1G_11502, SS1G_12111, SS1G_12895, SS1G_13183, SS1G_02922, SS1G_09566, SS1G_10834, SS1G_10976, SS1G_04004, SS1G_02982, SS1G_08600, SS1G_09432
3	GO:0030029	actin filament-based process	biological_process	15	4.13	SS1G_01836, SS1G_03094, SS1G_04510, SS1G_05971, SS1G_13423, SS1G_13595, SS1G_10002, SS1G_05178, SS1G_08985, SS1G_13076, SS1G_13400, SS1G_10834, SS1G_10976, SS1G_13500, SS1G_01094
3	GO:0000746	conjugation	biological_process	3	1.29	SS1G_14299, SS1G_12740, SS1G_11157
3	GO:0019222	regulation of metabolic process	biological_process	370	60.33	SS1G_01591, SS1G_01961, SS1G_04145, SS1G_05291, SS1G_06331, SS1G_07573, SS1G_07824, SS1G_08563, SS1G_10193, SS1G_10195, SS1G_11064, SS1G_11394, SS1G_12265, SS1G_12301, SS1G_12716, SS1G_13847, SS1G_13885, SS1G_14132, SS1G_01836, SS1G_03094, SS1G_04510, SS1G_05971, SS1G_13423, SS1G_00312, SS1G_00669, SS1G_00692, SS1G_01557, SS1G_01859, SS1G_01995, SS1G_02066, SS1G_02301, SS1G_02499, SS1G_02824, SS1…
3	GO:0055085	transmembrane transport	biological_process	418	390.7	SS1G_13060, SS1G_05358, SS1G_13260, SS1G_00025, SS1G_00120, SS1G_00139, SS1G_00245, SS1G_00256, SS1G_00315, SS1G_00328, SS1G_00333, SS1G_00349, SS1G_00373, SS1G_00422, SS1G_00430, SS1G_00492, SS1G_00525, SS1G_00572, SS1G_00625, SS1G_00641, SS1G_00695, SS1G_00718, SS1G_00796, SS1G_00802, SS1G_00864, SS1G_00890, SS1G_00895, SS1G_00910, SS1G_00919, SS1G_00928, SS1G_00946, SS1G_00958, SS1G_01055, SS1…
3	GO:0007155	cell adhesion	biological_process	1	1	SS1G_13392
3	GO:0065009	regulation of molecular function	biological_process	31	3.56	SS1G_01552, SS1G_04183, SS1G_09867, SS1G_01094, SS1G_01876, SS1G_01932, SS1G_03522, SS1G_05218, SS1G_05701, SS1G_06956, SS1G_09016, SS1G_09482, SS1G_10712, SS1G_12702, SS1G_14225, SS1G_02440, SS1G_02593, SS1G_04075, SS1G_05193, SS1G_14476, SS1G_04325, SS1G_09612, SS1G_10456, SS1G_03482, SS1G_13726, SS1G_05415, SS1G_09582, SS1G_09770, SS1G_03282, SS1G_12605, SS1G_00323
3	GO:0009892	negative regulation of metabolic process	biological_process	18	2.49	SS1G_12265, SS1G_07449, SS1G_00700, SS1G_07799, SS1G_12740, SS1G_10002, SS1G_14285, SS1G_10253, SS1G_00678, SS1G_11006, SS1G_09629, SS1G_02288, SS1G_02855, SS1G_03680, SS1G_06621, SS1G_06667, SS1G_07341, SS1G_11455
3	GO:0051236	establishment of RNA localization	biological_process	10	3.61	SS1G_03817, SS1G_00436, SS1G_03278, SS1G_04446, SS1G_05270, SS1G_10291, SS1G_11309, SS1G_12747, SS1G_14226, SS1G_09132
3	GO:0006950	response to stress	biological_process	135	53.21	SS1G_01081, SS1G_02784, SS1G_05689, SS1G_09141, SS1G_12740, SS1G_02717, SS1G_07128, SS1G_02074, SS1G_09567, SS1G_00547, SS1G_00741, SS1G_01657, SS1G_01919, SS1G_02495, SS1G_05200, SS1G_06186, SS1G_08496, SS1G_09702, SS1G_10350, SS1G_10705, SS1G_12928, SS1G_06130, SS1G_10637, SS1G_00134, SS1G_00221, SS1G_00360, SS1G_01888, SS1G_02087, SS1G_02246, SS1G_02266, SS1G_03409, SS1G_03661, SS1G_03840, SS1…
3	GO:0043934	sporulation	biological_process	18	6.38	SS1G_00080, SS1G_02281, SS1G_03059, SS1G_03795, SS1G_04051, SS1G_04974, SS1G_06467, SS1G_08381, SS1G_08459, SS1G_09707, SS1G_11502, SS1G_12111, SS1G_12895, SS1G_13183, SS1G_02922, SS1G_09566, SS1G_02784, SS1G_10286
3	GO:0044419	interspecies interaction between organisms	biological_process	384	64.02	SS1G_00107, SS1G_00874, SS1G_01334, SS1G_01441, SS1G_01584, SS1G_01768, SS1G_02281, SS1G_03059, SS1G_03256, SS1G_03482, SS1G_03795, SS1G_04186, SS1G_04231, SS1G_04974, SS1G_05445, SS1G_05592, SS1G_06094, SS1G_06408, SS1G_06467, SS1G_07136, SS1G_07715, SS1G_08156, SS1G_08381, SS1G_08459, SS1G_09707, SS1G_09947, SS1G_09971, SS1G_10311, SS1G_10886, SS1G_10928, SS1G_11231, SS1G_11502, SS1G_11847, SS1…
3	GO:0032879	regulation of localization	biological_process	1	0.13	SS1G_05592
3	GO:0050794	regulation of cellular process	biological_process	487	110.09	SS1G_01836, SS1G_03094, SS1G_04510, SS1G_05971, SS1G_13423, SS1G_00115, SS1G_00860, SS1G_01144, SS1G_02121, SS1G_02572, SS1G_02967, SS1G_03104, SS1G_03362, SS1G_03719, SS1G_04616, SS1G_04704, SS1G_05419, SS1G_05927, SS1G_07243, SS1G_07640, SS1G_08534, SS1G_10545, SS1G_10724, SS1G_11008, SS1G_11843, SS1G_12043, SS1G_12852, SS1G_13300, SS1G_00697, SS1G_03178, SS1G_04044, SS1G_04527, SS1G_05721, SS1…
3	GO:0008219	cell death	biological_process	4	1.44	SS1G_07244, SS1G_08054, SS1G_10992, SS1G_11231
3	GO:0051656	establishment of organelle localization	biological_process	1	0.6	SS1G_11273
3	GO:0007610	behavior	biological_process	1	0.22	SS1G_05159
3	GO:0030447	filamentous growth	biological_process	6	3.6	SS1G_02281, SS1G_04051, SS1G_08491, SS1G_09248, SS1G_09707, SS1G_10886
3	GO:0003008	system process	biological_process	3	0.65	SS1G_02650, SS1G_12828, SS1G_13512
3	GO:0016265	death	biological_process	4	0.86	SS1G_07244, SS1G_08054, SS1G_10992, SS1G_11231
3	GO:0009605	response to external stimulus	biological_process	3	0.31	SS1G_05159, SS1G_12740, SS1G_02277
3	GO:0040008	regulation of growth	biological_process	2	1.2	SS1G_10834, SS1G_10976
3	GO:0040012	regulation of locomotion	biological_process	1	0.36	SS1G_05159
3	GO:0048523	negative regulation of cellular process	biological_process	16	1.98	SS1G_07449, SS1G_07799, SS1G_12740, SS1G_10002, SS1G_14285, SS1G_10253, SS1G_11006, SS1G_09971, SS1G_09629, SS1G_02288, SS1G_02855, SS1G_03680, SS1G_06621, SS1G_06667, SS1G_07341, SS1G_11455
3	GO:0019725	cellular homeostasis	biological_process	24	13.96	SS1G_00115, SS1G_00860, SS1G_01144, SS1G_02121, SS1G_02572, SS1G_02967, SS1G_03104, SS1G_03362, SS1G_03719, SS1G_04616, SS1G_04704, SS1G_05419, SS1G_05927, SS1G_07243, SS1G_07640, SS1G_08534, SS1G_10545, SS1G_10724, SS1G_11008, SS1G_11843, SS1G_12043, SS1G_12852, SS1G_13300, SS1G_10507
3	GO:0009628	response to abiotic stimulus	biological_process	3	1.56	SS1G_01614, SS1G_04325, SS1G_10456
3	GO:0007154	cell communication	biological_process	172	60.62	SS1G_00697, SS1G_03178, SS1G_04044, SS1G_04527, SS1G_05721, SS1G_13780, SS1G_13781, SS1G_00049, SS1G_00188, SS1G_00545, SS1G_01065, SS1G_01985, SS1G_02097, SS1G_02182, SS1G_02199, SS1G_02769, SS1G_03128, SS1G_03294, SS1G_03860, SS1G_03867, SS1G_06571, SS1G_06730, SS1G_07405, SS1G_07434, SS1G_08072, SS1G_08390, SS1G_11725, SS1G_12227, SS1G_12338, SS1G_12542, SS1G_13059, SS1G_13095, SS1G_13149, SS1…
3	GO:0040017	positive regulation of locomotion	biological_process	1	0.6	SS1G_05159
3	GO:0050793	regulation of developmental process	biological_process	5	0.53	SS1G_02547, SS1G_10834, SS1G_10976, SS1G_02982, SS1G_08600
3	GO:0042221	response to chemical stimulus	biological_process	61	35.41	SS1G_03062, SS1G_01081, SS1G_02784, SS1G_05689, SS1G_09141, SS1G_05159, SS1G_07646, SS1G_08926, SS1G_00547, SS1G_00741, SS1G_01657, SS1G_01919, SS1G_02495, SS1G_05200, SS1G_06186, SS1G_08496, SS1G_09702, SS1G_10350, SS1G_10705, SS1G_12928, SS1G_03945, SS1G_00315, SS1G_01264, SS1G_03318, SS1G_03435, SS1G_03592, SS1G_04652, SS1G_05060, SS1G_05556, SS1G_05572, SS1G_05666, SS1G_09776, SS1G_10566, SS1…
3	GO:0043902	positive regulation of multi-organism process	biological_process	2	0.49	SS1G_12740, SS1G_11157
3	GO:0009893	positive regulation of metabolic process	biological_process	7	1.51	SS1G_09947, SS1G_00566, SS1G_01581, SS1G_09505, SS1G_01874, SS1G_03527, SS1G_04004
3	GO:0006810	transport	biological_process	628	358.52	SS1G_12744, SS1G_07674, SS1G_07675, SS1G_13813, SS1G_10197, SS1G_13060, SS1G_12266, SS1G_03817, SS1G_05358, SS1G_13260, SS1G_01302, SS1G_02548, SS1G_03092, SS1G_03579, SS1G_04273, SS1G_05166, SS1G_05456, SS1G_06402, SS1G_06620, SS1G_06993, SS1G_08467, SS1G_09710, SS1G_10857, SS1G_12142, SS1G_12412, SS1G_13094, SS1G_00430, SS1G_03743, SS1G_11639, SS1G_12447, SS1G_07343, SS1G_00024, SS1G_06312, SS1…
3	GO:0051301	cell division	biological_process	37	21.62	SS1G_10157, SS1G_00080, SS1G_02281, SS1G_03059, SS1G_03795, SS1G_04051, SS1G_04974, SS1G_06467, SS1G_08381, SS1G_08459, SS1G_09707, SS1G_11502, SS1G_12111, SS1G_12895, SS1G_13183, SS1G_00323, SS1G_01902, SS1G_02090, SS1G_02296, SS1G_03189, SS1G_06752, SS1G_07713, SS1G_08517, SS1G_08625, SS1G_08953, SS1G_09396, SS1G_10114, SS1G_10208, SS1G_10830, SS1G_11572, SS1G_12553, SS1G_13568, SS1G_14436, SS1…
3	GO:0007049	cell cycle	biological_process	43	23.97	SS1G_11273, SS1G_10637, SS1G_07658, SS1G_10059, SS1G_09567, SS1G_11455, SS1G_13681, SS1G_09897, SS1G_00323, SS1G_07693, SS1G_01902, SS1G_02296, SS1G_03068, SS1G_08209, SS1G_08517, SS1G_10208, SS1G_10620, SS1G_11137, SS1G_12553, SS1G_12742, SS1G_13568, SS1G_13785, SS1G_14436, SS1G_09053, SS1G_00164, SS1G_01760, SS1G_02090, SS1G_03315, SS1G_04323, SS1G_04687, SS1G_04717, SS1G_05643, SS1G_06752, SS1…
3	GO:0021700	developmental maturation	biological_process	6	6	SS1G_01229, SS1G_01882, SS1G_01999, SS1G_11189, SS1G_12709, SS1G_14433
3	GO:0007585	respiratory gaseous exchange	biological_process	1	1	SS1G_02882
3	GO:0007586	digestion	biological_process	1	1	SS1G_02172
3	GO:0042330	taxis	biological_process	1	0.36	SS1G_05159
3	GO:0007276	gamete generation	biological_process	1	0.36	SS1G_09790
3	GO:0022402	cell cycle process	biological_process	23	8.12	SS1G_11273, SS1G_10637, SS1G_07658, SS1G_10059, SS1G_09567, SS1G_11455, SS1G_13681, SS1G_09897, SS1G_07693, SS1G_01902, SS1G_02296, SS1G_03068, SS1G_08209, SS1G_08517, SS1G_10208, SS1G_10620, SS1G_11137, SS1G_12553, SS1G_12742, SS1G_13568, SS1G_13785, SS1G_14436, SS1G_09053
3	GO:0019748	secondary metabolic process	biological_process	9	3.31	SS1G_11789, SS1G_13322, SS1G_01997, SS1G_04340, SS1G_10677, SS1G_10524, SS1G_07242, SS1G_00974, SS1G_11927
3	GO:0048522	positive regulation of cellular process	biological_process	10	3.05	SS1G_09947, SS1G_00566, SS1G_01581, SS1G_09505, SS1G_05592, SS1G_12740, SS1G_11157, SS1G_01874, SS1G_03527, SS1G_04004
3	GO:0008283	cell proliferation	biological_process	2	2	SS1G_00569, SS1G_04356
3	GO:0044237	cellular metabolic process	biological_process	1760	286.92	SS1G_06643, SS1G_00102, SS1G_02845, SS1G_04267, SS1G_06246, SS1G_01836, SS1G_03094, SS1G_04510, SS1G_05971, SS1G_13423, SS1G_03490, SS1G_00312, SS1G_00669, SS1G_00692, SS1G_01557, SS1G_01859, SS1G_01995, SS1G_02066, SS1G_02301, SS1G_02499, SS1G_02824, SS1G_03205, SS1G_03280, SS1G_03688, SS1G_04059, SS1G_04061, SS1G_04480, SS1G_04986, SS1G_05399, SS1G_05779, SS1G_05855, SS1G_05982, SS1G_06977, SS1…
3	GO:0048583	regulation of response to stimulus	biological_process	1	0.22	SS1G_05159
3	GO:0006413	translational initiation	biological_process	20	19.2	SS1G_00622, SS1G_10997, SS1G_00093, SS1G_00297, SS1G_01136, SS1G_01581, SS1G_01835, SS1G_01874, SS1G_03527, SS1G_03994, SS1G_04707, SS1G_04820, SS1G_05601, SS1G_07827, SS1G_08148, SS1G_10408, SS1G_11734, SS1G_13564, SS1G_13938, SS1G_14029
3	GO:0044036	cell wall metabolic process	biological_process	15	9	SS1G_00265, SS1G_00321, SS1G_00642, SS1G_00772, SS1G_02128, SS1G_02582, SS1G_03535, SS1G_04786, SS1G_05453, SS1G_06971, SS1G_07580, SS1G_11585, SS1G_12509, SS1G_13994, SS1G_14184
3	GO:0009653	anatomical structure morphogenesis	biological_process	14	3.13	SS1G_10157, SS1G_05137, SS1G_02547, SS1G_02784, SS1G_04974, SS1G_09566, SS1G_10286, SS1G_11502, SS1G_13183, SS1G_10834, SS1G_10976, SS1G_02982, SS1G_08600, SS1G_09432
3	GO:0048468	cell development	biological_process	2	0.82	SS1G_04006, SS1G_04004
3	GO:0009607	response to biotic stimulus	biological_process	2	1.22	SS1G_13748, SS1G_03945
3	GO:0055114	oxidation reduction	biological_process	538	529.98	SS1G_00902, SS1G_13352, SS1G_00989, SS1G_02230, SS1G_02882, SS1G_03473, SS1G_07864, SS1G_11651, SS1G_12792, SS1G_13868, SS1G_13925, SS1G_01767, SS1G_00138, SS1G_10576, SS1G_03999, SS1G_00002, SS1G_00064, SS1G_00089, SS1G_00102, SS1G_00106, SS1G_00119, SS1G_00121, SS1G_00148, SS1G_00149, SS1G_00194, SS1G_00280, SS1G_00301, SS1G_00302, SS1G_00355, SS1G_00366, SS1G_00367, SS1G_00401, SS1G_00406, SS1…
3	GO:0015976	carbon utilization	biological_process	3	3	SS1G_00146, SS1G_08459, SS1G_10952
3	GO:0044085	cellular component biogenesis	biological_process	124	21.15	SS1G_01836, SS1G_03094, SS1G_04510, SS1G_05971, SS1G_13423, SS1G_09678, SS1G_05137, SS1G_12266, SS1G_02124, SS1G_11598, SS1G_12802, SS1G_05101, SS1G_13595, SS1G_10002, SS1G_05525, SS1G_12021, SS1G_02467, SS1G_03117, SS1G_03118, SS1G_10584, SS1G_11704, SS1G_05178, SS1G_01416, SS1G_04211, SS1G_05728, SS1G_06696, SS1G_08504, SS1G_08915, SS1G_11654, SS1G_13927, SS1G_00058, SS1G_00071, SS1G_00317, SS1…
3	GO:0048646	anatomical structure formation involved in morphogenesis	biological_process	6	3.6	SS1G_02784, SS1G_04974, SS1G_09566, SS1G_10286, SS1G_11502, SS1G_13183
3	GO:0009056	catabolic process	biological_process	196	51.13	SS1G_06643, SS1G_00501, SS1G_00891, SS1G_02369, SS1G_04945, SS1G_08135, SS1G_09250, SS1G_10617, SS1G_13809, SS1G_04536, SS1G_08607, SS1G_11263, SS1G_05699, SS1G_11067, SS1G_00002, SS1G_07412, SS1G_10496, SS1G_09947, SS1G_00820, SS1G_00553, SS1G_01135, SS1G_01641, SS1G_01827, SS1G_04071, SS1G_06090, SS1G_07049, SS1G_11803, SS1G_01081, SS1G_02784, SS1G_05689, SS1G_09141, SS1G_02065, SS1G_03135, SS1…
3	GO:0016043	cellular component organization	biological_process	216	35.35	SS1G_10157, SS1G_01836, SS1G_03094, SS1G_04510, SS1G_05971, SS1G_13423, SS1G_09678, SS1G_03700, SS1G_01742, SS1G_05238, SS1G_08539, SS1G_09763, SS1G_13354, SS1G_05137, SS1G_02547, SS1G_11273, SS1G_04238, SS1G_05823, SS1G_07799, SS1G_09629, SS1G_04966, SS1G_01550, SS1G_02052, SS1G_02922, SS1G_03070, SS1G_04061, SS1G_05341, SS1G_07509, SS1G_07677, SS1G_11720, SS1G_12266, SS1G_02409, SS1G_05358, SS1…
3	GO:0051641	cellular localization	biological_process	132	32.26	SS1G_07674, SS1G_07675, SS1G_13060, SS1G_12266, SS1G_05358, SS1G_13260, SS1G_05592, SS1G_00024, SS1G_06312, SS1G_13574, SS1G_10637, SS1G_12985, SS1G_08741, SS1G_11898, SS1G_01768, SS1G_12105, SS1G_00378, SS1G_03765, SS1G_05051, SS1G_08366, SS1G_08931, SS1G_11006, SS1G_11472, SS1G_11653, SS1G_08487, SS1G_13172, SS1G_02351, SS1G_05682, SS1G_09963, SS1G_10171, SS1G_11425, SS1G_11951, SS1G_13786, SS1…
3	GO:0019954	asexual reproduction	biological_process	7	2.76	SS1G_02784, SS1G_04974, SS1G_09566, SS1G_10286, SS1G_11502, SS1G_13183, SS1G_08600
3	GO:0022607	cellular component assembly	biological_process	65	8.96	SS1G_01836, SS1G_03094, SS1G_04510, SS1G_05971, SS1G_13423, SS1G_09678, SS1G_05137, SS1G_12266, SS1G_02124, SS1G_11598, SS1G_12802, SS1G_13595, SS1G_10002, SS1G_05525, SS1G_11704, SS1G_05178, SS1G_01416, SS1G_04211, SS1G_05728, SS1G_06696, SS1G_08504, SS1G_08915, SS1G_11654, SS1G_13927, SS1G_02572, SS1G_01136, SS1G_01581, SS1G_04966, SS1G_09569, SS1G_09612, SS1G_11264, SS1G_12740, SS1G_04716, SS1…
3	GO:0007059	chromosome segregation	biological_process	6	5.22	SS1G_07693, SS1G_09396, SS1G_09678, SS1G_10637, SS1G_13568, SS1G_13681
3	GO:0048856	anatomical structure development	biological_process	284	165.29	SS1G_10157, SS1G_05137, SS1G_00005, SS1G_00011, SS1G_00016, SS1G_00093, SS1G_00101, SS1G_00108, SS1G_00115, SS1G_00173, SS1G_00195, SS1G_00220, SS1G_00228, SS1G_00291, SS1G_00401, SS1G_00535, SS1G_00570, SS1G_00597, SS1G_00709, SS1G_00809, SS1G_00824, SS1G_00826, SS1G_00894, SS1G_00896, SS1G_00900, SS1G_00951, SS1G_01026, SS1G_01154, SS1G_01191, SS1G_01501, SS1G_01528, SS1G_01537, SS1G_01679, SS1…
3	GO:0048610	reproductive cellular process	biological_process	14	3.02	SS1G_00080, SS1G_02281, SS1G_03059, SS1G_03795, SS1G_04051, SS1G_04974, SS1G_06467, SS1G_08381, SS1G_08459, SS1G_09707, SS1G_11502, SS1G_12111, SS1G_12895, SS1G_13183
3	GO:0051649	establishment of localization in cell	biological_process	127	36.3	SS1G_07674, SS1G_07675, SS1G_13060, SS1G_12266, SS1G_05358, SS1G_13260, SS1G_00024, SS1G_06312, SS1G_13574, SS1G_05592, SS1G_12985, SS1G_08741, SS1G_11898, SS1G_00378, SS1G_03765, SS1G_05051, SS1G_08366, SS1G_08931, SS1G_11006, SS1G_11472, SS1G_11653, SS1G_08487, SS1G_13172, SS1G_02351, SS1G_05682, SS1G_09963, SS1G_10171, SS1G_11425, SS1G_11951, SS1G_13786, SS1G_14204, SS1G_03817, SS1G_14013, SS1…
3	GO:0016192	vesicle-mediated transport	biological_process	68	51.38	SS1G_07674, SS1G_07675, SS1G_00975, SS1G_01282, SS1G_01553, SS1G_01970, SS1G_02555, SS1G_03780, SS1G_03977, SS1G_05108, SS1G_05218, SS1G_06066, SS1G_06730, SS1G_07125, SS1G_07320, SS1G_07372, SS1G_07523, SS1G_08285, SS1G_08464, SS1G_08515, SS1G_08767, SS1G_09334, SS1G_09669, SS1G_10420, SS1G_10731, SS1G_10808, SS1G_11130, SS1G_11256, SS1G_11739, SS1G_11848, SS1G_12002, SS1G_12747, SS1G_12840, SS1…
3	GO:0006807	nitrogen compound metabolic process	biological_process	235	44.18	SS1G_01591, SS1G_01961, SS1G_04145, SS1G_05291, SS1G_06331, SS1G_07573, SS1G_07824, SS1G_08563, SS1G_10193, SS1G_10195, SS1G_11064, SS1G_11394, SS1G_12265, SS1G_12301, SS1G_12716, SS1G_13847, SS1G_13885, SS1G_14132, SS1G_01487, SS1G_01652, SS1G_02651, SS1G_04454, SS1G_04455, SS1G_09540, SS1G_10174, SS1G_10280, SS1G_10281, SS1G_10951, SS1G_11466, SS1G_12177, SS1G_13042, SS1G_13215, SS1G_13754, SS1…
3	GO:0048584	positive regulation of response to stimulus	biological_process	1	0.36	SS1G_05159
3	GO:0065008	regulation of biological quality	biological_process	40	7.65	SS1G_01836, SS1G_03094, SS1G_04510, SS1G_05971, SS1G_13423, SS1G_00115, SS1G_00860, SS1G_01144, SS1G_02121, SS1G_02572, SS1G_02967, SS1G_03104, SS1G_03362, SS1G_03719, SS1G_04616, SS1G_04704, SS1G_05419, SS1G_05927, SS1G_07243, SS1G_07640, SS1G_08534, SS1G_10545, SS1G_10724, SS1G_11008, SS1G_11843, SS1G_12043, SS1G_12852, SS1G_13300, SS1G_02547, SS1G_05592, SS1G_10002, SS1G_10834, SS1G_10976, SS1…
3	GO:0003006	reproductive developmental process	biological_process	4	1.31	SS1G_12740, SS1G_04006, SS1G_04004, SS1G_10286
3	GO:0044238	primary metabolic process	biological_process	1815	399.98	SS1G_06643, SS1G_01836, SS1G_03094, SS1G_04510, SS1G_05971, SS1G_13423, SS1G_03490, SS1G_00501, SS1G_00891, SS1G_02369, SS1G_04945, SS1G_08135, SS1G_09250, SS1G_10617, SS1G_13809, SS1G_00312, SS1G_00669, SS1G_00692, SS1G_01557, SS1G_01859, SS1G_01995, SS1G_02066, SS1G_02301, SS1G_02499, SS1G_02824, SS1G_03205, SS1G_03280, SS1G_03688, SS1G_04059, SS1G_04061, SS1G_04480, SS1G_04986, SS1G_05399, SS1…
3	GO:0007275	multicellular organismal development	biological_process	273	163.25	SS1G_00005, SS1G_00011, SS1G_00016, SS1G_00093, SS1G_00101, SS1G_00108, SS1G_00115, SS1G_00173, SS1G_00195, SS1G_00220, SS1G_00228, SS1G_00291, SS1G_00401, SS1G_00535, SS1G_00570, SS1G_00597, SS1G_00709, SS1G_00809, SS1G_00824, SS1G_00826, SS1G_00894, SS1G_00896, SS1G_00900, SS1G_00951, SS1G_01026, SS1G_01154, SS1G_01191, SS1G_01501, SS1G_01528, SS1G_01537, SS1G_01679, SS1G_01698, SS1G_01719, SS1…
3	GO:0052192	movement in environment of other organism during symbiotic interaction	biological_process	8	2.51	SS1G_09971, SS1G_01441, SS1G_03482, SS1G_05445, SS1G_10311, SS1G_11231, SS1G_13339, SS1G_07136
3	GO:0009058	biosynthetic process	biological_process	1006	187.85	SS1G_00312, SS1G_00669, SS1G_00692, SS1G_01557, SS1G_01859, SS1G_01995, SS1G_02066, SS1G_02301, SS1G_02499, SS1G_02824, SS1G_03205, SS1G_03280, SS1G_03688, SS1G_04059, SS1G_04061, SS1G_04480, SS1G_04986, SS1G_05399, SS1G_05779, SS1G_05855, SS1G_05982, SS1G_06977, SS1G_07017, SS1G_07389, SS1G_07451, SS1G_07603, SS1G_07615, SS1G_07841, SS1G_08625, SS1G_09748, SS1G_09864, SS1G_10405, SS1G_11095, SS1…
3	GO:0007017	microtubule-based process	biological_process	24	14.26	SS1G_01742, SS1G_05238, SS1G_08539, SS1G_09763, SS1G_13354, SS1G_11273, SS1G_10637, SS1G_00299, SS1G_01095, SS1G_01548, SS1G_01818, SS1G_02480, SS1G_02921, SS1G_04652, SS1G_04799, SS1G_04858, SS1G_04859, SS1G_04860, SS1G_08486, SS1G_11031, SS1G_12092, SS1G_12975, SS1G_00897, SS1G_12999
3	GO:0043901	negative regulation of multi-organism process	biological_process	1	0.36	SS1G_09971
3	GO:0009847	spore germination	biological_process	12	12	SS1G_00042, SS1G_02281, SS1G_04186, SS1G_05671, SS1G_06467, SS1G_06474, SS1G_09707, SS1G_10796, SS1G_10928, SS1G_11231, SS1G_12198, SS1G_14225
3	GO:0045184	establishment of protein localization	biological_process	136	54.83	SS1G_12266, SS1G_05358, SS1G_13260, SS1G_00024, SS1G_06312, SS1G_13574, SS1G_00527, SS1G_00627, SS1G_00880, SS1G_01309, SS1G_01331, SS1G_01602, SS1G_01768, SS1G_01985, SS1G_02097, SS1G_02277, SS1G_02386, SS1G_03128, SS1G_03152, SS1G_03270, SS1G_03278, SS1G_03797, SS1G_04020, SS1G_05017, SS1G_05284, SS1G_05459, SS1G_06150, SS1G_06649, SS1G_06730, SS1G_07000, SS1G_07399, SS1G_07405, SS1G_07795, SS1…
3	GO:0048066	pigmentation during development	biological_process	2	2	SS1G_02281, SS1G_13183
3	GO:0042440	pigment metabolic process	biological_process	11	3.89	SS1G_00306, SS1G_05300, SS1G_11789, SS1G_13322, SS1G_04105, SS1G_03135, SS1G_02716, SS1G_06936, SS1G_04340, SS1G_09177, SS1G_10677
3	GO:0005622	intracellular	cellular_component	1627	527.71	SS1G_11323, SS1G_01407, SS1G_01855, SS1G_05285, SS1G_05960, SS1G_00233, SS1G_04020, SS1G_04466, SS1G_01505, SS1G_03160, SS1G_03424, SS1G_08934, SS1G_09626, SS1G_12551, SS1G_01151, SS1G_09884, SS1G_13677, SS1G_06758, SS1G_02450, SS1G_04767, SS1G_06149, SS1G_07241, SS1G_13178, SS1G_01524, SS1G_08479, SS1G_06911, SS1G_10055, SS1G_11819, SS1G_11826, SS1G_00317, SS1G_03089, SS1G_03095, SS1G_05919, SS1…
3	GO:0044424	intracellular part	cellular_component	1392	487.85	SS1G_11323, SS1G_01407, SS1G_01855, SS1G_05285, SS1G_05960, SS1G_00233, SS1G_04020, SS1G_04466, SS1G_01505, SS1G_03160, SS1G_03424, SS1G_08934, SS1G_09626, SS1G_12551, SS1G_01151, SS1G_09884, SS1G_13677, SS1G_06758, SS1G_02450, SS1G_04767, SS1G_06149, SS1G_07241, SS1G_13178, SS1G_01524, SS1G_08479, SS1G_06911, SS1G_10055, SS1G_11819, SS1G_11826, SS1G_00317, SS1G_03089, SS1G_03095, SS1G_05919, SS1…
3	GO:0043229	intracellular organelle	cellular_component	1097	334.22	SS1G_11323, SS1G_01407, SS1G_01855, SS1G_05285, SS1G_05960, SS1G_00233, SS1G_04020, SS1G_04466, SS1G_01505, SS1G_03160, SS1G_03424, SS1G_08934, SS1G_09626, SS1G_12551, SS1G_01151, SS1G_09884, SS1G_13677, SS1G_06758, SS1G_02450, SS1G_04767, SS1G_06149, SS1G_07241, SS1G_13178, SS1G_01524, SS1G_08479, SS1G_00679, SS1G_01910, SS1G_03954, SS1G_03992, SS1G_07117, SS1G_08842, SS1G_09034, SS1G_09505, SS1…
3	GO:0043227	membrane-bounded organelle	cellular_component	904	271.37	SS1G_11323, SS1G_01407, SS1G_01855, SS1G_05285, SS1G_05960, SS1G_00233, SS1G_04020, SS1G_04466, SS1G_01505, SS1G_03160, SS1G_03424, SS1G_08934, SS1G_09626, SS1G_12551, SS1G_01151, SS1G_09884, SS1G_13677, SS1G_06758, SS1G_01524, SS1G_08479, SS1G_00679, SS1G_01910, SS1G_03954, SS1G_03992, SS1G_07117, SS1G_08842, SS1G_09034, SS1G_09505, SS1G_10008, SS1G_10429, SS1G_03945, SS1G_10776, SS1G_01331, SS1…
3	GO:0016020	membrane	cellular_component	807	384.41	SS1G_01407, SS1G_01855, SS1G_05285, SS1G_05960, SS1G_00233, SS1G_04020, SS1G_03010, SS1G_03074, SS1G_03787, SS1G_10682, SS1G_14389, SS1G_03179, SS1G_08505, SS1G_10240, SS1G_12213, SS1G_13993, SS1G_05589, SS1G_08580, SS1G_12196, SS1G_06758, SS1G_04368, SS1G_01331, SS1G_12662, SS1G_07014, SS1G_11049, SS1G_11703, SS1G_10834, SS1G_00542, SS1G_01372, SS1G_07169, SS1G_07584, SS1G_07990, SS1G_10012, SS1…
3	GO:0044425	membrane part	cellular_component	539	199.57	SS1G_01407, SS1G_01855, SS1G_05285, SS1G_05960, SS1G_03010, SS1G_03074, SS1G_03787, SS1G_10682, SS1G_14389, SS1G_03179, SS1G_08505, SS1G_10240, SS1G_12213, SS1G_13993, SS1G_05589, SS1G_08580, SS1G_12196, SS1G_06758, SS1G_01331, SS1G_12662, SS1G_07014, SS1G_11049, SS1G_11703, SS1G_10834, SS1G_00542, SS1G_01372, SS1G_07169, SS1G_07584, SS1G_07990, SS1G_10012, SS1G_11228, SS1G_10353, SS1G_07523, SS1…
3	GO:0044446	intracellular organelle part	cellular_component	411	138.5	SS1G_11323, SS1G_01407, SS1G_01855, SS1G_05285, SS1G_05960, SS1G_00233, SS1G_04020, SS1G_04466, SS1G_01151, SS1G_09884, SS1G_13677, SS1G_06758, SS1G_01524, SS1G_08479, SS1G_00679, SS1G_01910, SS1G_03954, SS1G_03992, SS1G_07117, SS1G_08842, SS1G_09034, SS1G_09505, SS1G_10008, SS1G_10429, SS1G_03945, SS1G_10776, SS1G_01331, SS1G_12662, SS1G_07014, SS1G_11049, SS1G_11703, SS1G_00542, SS1G_01372, SS1…
3	GO:0043234	protein complex	cellular_component	274	149.13	SS1G_01407, SS1G_01855, SS1G_05285, SS1G_05960, SS1G_03074, SS1G_03787, SS1G_10682, SS1G_14389, SS1G_03179, SS1G_08505, SS1G_10240, SS1G_12213, SS1G_13993, SS1G_05589, SS1G_08580, SS1G_12196, SS1G_00897, SS1G_01135, SS1G_01548, SS1G_01605, SS1G_01641, SS1G_01818, SS1G_01827, SS1G_02200, SS1G_04071, SS1G_04652, SS1G_05745, SS1G_05822, SS1G_06916, SS1G_07002, SS1G_07049, SS1G_08077, SS1G_09461, SS1…
3	GO:0043228	non-membrane-bounded organelle	cellular_component	274	71.68	SS1G_04466, SS1G_01151, SS1G_09884, SS1G_13677, SS1G_00630, SS1G_07786, SS1G_13595, SS1G_01529, SS1G_01930, SS1G_02717, SS1G_04853, SS1G_05254, SS1G_05270, SS1G_06422, SS1G_07130, SS1G_07216, SS1G_09753, SS1G_10018, SS1G_11001, SS1G_11025, SS1G_12239, SS1G_12655, SS1G_02484, SS1G_04444, SS1G_00433, SS1G_00911, SS1G_01540, SS1G_04432, SS1G_11308, SS1G_12588, SS1G_08346, SS1G_10002, SS1G_13400, SS1…
3	GO:0030529	ribonucleoprotein complex	cellular_component	180	106.22	SS1G_11323, SS1G_00317, SS1G_03089, SS1G_03095, SS1G_05919, SS1G_09390, SS1G_11704, SS1G_02018, SS1G_02768, SS1G_03207, SS1G_03208, SS1G_05270, SS1G_06798, SS1G_07196, SS1G_07316, SS1G_08209, SS1G_08581, SS1G_09661, SS1G_10047, SS1G_12661, SS1G_13557, SS1G_08346, SS1G_00700, SS1G_01551, SS1G_08823, SS1G_00186, SS1G_00846, SS1G_01698, SS1G_03649, SS1G_04012, SS1G_07122, SS1G_10769, SS1G_11940, SS1…
3	GO:0031090	organelle membrane	cellular_component	164	75.26	SS1G_01407, SS1G_01855, SS1G_05285, SS1G_05960, SS1G_00233, SS1G_04020, SS1G_06758, SS1G_01331, SS1G_12662, SS1G_07014, SS1G_11049, SS1G_11703, SS1G_00542, SS1G_01372, SS1G_07169, SS1G_07584, SS1G_07990, SS1G_10012, SS1G_11228, SS1G_12840, SS1G_13609, SS1G_11149, SS1G_11864, SS1G_12480, SS1G_01553, SS1G_02555, SS1G_10465, SS1G_11130, SS1G_07718, SS1G_00114, SS1G_02548, SS1G_04221, SS1G_05065, SS1…
3	GO:0031967	organelle envelope	cellular_component	102	26.96	SS1G_01407, SS1G_01855, SS1G_05285, SS1G_05960, SS1G_00024, SS1G_06312, SS1G_13574, SS1G_00341, SS1G_01636, SS1G_01637, SS1G_02351, SS1G_03817, SS1G_05682, SS1G_06851, SS1G_08403, SS1G_09132, SS1G_09963, SS1G_10171, SS1G_10291, SS1G_11425, SS1G_11472, SS1G_11653, SS1G_11951, SS1G_12747, SS1G_13786, SS1G_14013, SS1G_14204, SS1G_07718, SS1G_03584, SS1G_10967, SS1G_13150, SS1G_04105, SS1G_04446, SS1…
3	GO:0012505	endomembrane system	cellular_component	90	35.93	SS1G_13306, SS1G_03010, SS1G_01331, SS1G_12662, SS1G_07014, SS1G_11049, SS1G_11703, SS1G_00542, SS1G_01372, SS1G_07169, SS1G_07584, SS1G_07990, SS1G_10012, SS1G_11228, SS1G_12840, SS1G_13609, SS1G_11149, SS1G_11864, SS1G_12480, SS1G_01553, SS1G_02555, SS1G_10465, SS1G_11130, SS1G_00341, SS1G_01636, SS1G_01637, SS1G_02351, SS1G_03817, SS1G_05682, SS1G_06851, SS1G_08403, SS1G_09132, SS1G_09963, SS1…
3	GO:0043233	organelle lumen	cellular_component	66	9.33	SS1G_04466, SS1G_00679, SS1G_01910, SS1G_03954, SS1G_03992, SS1G_07117, SS1G_08842, SS1G_09034, SS1G_09505, SS1G_10008, SS1G_10429, SS1G_10776, SS1G_09947, SS1G_01416, SS1G_08915, SS1G_11654, SS1G_05728, SS1G_08504, SS1G_06696, SS1G_11264, SS1G_13927, SS1G_01136, SS1G_01581, SS1G_07564, SS1G_11577, SS1G_05928, SS1G_08346, SS1G_13353, SS1G_11343, SS1G_09629, SS1G_07799, SS1G_12740, SS1G_01691, SS1…
3	GO:0031982	vesicle	cellular_component	14	2.86	SS1G_12840, SS1G_13609, SS1G_11149, SS1G_11864, SS1G_12480, SS1G_01553, SS1G_02555, SS1G_10465, SS1G_11130, SS1G_01602, SS1G_07320, SS1G_12747, SS1G_07955, SS1G_07306
3	GO:0030312	external encapsulating structure	cellular_component	14	6.43	SS1G_09248, SS1G_02784, SS1G_00332, SS1G_00468, SS1G_02501, SS1G_03286, SS1G_04551, SS1G_10165, SS1G_11057, SS1G_00871, SS1G_01647, SS1G_09579, SS1G_11352, SS1G_12640
3	GO:0032993	protein-DNA complex	cellular_component	12	6.43	SS1G_11308, SS1G_12588, SS1G_00304, SS1G_02052, SS1G_06591, SS1G_08497, SS1G_09608, SS1G_09609, SS1G_09790, SS1G_10960, SS1G_11179, SS1G_13625
3	GO:0030427	site of polarized growth	cellular_component	9	5.96	SS1G_00962, SS1G_09432, SS1G_01094, SS1G_02982, SS1G_10461, SS1G_11780, SS1G_12744, SS1G_14337, SS1G_08600
3	GO:0031970	organelle envelope lumen	cellular_component	8	4.08	SS1G_00024, SS1G_06312, SS1G_13574, SS1G_01606, SS1G_01718, SS1G_04285, SS1G_13163, SS1G_14260
3	GO:0042597	periplasmic space	cellular_component	5	3	SS1G_00871, SS1G_01647, SS1G_09579, SS1G_11352, SS1G_12640
3	GO:0005933	cellular bud	cellular_component	5	4.6	SS1G_01094, SS1G_00962, SS1G_08600, SS1G_12857, SS1G_13345
3	GO:0030313	cell envelope	cellular_component	5	3	SS1G_00871, SS1G_01647, SS1G_09579, SS1G_11352, SS1G_12640
3	GO:0008287	protein serine/threonine phosphatase complex	cellular_component	5	4.2	SS1G_07868, SS1G_07871, SS1G_00528, SS1G_01633, SS1G_08167
3	GO:0044462	external encapsulating structure part	cellular_component	5	3	SS1G_00871, SS1G_01647, SS1G_09579, SS1G_11352, SS1G_12640
3	GO:0032153	cell division site	cellular_component	3	1.08	SS1G_13595, SS1G_14337, SS1G_11273
3	GO:0032155	cell division site part	cellular_component	3	1.8	SS1G_13595, SS1G_14337, SS1G_11273
3	GO:0019031	viral envelope	cellular_component	2	2	SS1G_03036, SS1G_03976
3	GO:0019028	viral capsid	cellular_component	2	2	SS1G_12336, SS1G_12840
3	GO:0030428	cell septum	cellular_component	2	1.2	SS1G_09390, SS1G_12744
3	GO:0000267	cell fraction	cellular_component	2	0.35	SS1G_10834, SS1G_10044
3	GO:0044463	cell projection part	cellular_component	1	0.6	SS1G_08600
3	GO:0009349	riboflavin synthase complex	cellular_component	1	1	SS1G_04679
3	GO:0042995	cell projection	cellular_component	1	0.36	SS1G_08600
3	GO:0019008	molybdopterin synthase complex	cellular_component	1	1	SS1G_06943
3	GO:0043245	extraorganismal space	cellular_component	1	1	SS1G_11585
4	GO:0015197	peptide transporter activity	molecular_function	1	0.6	SS1G_09370
4	GO:0047768	carboxy-cis,cis-muconate cyclase activity	molecular_function	1	1	SS1G_02777
4	GO:0019888	protein phosphatase regulator activity	molecular_function	4	2.4	SS1G_02841, SS1G_13515, SS1G_07868, SS1G_07871
4	GO:0016810	hydrolase activity, acting on carbon-nitrogen (but not peptide) bonds	molecular_function	59	33.66	SS1G_12269, SS1G_01652, SS1G_10174, SS1G_07853, SS1G_00861, SS1G_03003, SS1G_05065, SS1G_11759, SS1G_12029, SS1G_14410, SS1G_00265, SS1G_01113, SS1G_01131, SS1G_01487, SS1G_04898, SS1G_06749, SS1G_08401, SS1G_09540, SS1G_10280, SS1G_10281, SS1G_10951, SS1G_12177, SS1G_12836, SS1G_13042, SS1G_13110, SS1G_13215, SS1G_13754, SS1G_14322, SS1G_14415, SS1G_05795, SS1G_01276, SS1G_13052, SS1G_06271, SS1…
4	GO:0004016	adenylate cyclase activity	molecular_function	1	1	SS1G_07715
4	GO:0032549	ribonucleoside binding	molecular_function	4	4	SS1G_00885, SS1G_03753, SS1G_10539, SS1G_13366
4	GO:0003723	RNA binding	molecular_function	168	156.84	SS1G_02099, SS1G_10315, SS1G_00639, SS1G_00912, SS1G_01157, SS1G_02191, SS1G_03560, SS1G_04012, SS1G_05011, SS1G_05012, SS1G_06566, SS1G_10974, SS1G_13033, SS1G_13338, SS1G_00378, SS1G_03765, SS1G_05051, SS1G_08931, SS1G_11006, SS1G_11704, SS1G_06949, SS1G_10369, SS1G_13336, SS1G_00044, SS1G_00058, SS1G_00063, SS1G_00071, SS1G_00079, SS1G_00297, SS1G_00363, SS1G_00444, SS1G_00535, SS1G_00932, SS1…
4	GO:0019887	protein kinase regulator activity	molecular_function	5	3.8	SS1G_06750, SS1G_06908, SS1G_05643, SS1G_10536, SS1G_10834
4	GO:0043169	cation binding	molecular_function	931	371.59	SS1G_01885, SS1G_04268, SS1G_04269, SS1G_05115, SS1G_09755, SS1G_09980, SS1G_13778, SS1G_00861, SS1G_02276, SS1G_03492, SS1G_04160, SS1G_05210, SS1G_08489, SS1G_08586, SS1G_08920, SS1G_09567, SS1G_11015, SS1G_11277, SS1G_11295, SS1G_12553, SS1G_13725, SS1G_01718, SS1G_00119, SS1G_00121, SS1G_00149, SS1G_00151, SS1G_00207, SS1G_00406, SS1G_00445, SS1G_00547, SS1G_00623, SS1G_00686, SS1G_00828, SS1…
4	GO:0030976	thiamin pyrophosphate binding	molecular_function	5	5	SS1G_05934, SS1G_06550, SS1G_07774, SS1G_08921, SS1G_10985
4	GO:0016872	intramolecular lyase activity	molecular_function	3	1.8	SS1G_07242, SS1G_01011, SS1G_02777
4	GO:0016229	steroid dehydrogenase activity	molecular_function	4	1.44	SS1G_00993, SS1G_06585, SS1G_08084, SS1G_09117
4	GO:0016835	carbon-oxygen lyase activity	molecular_function	37	14.64	SS1G_04072, SS1G_09787, SS1G_09788, SS1G_08336, SS1G_13550, SS1G_04843, SS1G_09186, SS1G_14177, SS1G_13754, SS1G_11485, SS1G_01976, SS1G_05127, SS1G_11134, SS1G_08114, SS1G_08852, SS1G_08872, SS1G_10067, SS1G_10071, SS1G_06189, SS1G_07694, SS1G_08916, SS1G_03887, SS1G_13483, SS1G_00435, SS1G_01026, SS1G_10635, SS1G_11047, SS1G_13055, SS1G_02408, SS1G_00146, SS1G_05996, SS1G_08459, SS1G_10952, SS1…
4	GO:0016918	retinal binding	molecular_function	1	0.6	SS1G_01614
4	GO:0016597	amino acid binding	molecular_function	8	8	SS1G_00194, SS1G_00574, SS1G_00612, SS1G_03926, SS1G_06271, SS1G_06272, SS1G_08553, SS1G_10630
4	GO:0008134	transcription factor binding	molecular_function	6	4.72	SS1G_09505, SS1G_10618, SS1G_03128, SS1G_07225, SS1G_07413, SS1G_14118
4	GO:0051082	unfolded protein binding	molecular_function	32	32	SS1G_00635, SS1G_01826, SS1G_02398, SS1G_02528, SS1G_03350, SS1G_03939, SS1G_03999, SS1G_04685, SS1G_04821, SS1G_04892, SS1G_05736, SS1G_06070, SS1G_06911, SS1G_07335, SS1G_07391, SS1G_07795, SS1G_07920, SS1G_08290, SS1G_08647, SS1G_08699, SS1G_09114, SS1G_09738, SS1G_09744, SS1G_09862, SS1G_10055, SS1G_10652, SS1G_11819, SS1G_11826, SS1G_11986, SS1G_12949, SS1G_13260, SS1G_14278
4	GO:0017076	purine nucleotide binding	molecular_function	751	178.62	SS1G_05351, SS1G_00019, SS1G_00485, SS1G_00542, SS1G_00730, SS1G_00805, SS1G_00840, SS1G_00860, SS1G_00878, SS1G_01072, SS1G_01102, SS1G_01116, SS1G_01797, SS1G_01811, SS1G_01885, SS1G_01952, SS1G_01984, SS1G_02119, SS1G_02212, SS1G_02734, SS1G_02891, SS1G_03029, SS1G_03147, SS1G_03151, SS1G_03190, SS1G_03616, SS1G_04373, SS1G_04479, SS1G_04508, SS1G_04788, SS1G_05151, SS1G_05414, SS1G_05618, SS1…
4	GO:0030170	pyridoxal phosphate binding	molecular_function	62	62	SS1G_00001, SS1G_00795, SS1G_00938, SS1G_01438, SS1G_01702, SS1G_01730, SS1G_01846, SS1G_01973, SS1G_02202, SS1G_02308, SS1G_02455, SS1G_02524, SS1G_02607, SS1G_02848, SS1G_03477, SS1G_03684, SS1G_03729, SS1G_03734, SS1G_03827, SS1G_03854, SS1G_04225, SS1G_04268, SS1G_04269, SS1G_05050, SS1G_05115, SS1G_05190, SS1G_06079, SS1G_06189, SS1G_06936, SS1G_07083, SS1G_07116, SS1G_07599, SS1G_07694, SS1…
4	GO:0016820	hydrolase activity, acting on acid anhydrides, catalyzing transmembrane movement of substances	molecular_function	62	24.59	SS1G_06668, SS1G_09885, SS1G_12923, SS1G_00887, SS1G_03736, SS1G_03787, SS1G_07793, SS1G_10240, SS1G_13768, SS1G_14389, SS1G_02000, SS1G_02042, SS1G_02407, SS1G_03201, SS1G_03324, SS1G_04090, SS1G_04202, SS1G_04252, SS1G_04483, SS1G_04756, SS1G_04757, SS1G_05336, SS1G_05555, SS1G_06061, SS1G_06062, SS1G_06184, SS1G_06485, SS1G_06715, SS1G_07287, SS1G_07453, SS1G_07923, SS1G_09255, SS1G_09260, SS1…
4	GO:0000034	adenine deaminase activity	molecular_function	1	1	SS1G_00820
4	GO:0008159	positive transcription elongation factor activity	molecular_function	1	1	SS1G_00566
4	GO:0016667	oxidoreductase activity, acting on sulfur group of donors	molecular_function	20	7.69	SS1G_04310, SS1G_10350, SS1G_00871, SS1G_01144, SS1G_07243, SS1G_07640, SS1G_08534, SS1G_09579, SS1G_10545, SS1G_11352, SS1G_12640, SS1G_12852, SS1G_11008, SS1G_05899, SS1G_08388, SS1G_02439, SS1G_05644, SS1G_05836, SS1G_07921, SS1G_05927
4	GO:0016746	transferase activity, transferring acyl groups	molecular_function	99	27.79	SS1G_00014, SS1G_00745, SS1G_01349, SS1G_01798, SS1G_03191, SS1G_03475, SS1G_04033, SS1G_05048, SS1G_05156, SS1G_05296, SS1G_05574, SS1G_06610, SS1G_06709, SS1G_06831, SS1G_07479, SS1G_07482, SS1G_07525, SS1G_07854, SS1G_08316, SS1G_08400, SS1G_10601, SS1G_11087, SS1G_11181, SS1G_11846, SS1G_11978, SS1G_11985, SS1G_12273, SS1G_14100, SS1G_14122, SS1G_14172, SS1G_11136, SS1G_02379, SS1G_07524, SS1…
4	GO:0030674	protein binding, bridging	molecular_function	1	1	SS1G_13726
4	GO:0004131	cytosine deaminase activity	molecular_function	1	1	SS1G_14279
4	GO:0016741	transferase activity, transferring one-carbon groups	molecular_function	96	39.66	SS1G_02167, SS1G_05055, SS1G_07976, SS1G_01050, SS1G_10919, SS1G_11191, SS1G_03467, SS1G_10630, SS1G_05101, SS1G_09177, SS1G_01550, SS1G_03070, SS1G_03126, SS1G_04018, SS1G_07089, SS1G_11799, SS1G_12965, SS1G_01580, SS1G_04608, SS1G_01682, SS1G_09828, SS1G_03801, SS1G_06271, SS1G_06272, SS1G_01478, SS1G_05986, SS1G_13857, SS1G_08456, SS1G_11021, SS1G_14425, SS1G_03872, SS1G_10584, SS1G_13414, SS1…
4	GO:0031405	lipoic acid binding	molecular_function	4	4	SS1G_06688, SS1G_10957, SS1G_12576, SS1G_14074
4	GO:0005529	sugar binding	molecular_function	3	2.36	SS1G_07343, SS1G_04070, SS1G_05068
4	GO:0005516	calmodulin binding	molecular_function	3	3	SS1G_01788, SS1G_11273, SS1G_11871
4	GO:0016627	oxidoreductase activity, acting on the CH-CH group of donors	molecular_function	35	20.15	SS1G_07099, SS1G_00089, SS1G_06222, SS1G_08103, SS1G_09113, SS1G_14024, SS1G_01603, SS1G_11976, SS1G_10041, SS1G_10238, SS1G_00542, SS1G_00878, SS1G_01072, SS1G_01952, SS1G_02734, SS1G_08821, SS1G_09730, SS1G_11414, SS1G_14027, SS1G_04384, SS1G_04788, SS1G_05865, SS1G_06500, SS1G_12642, SS1G_12643, SS1G_01930, SS1G_05645, SS1G_09744, SS1G_07864, SS1G_10706, SS1G_10930, SS1G_12244, SS1G_11174, SS1…
4	GO:0005102	receptor binding	molecular_function	2	0.96	SS1G_08466, SS1G_04004
4	GO:0017171	serine hydrolase activity	molecular_function	39	15.14	SS1G_01944, SS1G_02857, SS1G_03282, SS1G_03518, SS1G_04958, SS1G_05669, SS1G_06027, SS1G_06534, SS1G_07268, SS1G_07655, SS1G_08589, SS1G_08752, SS1G_09060, SS1G_09225, SS1G_09268, SS1G_09735, SS1G_11130, SS1G_12210, SS1G_12605, SS1G_13922, SS1G_01092, SS1G_03361, SS1G_04140, SS1G_04819, SS1G_07019, SS1G_07744, SS1G_08855, SS1G_09909, SS1G_10941, SS1G_13041, SS1G_04523, SS1G_05449, SS1G_09475, SS1…
4	GO:0043495	protein anchor	molecular_function	1	1	SS1G_10637
4	GO:0016885	ligase activity, forming carbon-carbon bonds	molecular_function	2	0.96	SS1G_12839, SS1G_06348
4	GO:0004325	ferrochelatase activity	molecular_function	1	1	SS1G_02716
4	GO:0032553	ribonucleotide binding	molecular_function	641	139.02	SS1G_05351, SS1G_00049, SS1G_00053, SS1G_00188, SS1G_00344, SS1G_00545, SS1G_00711, SS1G_00897, SS1G_01065, SS1G_01341, SS1G_01347, SS1G_01548, SS1G_01564, SS1G_01608, SS1G_01818, SS1G_01878, SS1G_01985, SS1G_02002, SS1G_02097, SS1G_02182, SS1G_02199, SS1G_02265, SS1G_02272, SS1G_02533, SS1G_02769, SS1G_03015, SS1G_03085, SS1G_03128, SS1G_03294, SS1G_03315, SS1G_03365, SS1G_03765, SS1G_03790, SS1…
4	GO:0048038	quinone binding	molecular_function	5	5	SS1G_02958, SS1G_04591, SS1G_08165, SS1G_11146, SS1G_12311
4	GO:0005496	steroid binding	molecular_function	64	23.68	SS1G_00001, SS1G_00795, SS1G_00938, SS1G_01438, SS1G_01702, SS1G_01730, SS1G_01846, SS1G_01973, SS1G_02202, SS1G_02308, SS1G_02455, SS1G_02524, SS1G_02607, SS1G_02848, SS1G_03477, SS1G_03684, SS1G_03729, SS1G_03734, SS1G_03827, SS1G_03854, SS1G_04225, SS1G_04268, SS1G_04269, SS1G_05050, SS1G_05115, SS1G_05190, SS1G_06079, SS1G_06189, SS1G_06936, SS1G_07083, SS1G_07116, SS1G_07599, SS1G_07694, SS1…
4	GO:0016879	ligase activity, forming carbon-nitrogen bonds	molecular_function	83	36.72	SS1G_03998, SS1G_00306, SS1G_09708, SS1G_00271, SS1G_01339, SS1G_02297, SS1G_02392, SS1G_02637, SS1G_02786, SS1G_04628, SS1G_05122, SS1G_05273, SS1G_09775, SS1G_11068, SS1G_11333, SS1G_11956, SS1G_12144, SS1G_12308, SS1G_13264, SS1G_13669, SS1G_14033, SS1G_00365, SS1G_02224, SS1G_02960, SS1G_03708, SS1G_10513, SS1G_10713, SS1G_13508, SS1G_09595, SS1G_14040, SS1G_01023, SS1G_02255, SS1G_02279, SS1…
4	GO:0046872	metal ion binding	molecular_function	945	374.19	SS1G_01068, SS1G_01299, SS1G_01582, SS1G_01633, SS1G_02379, SS1G_02537, SS1G_02731, SS1G_03210, SS1G_03736, SS1G_03855, SS1G_04048, SS1G_04072, SS1G_04160, SS1G_04568, SS1G_04783, SS1G_04924, SS1G_05097, SS1G_05354, SS1G_05592, SS1G_06474, SS1G_06550, SS1G_06595, SS1G_07102, SS1G_07120, SS1G_07590, SS1G_07636, SS1G_07715, SS1G_07774, SS1G_08167, SS1G_08616, SS1G_08813, SS1G_08921, SS1G_09007, SS1…
4	GO:0005504	fatty acid binding	molecular_function	3	1.8	SS1G_01764, SS1G_07859, SS1G_13302
4	GO:0046983	protein dimerization activity	molecular_function	29	28.2	SS1G_00588, SS1G_00829, SS1G_01411, SS1G_01790, SS1G_02111, SS1G_02959, SS1G_03321, SS1G_04281, SS1G_04565, SS1G_04913, SS1G_05107, SS1G_05346, SS1G_05637, SS1G_06114, SS1G_07966, SS1G_08253, SS1G_09049, SS1G_09561, SS1G_10244, SS1G_10491, SS1G_10529, SS1G_10943, SS1G_11540, SS1G_11658, SS1G_13162, SS1G_13469, SS1G_13852, SS1G_05358, SS1G_12794
4	GO:0016725	oxidoreductase activity, acting on CH or CH2 groups	molecular_function	4	2.16	SS1G_14350, SS1G_14351, SS1G_03490, SS1G_10937
4	GO:0043022	ribosome binding	molecular_function	4	4	SS1G_01874, SS1G_03527, SS1G_07066, SS1G_10997
4	GO:0016903	oxidoreductase activity, acting on the aldehyde or oxo group of donors	molecular_function	17	6.46	SS1G_05934, SS1G_09038, SS1G_04782, SS1G_06865, SS1G_09626, SS1G_11343, SS1G_05107, SS1G_13162, SS1G_08185, SS1G_10563, SS1G_10799, SS1G_02218, SS1G_00782, SS1G_13380, SS1G_02611, SS1G_07798, SS1G_08171
4	GO:0003876	AMP deaminase activity	molecular_function	1	1	SS1G_07853
4	GO:0008092	cytoskeletal protein binding	molecular_function	26	15.12	SS1G_05137, SS1G_07164, SS1G_00266, SS1G_00490, SS1G_01315, SS1G_01544, SS1G_02090, SS1G_03552, SS1G_04007, SS1G_04510, SS1G_05662, SS1G_05987, SS1G_07643, SS1G_08466, SS1G_08796, SS1G_08985, SS1G_10002, SS1G_10594, SS1G_12543, SS1G_13076, SS1G_13327, SS1G_13400, SS1G_13423, SS1G_13595, SS1G_00204, SS1G_12507
4	GO:0019904	protein domain specific binding	molecular_function	3	2.6	SS1G_05137, SS1G_00538, SS1G_12921
4	GO:0000155	two-component sensor activity	molecular_function	24	24	SS1G_01288, SS1G_02650, SS1G_04489, SS1G_05695, SS1G_05712, SS1G_06181, SS1G_06305, SS1G_07801, SS1G_07900, SS1G_08216, SS1G_08301, SS1G_08302, SS1G_08636, SS1G_09016, SS1G_10091, SS1G_10260, SS1G_10371, SS1G_11201, SS1G_12461, SS1G_12694, SS1G_12828, SS1G_13101, SS1G_13512, SS1G_13931
4	GO:0016645	oxidoreductase activity, acting on the CH-NH group of donors	molecular_function	14	5.23	SS1G_01099, SS1G_06893, SS1G_14437, SS1G_08803, SS1G_02009, SS1G_09764, SS1G_13213, SS1G_06166, SS1G_03681, SS1G_09630, SS1G_10564, SS1G_10864, SS1G_03682, SS1G_12075
4	GO:0004000	adenosine deaminase activity	molecular_function	2	2	SS1G_00820, SS1G_05425
4	GO:0050662	coenzyme binding	molecular_function	208	139.36	SS1G_00227, SS1G_00515, SS1G_00646, SS1G_00672, SS1G_01965, SS1G_02529, SS1G_02571, SS1G_02873, SS1G_03023, SS1G_03838, SS1G_03855, SS1G_04477, SS1G_08326, SS1G_08367, SS1G_08386, SS1G_08563, SS1G_09662, SS1G_10006, SS1G_11051, SS1G_11207, SS1G_12199, SS1G_13307, SS1G_13812, SS1G_13992, SS1G_14022, SS1G_04373, SS1G_04479, SS1G_04508, SS1G_04894, SS1G_05267, SS1G_05927, SS1G_06018, SS1G_07507, SS1…
4	GO:0042802	identical protein binding	molecular_function	4	3.2	SS1G_05358, SS1G_12794, SS1G_03282, SS1G_12605
4	GO:0004497	monooxygenase activity	molecular_function	137	129.8	SS1G_13083, SS1G_04795, SS1G_08335, SS1G_13084, SS1G_04373, SS1G_04508, SS1G_07828, SS1G_00121, SS1G_00149, SS1G_00151, SS1G_00207, SS1G_00406, SS1G_00612, SS1G_00623, SS1G_00649, SS1G_01006, SS1G_01020, SS1G_01150, SS1G_01251, SS1G_01298, SS1G_01304, SS1G_01380, SS1G_01458, SS1G_01499, SS1G_01657, SS1G_01843, SS1G_02049, SS1G_02157, SS1G_02161, SS1G_02194, SS1G_02340, SS1G_02363, SS1G_02663, SS1…
4	GO:0016822	hydrolase activity, acting on acid carbon-carbon bonds	molecular_function	4	1.44	SS1G_00001, SS1G_08223, SS1G_08218, SS1G_06879
4	GO:0019992	diacylglycerol binding	molecular_function	1	1	SS1G_14026
4	GO:0004076	biotin synthase activity	molecular_function	1	1	SS1G_08441
4	GO:0042895	antibiotic transporter activity	molecular_function	20	7.2	SS1G_00315, SS1G_01264, SS1G_03318, SS1G_03435, SS1G_03592, SS1G_05060, SS1G_05556, SS1G_05572, SS1G_05666, SS1G_09776, SS1G_10566, SS1G_12101, SS1G_12128, SS1G_12842, SS1G_13194, SS1G_13397, SS1G_13674, SS1G_13790, SS1G_13906, SS1G_14095
4	GO:0015002	heme-copper terminal oxidase activity	molecular_function	8	4.8	SS1G_00902, SS1G_01396, SS1G_02629, SS1G_03202, SS1G_04001, SS1G_07796, SS1G_07899, SS1G_10490
4	GO:0019213	deacetylase activity	molecular_function	10	3.05	SS1G_04238, SS1G_05823, SS1G_02288, SS1G_02855, SS1G_03680, SS1G_06621, SS1G_06667, SS1G_07341, SS1G_07799, SS1G_00219
4	GO:0030551	cyclic nucleotide binding	molecular_function	1	0.6	SS1G_10536
4	GO:0010181	FMN binding	molecular_function	27	27	SS1G_00687, SS1G_01060, SS1G_01991, SS1G_02068, SS1G_02162, SS1G_02596, SS1G_02911, SS1G_03921, SS1G_04795, SS1G_05037, SS1G_07384, SS1G_07411, SS1G_07563, SS1G_07849, SS1G_07959, SS1G_08388, SS1G_08491, SS1G_08500, SS1G_08602, SS1G_08633, SS1G_11651, SS1G_11697, SS1G_11991, SS1G_13455, SS1G_13513, SS1G_13739, SS1G_14285
4	GO:0022804	active transmembrane transporter activity	molecular_function	159	28.1	SS1G_00695, SS1G_00864, SS1G_01062, SS1G_01492, SS1G_02549, SS1G_03081, SS1G_03403, SS1G_03784, SS1G_04514, SS1G_04877, SS1G_05293, SS1G_05757, SS1G_06345, SS1G_06535, SS1G_06536, SS1G_06830, SS1G_07127, SS1G_07748, SS1G_07859, SS1G_08201, SS1G_10461, SS1G_10633, SS1G_10849, SS1G_10920, SS1G_11113, SS1G_11233, SS1G_11563, SS1G_11780, SS1G_11781, SS1G_12781, SS1G_13114, SS1G_13232, SS1G_13598, SS1…
4	GO:0016721	oxidoreductase activity, acting on superoxide radicals as acceptor	molecular_function	2	1.2	SS1G_04267, SS1G_06246
4	GO:0016679	oxidoreductase activity, acting on diphenols and related substances as donors	molecular_function	7	2.52	SS1G_00138, SS1G_06172, SS1G_08646, SS1G_10520, SS1G_10576, SS1G_00974, SS1G_11927
4	GO:0004130	cytochrome-c peroxidase activity	molecular_function	2	2	SS1G_09702, SS1G_12928
4	GO:0005057	receptor signaling protein activity	molecular_function	5	1.8	SS1G_00606, SS1G_05445, SS1G_07590, SS1G_11866, SS1G_04687
4	GO:0019209	kinase activator activity	molecular_function	1	0.6	SS1G_10834
4	GO:0016251	general RNA polymerase II transcription factor activity	molecular_function	12	8	SS1G_13425, SS1G_13927, SS1G_00679, SS1G_01910, SS1G_03954, SS1G_03992, SS1G_07117, SS1G_08842, SS1G_09034, SS1G_09505, SS1G_10008, SS1G_10429
4	GO:0003916	DNA topoisomerase activity	molecular_function	3	2.4	SS1G_01930, SS1G_10018, SS1G_12655
4	GO:0003677	DNA binding	molecular_function	492	429.9	SS1G_00183, SS1G_00580, SS1G_00669, SS1G_00781, SS1G_00829, SS1G_01151, SS1G_01318, SS1G_01411, SS1G_01567, SS1G_01646, SS1G_01790, SS1G_02055, SS1G_02978, SS1G_03062, SS1G_03098, SS1G_03252, SS1G_03321, SS1G_03775, SS1G_03796, SS1G_04303, SS1G_04420, SS1G_04522, SS1G_04655, SS1G_04697, SS1G_04834, SS1G_04913, SS1G_05040, SS1G_05087, SS1G_05292, SS1G_05588, SS1G_05834, SS1G_06075, SS1G_06124, SS1…
4	GO:0015307	drug:hydrogen antiporter activity	molecular_function	20	12	SS1G_00315, SS1G_01264, SS1G_03318, SS1G_03435, SS1G_03592, SS1G_05060, SS1G_05556, SS1G_05572, SS1G_05666, SS1G_09776, SS1G_10566, SS1G_12101, SS1G_12128, SS1G_12842, SS1G_13194, SS1G_13397, SS1G_13674, SS1G_13790, SS1G_13906, SS1G_14095
4	GO:0031491	nucleosome binding	molecular_function	1	1	SS1G_10776
4	GO:0005048	signal sequence binding	molecular_function	3	1.8	SS1G_11006, SS1G_01768, SS1G_12105
4	GO:0032182	small conjugating protein binding	molecular_function	1	0.36	SS1G_10637
4	GO:0005083	small GTPase regulator activity	molecular_function	33	14.76	SS1G_02440, SS1G_02593, SS1G_04075, SS1G_05193, SS1G_14476, SS1G_11299, SS1G_12053, SS1G_01094, SS1G_01876, SS1G_01932, SS1G_03522, SS1G_05218, SS1G_05701, SS1G_06956, SS1G_09016, SS1G_09482, SS1G_10712, SS1G_12702, SS1G_14225, SS1G_08512, SS1G_09770, SS1G_00697, SS1G_03178, SS1G_04044, SS1G_04527, SS1G_05721, SS1G_13780, SS1G_13781, SS1G_08481, SS1G_08929, SS1G_11965, SS1G_14073, SS1G_13306
4	GO:0003743	translation initiation factor activity	molecular_function	35	35	SS1G_00093, SS1G_00297, SS1G_00570, SS1G_01136, SS1G_01190, SS1G_01581, SS1G_01835, SS1G_01874, SS1G_03527, SS1G_03894, SS1G_03994, SS1G_04459, SS1G_04707, SS1G_04820, SS1G_05601, SS1G_05629, SS1G_06435, SS1G_06696, SS1G_06992, SS1G_07066, SS1G_07827, SS1G_08148, SS1G_08504, SS1G_09745, SS1G_10408, SS1G_10816, SS1G_10997, SS1G_11734, SS1G_11856, SS1G_12568, SS1G_12843, SS1G_13048, SS1G_13564, SS1…
4	GO:0022803	passive transmembrane transporter activity	molecular_function	13	1.89	SS1G_09088, SS1G_10651, SS1G_02253, SS1G_08393, SS1G_08832, SS1G_13559, SS1G_00148, SS1G_01169, SS1G_01614, SS1G_01677, SS1G_03705, SS1G_09794, SS1G_13795
4	GO:0031177	phosphopantetheine binding	molecular_function	16	16	SS1G_00726, SS1G_00729, SS1G_01265, SS1G_02356, SS1G_02420, SS1G_03693, SS1G_04250, SS1G_05787, SS1G_07547, SS1G_08185, SS1G_08561, SS1G_09237, SS1G_10066, SS1G_11789, SS1G_11899, SS1G_13641
4	GO:0016860	intramolecular oxidoreductase activity	molecular_function	14	5.04	SS1G_06738, SS1G_02967, SS1G_11433, SS1G_01063, SS1G_10384, SS1G_08408, SS1G_00037, SS1G_06945, SS1G_07402, SS1G_07733, SS1G_12457, SS1G_14456, SS1G_12835, SS1G_12347
4	GO:0016638	oxidoreductase activity, acting on the CH-NH2 group of donors	molecular_function	8	2.74	SS1G_13739, SS1G_04591, SS1G_11146, SS1G_12311, SS1G_03477, SS1G_07849, SS1G_09120, SS1G_00002
4	GO:0004135	amylo-alpha-1,6-glucosidase activity	molecular_function	1	1	SS1G_12795
4	GO:0016992	lipoate synthase activity	molecular_function	1	1	SS1G_09179
4	GO:0005543	phospholipid binding	molecular_function	19	11.56	SS1G_04716, SS1G_02583, SS1G_06532, SS1G_04007, SS1G_01130, SS1G_01824, SS1G_03558, SS1G_04020, SS1G_06028, SS1G_06294, SS1G_07165, SS1G_07386, SS1G_08454, SS1G_09417, SS1G_10619, SS1G_10976, SS1G_13500, SS1G_13719, SS1G_14426
4	GO:0008565	protein transporter activity	molecular_function	27	24.04	SS1G_00282, SS1G_00627, SS1G_05440, SS1G_13172, SS1G_00569, SS1G_01331, SS1G_01970, SS1G_02351, SS1G_05682, SS1G_06066, SS1G_07372, SS1G_08464, SS1G_09963, SS1G_10049, SS1G_10171, SS1G_10731, SS1G_11018, SS1G_11256, SS1G_11425, SS1G_11472, SS1G_11679, SS1G_11848, SS1G_11951, SS1G_13543, SS1G_13702, SS1G_13786, SS1G_14204
4	GO:0005096	GTPase activator activity	molecular_function	23	12.52	SS1G_02440, SS1G_02593, SS1G_04075, SS1G_05193, SS1G_14476, SS1G_11299, SS1G_12053, SS1G_01094, SS1G_01876, SS1G_01932, SS1G_03522, SS1G_05218, SS1G_05701, SS1G_06956, SS1G_09016, SS1G_09482, SS1G_10712, SS1G_12702, SS1G_14225, SS1G_00568, SS1G_04496, SS1G_04989, SS1G_13541
4	GO:0008073	ornithine decarboxylase inhibitor activity	molecular_function	1	1	SS1G_05468
4	GO:0008233	peptidase activity	molecular_function	180	61.8	SS1G_01289, SS1G_04067, SS1G_05228, SS1G_05630, SS1G_07703, SS1G_09762, SS1G_10386, SS1G_11690, SS1G_12818, SS1G_12821, SS1G_12899, SS1G_12924, SS1G_14257, SS1G_01944, SS1G_02857, SS1G_03282, SS1G_03518, SS1G_04958, SS1G_05669, SS1G_06027, SS1G_06534, SS1G_07268, SS1G_07655, SS1G_08589, SS1G_08752, SS1G_09060, SS1G_09225, SS1G_09268, SS1G_09735, SS1G_11130, SS1G_12210, SS1G_12605, SS1G_13922, SS1…
4	GO:0016769	transferase activity, transferring nitrogenous groups	molecular_function	30	19.14	SS1G_07083, SS1G_11230, SS1G_02524, SS1G_04686, SS1G_06936, SS1G_08440, SS1G_10035, SS1G_10471, SS1G_11388, SS1G_12022, SS1G_13658, SS1G_13871, SS1G_14365, SS1G_01973, SS1G_10169, SS1G_10675, SS1G_00938, SS1G_02455, SS1G_06759, SS1G_07116, SS1G_08439, SS1G_12197, SS1G_06885, SS1G_10547, SS1G_12816, SS1G_03827, SS1G_14097, SS1G_02202, SS1G_04070, SS1G_09049
4	GO:0008892	guanine deaminase activity	molecular_function	2	2	SS1G_01276, SS1G_13052
4	GO:0004096	catalase activity	molecular_function	7	7	SS1G_00547, SS1G_01081, SS1G_02784, SS1G_05200, SS1G_05689, SS1G_06186, SS1G_09141
4	GO:0009374	biotin binding	molecular_function	4	4	SS1G_01781, SS1G_06348, SS1G_11418, SS1G_12839
4	GO:0051213	dioxygenase activity	molecular_function	23	11.37	SS1G_07630, SS1G_13312, SS1G_01054, SS1G_02586, SS1G_04722, SS1G_06060, SS1G_06232, SS1G_07973, SS1G_08222, SS1G_09100, SS1G_14059, SS1G_06873, SS1G_00064, SS1G_11285, SS1G_05424, SS1G_00355, SS1G_06113, SS1G_10881, SS1G_11235, SS1G_14466, SS1G_04451, SS1G_02776, SS1G_00301
4	GO:0016875	ligase activity, forming carbon-oxygen bonds	molecular_function	42	9.86	SS1G_04227, SS1G_01294, SS1G_02608, SS1G_07965, SS1G_00186, SS1G_00187, SS1G_05447, SS1G_13632, SS1G_05805, SS1G_10975, SS1G_00188, SS1G_11248, SS1G_08648, SS1G_04440, SS1G_05354, SS1G_07120, SS1G_07469, SS1G_10624, SS1G_12187, SS1G_02152, SS1G_06311, SS1G_00696, SS1G_10729, SS1G_12971, SS1G_13532, SS1G_09999, SS1G_00638, SS1G_13818, SS1G_03799, SS1G_01683, SS1G_05768, SS1G_13714, SS1G_04715, SS1…
4	GO:0016782	transferase activity, transferring sulfur-containing groups	molecular_function	6	2.16	SS1G_07467, SS1G_12031, SS1G_01871, SS1G_00938, SS1G_08441, SS1G_09179
4	GO:0020037	heme binding	molecular_function	136	136	SS1G_00119, SS1G_00121, SS1G_00149, SS1G_00151, SS1G_00207, SS1G_00406, SS1G_00445, SS1G_00547, SS1G_00623, SS1G_00686, SS1G_00828, SS1G_00858, SS1G_00878, SS1G_00989, SS1G_01006, SS1G_01020, SS1G_01076, SS1G_01077, SS1G_01081, SS1G_01150, SS1G_01298, SS1G_01304, SS1G_01499, SS1G_01657, SS1G_01843, SS1G_01885, SS1G_02049, SS1G_02157, SS1G_02169, SS1G_02340, SS1G_02363, SS1G_02495, SS1G_02655, SS1…
4	GO:0016840	carbon-nitrogen lyase activity	molecular_function	4	1.68	SS1G_11485, SS1G_13109, SS1G_03962, SS1G_02442
4	GO:0019211	phosphatase activator activity	molecular_function	2	2	SS1G_02841, SS1G_13515
4	GO:0015230	FAD transmembrane transporter activity	molecular_function	1	1	SS1G_10151
4	GO:0031072	heat shock protein binding	molecular_function	37	36.6	SS1G_00330, SS1G_00635, SS1G_00936, SS1G_01049, SS1G_01303, SS1G_01431, SS1G_01949, SS1G_02528, SS1G_03350, SS1G_03471, SS1G_03939, SS1G_04154, SS1G_04398, SS1G_04518, SS1G_04609, SS1G_04892, SS1G_06070, SS1G_06449, SS1G_07187, SS1G_07335, SS1G_07370, SS1G_08028, SS1G_08290, SS1G_08419, SS1G_08545, SS1G_09114, SS1G_09738, SS1G_10652, SS1G_10898, SS1G_10963, SS1G_10981, SS1G_11303, SS1G_11648, SS1…
4	GO:0030276	clathrin binding	molecular_function	1	1	SS1G_04716
4	GO:0016801	hydrolase activity, acting on ether bonds	molecular_function	4	1.44	SS1G_05513, SS1G_01191, SS1G_07646, SS1G_08926
4	GO:0016651	oxidoreductase activity, acting on NADH or NADPH	molecular_function	19	6.68	SS1G_11008, SS1G_05932, SS1G_09695, SS1G_05899, SS1G_08388, SS1G_03831, SS1G_00589, SS1G_01072, SS1G_01767, SS1G_02230, SS1G_02958, SS1G_08165, SS1G_11051, SS1G_11651, SS1G_12460, SS1G_13352, SS1G_13868, SS1G_09058, SS1G_05927
4	GO:0003746	translation elongation factor activity	molecular_function	13	13	SS1G_00053, SS1G_00220, SS1G_01341, SS1G_01874, SS1G_03365, SS1G_03527, SS1G_04907, SS1G_05520, SS1G_06711, SS1G_09468, SS1G_12153, SS1G_12247, SS1G_13833
4	GO:0016849	phosphorus-oxygen lyase activity	molecular_function	1	0.6	SS1G_07715
4	GO:0016788	hydrolase activity, acting on ester bonds	molecular_function	236	81.75	SS1G_08193, SS1G_06145, SS1G_06734, SS1G_12385, SS1G_04030, SS1G_04530, SS1G_13344, SS1G_05073, SS1G_10215, SS1G_10768, SS1G_10773, SS1G_13301, SS1G_13589, SS1G_07188, SS1G_01537, SS1G_06182, SS1G_09495, SS1G_05181, SS1G_01524, SS1G_08479, SS1G_00016, SS1G_07306, SS1G_04823, SS1G_01900, SS1G_10946, SS1G_11067, SS1G_01563, SS1G_01857, SS1G_02262, SS1G_03599, SS1G_04313, SS1G_04855, SS1G_05177, SS1…
4	GO:0031924	vitamin B6 transporter activity	molecular_function	1	1.8	SS1G_12744
4	GO:0016859	cis-trans isomerase activity	molecular_function	11	6.6	SS1G_00956, SS1G_02056, SS1G_02841, SS1G_04988, SS1G_06284, SS1G_08260, SS1G_08936, SS1G_11216, SS1G_11655, SS1G_12798, SS1G_14174
4	GO:0051536	iron-sulfur cluster binding	molecular_function	36	27	SS1G_00867, SS1G_01026, SS1G_01767, SS1G_06943, SS1G_08165, SS1G_08388, SS1G_09787, SS1G_09788, SS1G_10635, SS1G_11047, SS1G_11651, SS1G_12588, SS1G_00860, SS1G_01976, SS1G_03767, SS1G_04384, SS1G_04479, SS1G_05127, SS1G_08428, SS1G_08646, SS1G_09250, SS1G_12049, SS1G_14350, SS1G_14351, SS1G_00004, SS1G_06617, SS1G_07525, SS1G_07849, SS1G_07889, SS1G_08441, SS1G_08491, SS1G_08500, SS1G_09179, SS1…
4	GO:0030414	peptidase inhibitor activity	molecular_function	1	0.36	SS1G_01701
4	GO:0016830	carbon-carbon lyase activity	molecular_function	36	17.02	SS1G_09902, SS1G_02281, SS1G_04563, SS1G_07010, SS1G_10475, SS1G_11372, SS1G_08761, SS1G_02607, SS1G_05190, SS1G_10382, SS1G_10985, SS1G_11735, SS1G_06684, SS1G_06685, SS1G_11269, SS1G_00140, SS1G_00374, SS1G_08218, SS1G_14280, SS1G_03958, SS1G_12862, SS1G_04900, SS1G_04975, SS1G_02455, SS1G_12347, SS1G_06022, SS1G_06790, SS1G_04726, SS1G_05163, SS1G_12076, SS1G_00990, SS1G_01745, SS1G_00795, SS1…
4	GO:0004342	glucosamine-6-phosphate deaminase activity	molecular_function	1	1	SS1G_12835
4	GO:0019899	enzyme binding	molecular_function	7	3.02	SS1G_08985, SS1G_13306, SS1G_00323, SS1G_03226, SS1G_07545, SS1G_07592, SS1G_13261
4	GO:0016675	oxidoreductase activity, acting on heme group of donors	molecular_function	8	2.88	SS1G_00902, SS1G_01396, SS1G_02629, SS1G_03202, SS1G_04001, SS1G_07796, SS1G_07899, SS1G_10490
4	GO:0070279	vitamin B6 binding	molecular_function	62	37.2	SS1G_00001, SS1G_00795, SS1G_00938, SS1G_01438, SS1G_01702, SS1G_01730, SS1G_01846, SS1G_01973, SS1G_02202, SS1G_02308, SS1G_02455, SS1G_02524, SS1G_02607, SS1G_02848, SS1G_03477, SS1G_03684, SS1G_03729, SS1G_03734, SS1G_03827, SS1G_03854, SS1G_04225, SS1G_04268, SS1G_04269, SS1G_05050, SS1G_05115, SS1G_05190, SS1G_06079, SS1G_06189, SS1G_06936, SS1G_07083, SS1G_07116, SS1G_07599, SS1G_07694, SS1…
4	GO:0008093	cytoskeletal adaptor activity	molecular_function	1	1	SS1G_05137
4	GO:0000036	acyl carrier activity	molecular_function	32	32	SS1G_00726, SS1G_00729, SS1G_01217, SS1G_01265, SS1G_01792, SS1G_01807, SS1G_01997, SS1G_02020, SS1G_02356, SS1G_03591, SS1G_03693, SS1G_04250, SS1G_05113, SS1G_05681, SS1G_05787, SS1G_06185, SS1G_06923, SS1G_07098, SS1G_08185, SS1G_08561, SS1G_09237, SS1G_09240, SS1G_09446, SS1G_09449, SS1G_10066, SS1G_10563, SS1G_11404, SS1G_11789, SS1G_11899, SS1G_12986, SS1G_13322, SS1G_13641
4	GO:0005047	signal recognition particle binding	molecular_function	1	1	SS1G_05051
4	GO:0016854	racemase and epimerase activity	molecular_function	4	1.68	SS1G_13031, SS1G_01844, SS1G_04477, SS1G_08326
4	GO:0016772	transferase activity, transferring phosphorus-containing groups	molecular_function	328	99.18	SS1G_00805, SS1G_00252, SS1G_00588, SS1G_00885, SS1G_00934, SS1G_01598, SS1G_01705, SS1G_02959, SS1G_03009, SS1G_03753, SS1G_05346, SS1G_05855, SS1G_05928, SS1G_06114, SS1G_06285, SS1G_06726, SS1G_07307, SS1G_08079, SS1G_08623, SS1G_09604, SS1G_10539, SS1G_11577, SS1G_13366, SS1G_11308, SS1G_12588, SS1G_01105, SS1G_01299, SS1G_01880, SS1G_01881, SS1G_03164, SS1G_03587, SS1G_04009, SS1G_05217, SS1…
4	GO:0015234	thiamin transmembrane transporter activity	molecular_function	1	1	SS1G_12744
4	GO:0005344	oxygen transporter activity	molecular_function	1	1	SS1G_10880
4	GO:0001671	ATPase activator activity	molecular_function	1	1	SS1G_11648
4	GO:0016744	transferase activity, transferring aldehyde or ketonic groups	molecular_function	5	3	SS1G_06790, SS1G_10246, SS1G_00709, SS1G_03926, SS1G_06550
4	GO:0051087	chaperone binding	molecular_function	3	3	SS1G_01431, SS1G_05358, SS1G_11648
4	GO:0016886	ligase activity, forming phosphoric ester bonds	molecular_function	4	1.44	SS1G_06743, SS1G_03342, SS1G_11039, SS1G_13713
4	GO:0016877	ligase activity, forming carbon-sulfur bonds	molecular_function	8	2.3	SS1G_11390, SS1G_11391, SS1G_09944, SS1G_07857, SS1G_02378, SS1G_02379, SS1G_07524, SS1G_05351
4	GO:0004602	glutathione peroxidase activity	molecular_function	1	1	SS1G_00741
4	GO:0003713	transcription coactivator activity	molecular_function	2	2	SS1G_09505, SS1G_10618
4	GO:0051861	glycolipid binding	molecular_function	1	1	SS1G_13813
4	GO:0005484	SNAP receptor activity	molecular_function	2	2	SS1G_03977, SS1G_09669
4	GO:0016701	oxidoreductase activity, acting on single donors with incorporation of molecular oxygen	molecular_function	25	12.33	SS1G_07630, SS1G_04795, SS1G_13312, SS1G_01054, SS1G_02586, SS1G_04722, SS1G_06060, SS1G_06232, SS1G_07973, SS1G_08222, SS1G_09100, SS1G_14059, SS1G_01361, SS1G_06873, SS1G_00064, SS1G_11285, SS1G_05424, SS1G_00355, SS1G_06113, SS1G_10881, SS1G_11235, SS1G_14466, SS1G_04451, SS1G_02776, SS1G_12677
4	GO:0030247	polysaccharide binding	molecular_function	35	22	SS1G_00265, SS1G_00642, SS1G_00677, SS1G_00773, SS1G_02582, SS1G_04786, SS1G_05454, SS1G_06749, SS1G_08493, SS1G_12200, SS1G_12510, SS1G_14184, SS1G_00746, SS1G_00891, SS1G_01373, SS1G_01828, SS1G_02334, SS1G_02369, SS1G_03387, SS1G_03618, SS1G_04945, SS1G_07554, SS1G_07656, SS1G_07749, SS1G_07847, SS1G_07863, SS1G_08104, SS1G_08695, SS1G_09020, SS1G_09251, SS1G_11212, SS1G_12191, SS1G_13860, SS1…
4	GO:0016661	oxidoreductase activity, acting on other nitrogenous compounds as donors	molecular_function	4	1.68	SS1G_01885, SS1G_04479, SS1G_00106, SS1G_11847
4	GO:0016684	oxidoreductase activity, acting on peroxide as acceptor	molecular_function	19	9	SS1G_00741, SS1G_01657, SS1G_02121, SS1G_02495, SS1G_05304, SS1G_05925, SS1G_10078, SS1G_10705, SS1G_12609, SS1G_13391, SS1G_09702, SS1G_12928, SS1G_00547, SS1G_01081, SS1G_02784, SS1G_05200, SS1G_05689, SS1G_06186, SS1G_09141
4	GO:0022891	substrate-specific transmembrane transporter activity	molecular_function	238	75.2	SS1G_12744, SS1G_00025, SS1G_02802, SS1G_05288, SS1G_05825, SS1G_08529, SS1G_09628, SS1G_09854, SS1G_11672, SS1G_13572, SS1G_13762, SS1G_00695, SS1G_00864, SS1G_01062, SS1G_01492, SS1G_02549, SS1G_03081, SS1G_03403, SS1G_03784, SS1G_04514, SS1G_04877, SS1G_05293, SS1G_05757, SS1G_06345, SS1G_06535, SS1G_06536, SS1G_06830, SS1G_07127, SS1G_07748, SS1G_07859, SS1G_08201, SS1G_10461, SS1G_10633, SS1…
4	GO:0016817	hydrolase activity, acting on acid anhydrides	molecular_function	288	43.23	SS1G_12269, SS1G_03418, SS1G_01263, SS1G_06782, SS1G_00058, SS1G_00071, SS1G_01039, SS1G_01987, SS1G_02468, SS1G_02903, SS1G_03037, SS1G_03060, SS1G_03732, SS1G_03952, SS1G_04065, SS1G_04322, SS1G_04405, SS1G_04434, SS1G_04459, SS1G_04500, SS1G_04501, SS1G_05270, SS1G_05482, SS1G_05629, SS1G_06425, SS1G_06435, SS1G_06567, SS1G_06839, SS1G_07544, SS1G_08322, SS1G_08323, SS1G_08798, SS1G_08841, SS1…
4	GO:0016705	oxidoreductase activity, acting on paired donors, with incorporation or reduction of molecular oxygen	molecular_function	27	15.03	SS1G_13083, SS1G_07291, SS1G_08335, SS1G_13084, SS1G_04373, SS1G_04508, SS1G_07828, SS1G_02169, SS1G_10468, SS1G_11010, SS1G_00119, SS1G_05772, SS1G_05980, SS1G_11430, SS1G_11768, SS1G_13470, SS1G_13912, SS1G_10019, SS1G_01847, SS1G_07846, SS1G_08912, SS1G_11417, SS1G_09250, SS1G_10642, SS1G_03135, SS1G_06232, SS1G_14059
4	GO:0004872	receptor activity	molecular_function	21	16.34	SS1G_10310, SS1G_02650, SS1G_12828, SS1G_13512, SS1G_09369, SS1G_11756, SS1G_00282, SS1G_01768, SS1G_03316, SS1G_05440, SS1G_05866, SS1G_06729, SS1G_06738, SS1G_07901, SS1G_08487, SS1G_09033, SS1G_09088, SS1G_11425, SS1G_12105, SS1G_12209, SS1G_02222
4	GO:0016757	transferase activity, transferring glycosyl groups	molecular_function	77	39.93	SS1G_02233, SS1G_04048, SS1G_07794, SS1G_12021, SS1G_01418, SS1G_02625, SS1G_11847, SS1G_01348, SS1G_14030, SS1G_01274, SS1G_03308, SS1G_04719, SS1G_01854, SS1G_04724, SS1G_05542, SS1G_05116, SS1G_00523, SS1G_01831, SS1G_07619, SS1G_01076, SS1G_01429, SS1G_01889, SS1G_03085, SS1G_03517, SS1G_04698, SS1G_04699, SS1G_05901, SS1G_07759, SS1G_09252, SS1G_09997, SS1G_10383, SS1G_10797, SS1G_13524, SS1…
4	GO:0008320	protein transmembrane transporter activity	molecular_function	4	2.4	SS1G_00282, SS1G_00627, SS1G_05440, SS1G_13172
4	GO:0031418	L-ascorbic acid binding	molecular_function	5	5	SS1G_01847, SS1G_07291, SS1G_07846, SS1G_08912, SS1G_11417
4	GO:0031419	cobalamin binding	molecular_function	1	1	SS1G_12257
4	GO:0005501	retinoid binding	molecular_function	1	0.36	SS1G_01614
4	GO:0008079	translation termination factor activity	molecular_function	3	1.32	SS1G_02272, SS1G_00613, SS1G_05331
4	GO:0016824	hydrolase activity, acting on acid halide bonds	molecular_function	1	0.6	SS1G_11960
4	GO:0016798	hydrolase activity, acting on glycosyl bonds	molecular_function	172	82.15	SS1G_00929, SS1G_02462, SS1G_03602, SS1G_11585, SS1G_08744, SS1G_04468, SS1G_04513, SS1G_05641, SS1G_07901, SS1G_07919, SS1G_09338, SS1G_09671, SS1G_00265, SS1G_00642, SS1G_00677, SS1G_00773, SS1G_02128, SS1G_02582, SS1G_04786, SS1G_05454, SS1G_05897, SS1G_08020, SS1G_11304, SS1G_11700, SS1G_12510, SS1G_14184, SS1G_01572, SS1G_02781, SS1G_03647, SS1G_10842, SS1G_10038, SS1G_04148, SS1G_00249, SS1…
4	GO:0005319	lipid transporter activity	molecular_function	6	2.46	SS1G_13813, SS1G_10525, SS1G_05592, SS1G_08813, SS1G_09007, SS1G_11637
4	GO:0016866	intramolecular transferase activity	molecular_function	14	7.84	SS1G_11015, SS1G_04518, SS1G_06474, SS1G_01582, SS1G_01528, SS1G_00063, SS1G_05088, SS1G_08825, SS1G_08914, SS1G_11533, SS1G_12226, SS1G_08569, SS1G_14320, SS1G_05715
4	GO:0016614	oxidoreductase activity, acting on CH-OH group of donors	molecular_function	85	48.59	SS1G_00840, SS1G_13491, SS1G_08799, SS1G_00194, SS1G_03922, SS1G_06731, SS1G_08182, SS1G_08367, SS1G_09870, SS1G_12199, SS1G_13992, SS1G_14188, SS1G_05978, SS1G_07102, SS1G_06496, SS1G_00993, SS1G_06585, SS1G_08084, SS1G_09117, SS1G_04896, SS1G_13102, SS1G_03151, SS1G_06571, SS1G_08975, SS1G_13825, SS1G_09929, SS1G_07654, SS1G_10135, SS1G_08827, SS1G_12079, SS1G_13096, SS1G_07702, SS1G_12308, SS1…
4	GO:0005049	nuclear export signal receptor activity	molecular_function	1	0.6	SS1G_00569
4	GO:0016846	carbon-sulfur lyase activity	molecular_function	13	9.4	SS1G_02202, SS1G_02524, SS1G_13658, SS1G_01765, SS1G_03034, SS1G_05748, SS1G_13865, SS1G_01702, SS1G_04225, SS1G_09924, SS1G_09515, SS1G_03957, SS1G_04774
4	GO:0016765	transferase activity, transferring alkyl or aryl (other than methyl) groups	molecular_function	28	16.23	SS1G_13550, SS1G_04096, SS1G_04739, SS1G_12793, SS1G_10524, SS1G_03944, SS1G_06080, SS1G_10665, SS1G_01726, SS1G_00629, SS1G_03734, SS1G_06102, SS1G_07659, SS1G_14464, SS1G_06595, SS1G_13563, SS1G_00047, SS1G_10282, SS1G_04679, SS1G_02065, SS1G_04105, SS1G_01545, SS1G_07195, SS1G_02527, SS1G_06055, SS1G_09724, SS1G_10113, SS1G_10405
4	GO:0005085	guanyl-nucleotide exchange factor activity	molecular_function	17	10.92	SS1G_00697, SS1G_03178, SS1G_04044, SS1G_04527, SS1G_05721, SS1G_13780, SS1G_13781, SS1G_08481, SS1G_08929, SS1G_11965, SS1G_14073, SS1G_00107, SS1G_03113, SS1G_10160, SS1G_10502, SS1G_10918, SS1G_12228
4	GO:0052171	growth or development during symbiotic interaction	biological_process	360	130.68	SS1G_03482, SS1G_07590, SS1G_07715, SS1G_05592, SS1G_07136, SS1G_10311, SS1G_13339, SS1G_00004, SS1G_00014, SS1G_00025, SS1G_00038, SS1G_00048, SS1G_00107, SS1G_00149, SS1G_00155, SS1G_00192, SS1G_00201, SS1G_00265, SS1G_00292, SS1G_00351, SS1G_00380, SS1G_00397, SS1G_00545, SS1G_00631, SS1G_00655, SS1G_00858, SS1G_00878, SS1G_00974, SS1G_00976, SS1G_00981, SS1G_00995, SS1G_01029, SS1G_01055, SS1…
4	GO:0016052	carbohydrate catabolic process	biological_process	58	20.37	SS1G_04974, SS1G_08408, SS1G_11847, SS1G_00709, SS1G_07188, SS1G_08182, SS1G_08367, SS1G_09870, SS1G_11433, SS1G_12199, SS1G_13992, SS1G_01105, SS1G_01273, SS1G_04072, SS1G_04568, SS1G_05407, SS1G_05934, SS1G_06400, SS1G_06561, SS1G_07798, SS1G_08626, SS1G_08975, SS1G_09626, SS1G_11603, SS1G_12834, SS1G_13825, SS1G_14456, SS1G_00265, SS1G_00642, SS1G_00677, SS1G_00773, SS1G_02128, SS1G_02582, SS1…
4	GO:0046999	regulation of conjugation	biological_process	2	0.49	SS1G_12740, SS1G_11157
4	GO:0016044	membrane organization	biological_process	13	4.3	SS1G_03700, SS1G_00024, SS1G_06312, SS1G_13574, SS1G_13543, SS1G_04716, SS1G_07753, SS1G_06444, SS1G_10938, SS1G_01315, SS1G_01544, SS1G_05987, SS1G_08343
4	GO:0007105	cytokinesis, site selection	biological_process	1	0.6	SS1G_10157
4	GO:0046907	intracellular transport	biological_process	115	53.98	SS1G_07674, SS1G_07675, SS1G_13060, SS1G_12266, SS1G_05358, SS1G_13260, SS1G_00024, SS1G_06312, SS1G_13574, SS1G_12985, SS1G_08741, SS1G_11898, SS1G_00378, SS1G_03765, SS1G_05051, SS1G_08366, SS1G_08931, SS1G_11006, SS1G_11472, SS1G_11653, SS1G_08487, SS1G_13172, SS1G_02351, SS1G_05682, SS1G_09963, SS1G_10171, SS1G_11425, SS1G_11951, SS1G_13786, SS1G_14204, SS1G_03817, SS1G_14013, SS1G_06784, SS1…
4	GO:0034629	cellular protein complex localization	biological_process	1	0.6	SS1G_10637
4	GO:0019740	nitrogen utilization	biological_process	18	10.8	SS1G_01591, SS1G_01961, SS1G_04145, SS1G_05291, SS1G_06331, SS1G_07573, SS1G_07824, SS1G_08563, SS1G_10193, SS1G_10195, SS1G_11064, SS1G_11394, SS1G_12265, SS1G_12301, SS1G_12716, SS1G_13847, SS1G_13885, SS1G_14132
4	GO:0044248	cellular catabolic process	biological_process	124	30.36	SS1G_06643, SS1G_05699, SS1G_11067, SS1G_00002, SS1G_07412, SS1G_10496, SS1G_09947, SS1G_00820, SS1G_01081, SS1G_02784, SS1G_05689, SS1G_09141, SS1G_02065, SS1G_03135, SS1G_12794, SS1G_12740, SS1G_04974, SS1G_00071, SS1G_07630, SS1G_07073, SS1G_07449, SS1G_10067, SS1G_12905, SS1G_08408, SS1G_04030, SS1G_04530, SS1G_13344, SS1G_11847, SS1G_01625, SS1G_04160, SS1G_04384, SS1G_04899, SS1G_04975, SS1…
4	GO:0070271	protein complex biogenesis	biological_process	31	6.86	SS1G_01836, SS1G_03094, SS1G_04510, SS1G_05971, SS1G_13423, SS1G_09678, SS1G_12266, SS1G_02124, SS1G_11598, SS1G_12802, SS1G_10002, SS1G_05525, SS1G_05178, SS1G_13595, SS1G_02572, SS1G_04716, SS1G_06689, SS1G_02351, SS1G_05682, SS1G_09963, SS1G_10171, SS1G_11425, SS1G_11951, SS1G_13786, SS1G_14204, SS1G_00897, SS1G_01548, SS1G_01818, SS1G_04652, SS1G_09862, SS1G_01441
4	GO:0046950	cellular ketone body metabolic process	biological_process	2	1.2	SS1G_07467, SS1G_12031
4	GO:0009820	alkaloid metabolic process	biological_process	1	1	SS1G_10524
4	GO:0007626	locomotory behavior	biological_process	1	0.22	SS1G_05159
4	GO:0016441	posttranscriptional gene silencing	biological_process	1	0.36	SS1G_00700
4	GO:0052373	negative regulation by organism of entry into other organism during symbiotic interaction	biological_process	1	0.6	SS1G_09971
4	GO:0015893	drug transport	biological_process	20	12	SS1G_00315, SS1G_01264, SS1G_03318, SS1G_03435, SS1G_03592, SS1G_05060, SS1G_05556, SS1G_05572, SS1G_05666, SS1G_09776, SS1G_10566, SS1G_12101, SS1G_12128, SS1G_12842, SS1G_13194, SS1G_13397, SS1G_13674, SS1G_13790, SS1G_13906, SS1G_14095
4	GO:0000920	cell separation during cytokinesis	biological_process	1	1	SS1G_14337
4	GO:0034293	sexual sporulation	biological_process	14	5.04	SS1G_00080, SS1G_02281, SS1G_03059, SS1G_03795, SS1G_04051, SS1G_04974, SS1G_06467, SS1G_08381, SS1G_08459, SS1G_09707, SS1G_11502, SS1G_12111, SS1G_12895, SS1G_13183
4	GO:0008361	regulation of cell size	biological_process	5	2.44	SS1G_02547, SS1G_10834, SS1G_10976, SS1G_02982, SS1G_08600
4	GO:0051128	regulation of cellular component organization	biological_process	15	3.17	SS1G_01836, SS1G_03094, SS1G_04510, SS1G_05971, SS1G_13423, SS1G_09678, SS1G_02547, SS1G_10002, SS1G_10834, SS1G_10976, SS1G_01874, SS1G_03527, SS1G_07799, SS1G_02982, SS1G_08600
4	GO:0008104	protein localization	biological_process	141	45.1	SS1G_12266, SS1G_05358, SS1G_13260, SS1G_05592, SS1G_00024, SS1G_06312, SS1G_13574, SS1G_00527, SS1G_00627, SS1G_00880, SS1G_01309, SS1G_01331, SS1G_01602, SS1G_01768, SS1G_01985, SS1G_02097, SS1G_02277, SS1G_02386, SS1G_03128, SS1G_03152, SS1G_03270, SS1G_03278, SS1G_03797, SS1G_04020, SS1G_05017, SS1G_05284, SS1G_05459, SS1G_06150, SS1G_06649, SS1G_06730, SS1G_07000, SS1G_07399, SS1G_07405, SS1…
4	GO:0007018	microtubule-based movement	biological_process	15	15	SS1G_00299, SS1G_01095, SS1G_01548, SS1G_01818, SS1G_02480, SS1G_02921, SS1G_04652, SS1G_04799, SS1G_04858, SS1G_04859, SS1G_04860, SS1G_08486, SS1G_11031, SS1G_12092, SS1G_12975
4	GO:0030448	hyphal growth	biological_process	6	6	SS1G_02281, SS1G_04051, SS1G_08491, SS1G_09248, SS1G_09707, SS1G_10886
4	GO:0007052	mitotic spindle organization	biological_process	1	0.6	SS1G_10637
4	GO:0006979	response to oxidative stress	biological_process	16	12.86	SS1G_01081, SS1G_02784, SS1G_05689, SS1G_09141, SS1G_00547, SS1G_00741, SS1G_01657, SS1G_01919, SS1G_02495, SS1G_05200, SS1G_06186, SS1G_08496, SS1G_09702, SS1G_10350, SS1G_10705, SS1G_12928
4	GO:0009059	macromolecule biosynthetic process	biological_process	700	142.94	SS1G_00312, SS1G_00669, SS1G_00692, SS1G_01557, SS1G_01859, SS1G_01995, SS1G_02066, SS1G_02301, SS1G_02499, SS1G_02824, SS1G_03205, SS1G_03280, SS1G_03688, SS1G_04059, SS1G_04061, SS1G_04480, SS1G_04986, SS1G_05399, SS1G_05779, SS1G_05855, SS1G_05982, SS1G_06977, SS1G_07017, SS1G_07389, SS1G_07451, SS1G_07603, SS1G_07615, SS1G_07841, SS1G_08625, SS1G_09748, SS1G_09864, SS1G_10405, SS1G_11095, SS1…
4	GO:0019538	protein metabolic process	biological_process	540	148.44	SS1G_01836, SS1G_03094, SS1G_04510, SS1G_05971, SS1G_13423, SS1G_04536, SS1G_08607, SS1G_11263, SS1G_02650, SS1G_04489, SS1G_05695, SS1G_05712, SS1G_06181, SS1G_06305, SS1G_07801, SS1G_07900, SS1G_08216, SS1G_08301, SS1G_08302, SS1G_08636, SS1G_09016, SS1G_10091, SS1G_10260, SS1G_10371, SS1G_11201, SS1G_12461, SS1G_12694, SS1G_12828, SS1G_13101, SS1G_13512, SS1G_01847, SS1G_04965, SS1G_05836, SS1…
4	GO:0055082	cellular chemical homeostasis	biological_process	2	0.26	SS1G_10507, SS1G_02572
4	GO:0048193	Golgi vesicle transport	biological_process	10	6	SS1G_07014, SS1G_03945, SS1G_10465, SS1G_03584, SS1G_08078, SS1G_08175, SS1G_11149, SS1G_11864, SS1G_12480, SS1G_13627
4	GO:0044403	symbiosis, encompassing mutualism through parasitism	biological_process	384	106.69	SS1G_00107, SS1G_00874, SS1G_01334, SS1G_01441, SS1G_01584, SS1G_01768, SS1G_02281, SS1G_03059, SS1G_03256, SS1G_03482, SS1G_03795, SS1G_04186, SS1G_04231, SS1G_04974, SS1G_05445, SS1G_05592, SS1G_06094, SS1G_06408, SS1G_06467, SS1G_07136, SS1G_07715, SS1G_08156, SS1G_08381, SS1G_08459, SS1G_09707, SS1G_09947, SS1G_09971, SS1G_10311, SS1G_10886, SS1G_10928, SS1G_11231, SS1G_11502, SS1G_11847, SS1…
4	GO:0046903	secretion	biological_process	12	3.31	SS1G_05592, SS1G_00182, SS1G_00425, SS1G_04953, SS1G_08247, SS1G_08732, SS1G_10000, SS1G_01094, SS1G_01717, SS1G_06050, SS1G_13345, SS1G_14337
4	GO:0030031	cell projection assembly	biological_process	1	0.36	SS1G_05137
4	GO:0032103	positive regulation of response to external stimulus	biological_process	1	0.6	SS1G_05159
4	GO:0019216	regulation of lipid metabolic process	biological_process	1	0.13	SS1G_09947
4	GO:0031497	chromatin assembly	biological_process	11	6.6	SS1G_00202, SS1G_00304, SS1G_02052, SS1G_06457, SS1G_06591, SS1G_08497, SS1G_09608, SS1G_09609, SS1G_10960, SS1G_11179, SS1G_13625
4	GO:0006800	oxygen and reactive oxygen species metabolic process	biological_process	9	4.2	SS1G_00102, SS1G_02845, SS1G_04267, SS1G_06246, SS1G_01081, SS1G_02784, SS1G_05689, SS1G_09141, SS1G_05899
4	GO:0051130	positive regulation of cellular component organization	biological_process	2	0.72	SS1G_01874, SS1G_03527
4	GO:0046483	heterocycle metabolic process	biological_process	42	9.42	SS1G_05699, SS1G_11067, SS1G_00306, SS1G_05300, SS1G_09179, SS1G_08441, SS1G_10775, SS1G_05687, SS1G_00820, SS1G_00106, SS1G_04105, SS1G_03135, SS1G_02716, SS1G_06936, SS1G_00047, SS1G_01603, SS1G_08177, SS1G_10041, SS1G_14076, SS1G_14280, SS1G_00990, SS1G_06732, SS1G_08114, SS1G_12347, SS1G_03715, SS1G_03895, SS1G_04298, SS1G_04299, SS1G_07273, SS1G_07751, SS1G_09961, SS1G_14464, SS1G_11134, SS1…
4	GO:0034641	cellular nitrogen compound metabolic process	biological_process	198	33.28	SS1G_05699, SS1G_11067, SS1G_00002, SS1G_07083, SS1G_00016, SS1G_00301, SS1G_03962, SS1G_11485, SS1G_00574, SS1G_08388, SS1G_11000, SS1G_02065, SS1G_04227, SS1G_01294, SS1G_02608, SS1G_07965, SS1G_00186, SS1G_00187, SS1G_05447, SS1G_13632, SS1G_05805, SS1G_10975, SS1G_00188, SS1G_11248, SS1G_08648, SS1G_04440, SS1G_05354, SS1G_07120, SS1G_07469, SS1G_10624, SS1G_12187, SS1G_02152, SS1G_06311, SS1…
4	GO:0050790	regulation of catalytic activity	biological_process	28	4.85	SS1G_01552, SS1G_04183, SS1G_09867, SS1G_01094, SS1G_01876, SS1G_01932, SS1G_03522, SS1G_05218, SS1G_05701, SS1G_06956, SS1G_09016, SS1G_09482, SS1G_10712, SS1G_12702, SS1G_14225, SS1G_02440, SS1G_02593, SS1G_04075, SS1G_05193, SS1G_14476, SS1G_03482, SS1G_13726, SS1G_05415, SS1G_09582, SS1G_09770, SS1G_03282, SS1G_12605, SS1G_00323
4	GO:0006582	melanin metabolic process	biological_process	3	1.56	SS1G_11789, SS1G_13322, SS1G_10677
4	GO:0015931	nucleobase, nucleoside, nucleotide and nucleic acid transport	biological_process	19	11.17	SS1G_03817, SS1G_00436, SS1G_03278, SS1G_04446, SS1G_05270, SS1G_10291, SS1G_11309, SS1G_12747, SS1G_14226, SS1G_00890, SS1G_01111, SS1G_04537, SS1G_06006, SS1G_06212, SS1G_06664, SS1G_08663, SS1G_08664, SS1G_08843, SS1G_09132
4	GO:0030010	establishment of cell polarity	biological_process	1	0.6	SS1G_10157
4	GO:0010033	response to organic substance	biological_process	18	10.8	SS1G_00974, SS1G_01229, SS1G_01882, SS1G_01885, SS1G_01999, SS1G_03629, SS1G_05210, SS1G_05666, SS1G_07661, SS1G_07720, SS1G_09556, SS1G_10311, SS1G_10677, SS1G_11232, SS1G_11789, SS1G_12709, SS1G_12907, SS1G_13322
4	GO:0051129	negative regulation of cellular component organization	biological_process	1	0.08	SS1G_10002
4	GO:0015994	chlorophyll metabolic process	biological_process	1	0.6	SS1G_04340
4	GO:0051049	regulation of transport	biological_process	1	0.22	SS1G_05592
4	GO:0006818	hydrogen transport	biological_process	33	8.19	SS1G_13060, SS1G_00887, SS1G_03736, SS1G_09058, SS1G_13993, SS1G_01407, SS1G_01855, SS1G_02872, SS1G_03074, SS1G_03179, SS1G_03529, SS1G_03787, SS1G_04104, SS1G_05285, SS1G_05365, SS1G_05589, SS1G_05960, SS1G_06758, SS1G_07527, SS1G_07777, SS1G_07793, SS1G_07886, SS1G_08505, SS1G_08580, SS1G_09444, SS1G_10016, SS1G_10240, SS1G_10682, SS1G_12196, SS1G_12213, SS1G_12772, SS1G_13490, SS1G_14389
4	GO:0045912	negative regulation of carbohydrate metabolic process	biological_process	1	0.36	SS1G_07449
4	GO:0012501	programmed cell death	biological_process	4	2.4	SS1G_07244, SS1G_08054, SS1G_10992, SS1G_11231
4	GO:0044260	cellular macromolecule metabolic process	biological_process	1200	191.32	SS1G_06643, SS1G_01836, SS1G_03094, SS1G_04510, SS1G_05971, SS1G_13423, SS1G_00312, SS1G_00669, SS1G_00692, SS1G_01557, SS1G_01859, SS1G_01995, SS1G_02066, SS1G_02301, SS1G_02499, SS1G_02824, SS1G_03205, SS1G_03280, SS1G_03688, SS1G_04059, SS1G_04061, SS1G_04480, SS1G_04986, SS1G_05399, SS1G_05779, SS1G_05855, SS1G_05982, SS1G_06977, SS1G_07017, SS1G_07389, SS1G_07451, SS1G_07603, SS1G_07615, SS1…
4	GO:0009314	response to radiation	biological_process	1	0.6	SS1G_01614
4	GO:0050658	RNA transport	biological_process	10	6.02	SS1G_03817, SS1G_00436, SS1G_03278, SS1G_04446, SS1G_05270, SS1G_10291, SS1G_11309, SS1G_12747, SS1G_14226, SS1G_09132
4	GO:0009826	unidimensional cell growth	biological_process	1	1	SS1G_02982
4	GO:0060255	regulation of macromolecule metabolic process	biological_process	351	123.43	SS1G_01836, SS1G_03094, SS1G_04510, SS1G_05971, SS1G_13423, SS1G_00312, SS1G_00669, SS1G_00692, SS1G_01557, SS1G_01859, SS1G_01995, SS1G_02066, SS1G_02301, SS1G_02499, SS1G_02824, SS1G_03205, SS1G_03280, SS1G_03688, SS1G_04059, SS1G_04061, SS1G_04480, SS1G_04986, SS1G_05399, SS1G_05779, SS1G_05855, SS1G_05982, SS1G_06977, SS1G_07017, SS1G_07389, SS1G_07451, SS1G_07603, SS1G_07615, SS1G_07841, SS1…
4	GO:0030154	cell differentiation	biological_process	19	5.71	SS1G_12740, SS1G_04006, SS1G_00080, SS1G_02281, SS1G_03059, SS1G_03795, SS1G_04051, SS1G_04974, SS1G_06467, SS1G_08381, SS1G_08459, SS1G_09707, SS1G_11502, SS1G_12111, SS1G_12895, SS1G_13183, SS1G_02922, SS1G_09566, SS1G_04004
4	GO:0045229	external encapsulating structure organization	biological_process	40	16.56	SS1G_10834, SS1G_09248, SS1G_01009, SS1G_01077, SS1G_02501, SS1G_02553, SS1G_03152, SS1G_03540, SS1G_03857, SS1G_04177, SS1G_04207, SS1G_04263, SS1G_04552, SS1G_04699, SS1G_05832, SS1G_08634, SS1G_10167, SS1G_10698, SS1G_12057, SS1G_00332, SS1G_00468, SS1G_03286, SS1G_04551, SS1G_10165, SS1G_11057, SS1G_00265, SS1G_00321, SS1G_00642, SS1G_00772, SS1G_02128, SS1G_02582, SS1G_03535, SS1G_04786, SS1…
4	GO:0045834	positive regulation of lipid metabolic process	biological_process	1	0.22	SS1G_09947
4	GO:0045185	maintenance of protein location	biological_process	3	1.08	SS1G_05592, SS1G_01768, SS1G_12105
4	GO:0051668	localization within membrane	biological_process	2	1.2	SS1G_06444, SS1G_10938
4	GO:0006662	glycerol ether metabolic process	biological_process	3	2.22	SS1G_08534, SS1G_12852, SS1G_10973
4	GO:0007091	mitotic metaphase/anaphase transition	biological_process	3	2.2	SS1G_07658, SS1G_10059, SS1G_10637
4	GO:0032535	regulation of cellular component size	biological_process	6	1.13	SS1G_01836, SS1G_03094, SS1G_04510, SS1G_05971, SS1G_13423, SS1G_10002
4	GO:0031323	regulation of cellular metabolic process	biological_process	323	74.94	SS1G_01836, SS1G_03094, SS1G_04510, SS1G_05971, SS1G_13423, SS1G_00312, SS1G_00669, SS1G_00692, SS1G_01557, SS1G_01859, SS1G_01995, SS1G_02066, SS1G_02301, SS1G_02499, SS1G_02824, SS1G_03205, SS1G_03280, SS1G_03688, SS1G_04059, SS1G_04061, SS1G_04480, SS1G_04986, SS1G_05399, SS1G_05779, SS1G_05855, SS1G_05982, SS1G_06977, SS1G_07017, SS1G_07389, SS1G_07451, SS1G_07603, SS1G_07615, SS1G_07841, SS1…
4	GO:0043094	cellular metabolic compound salvage	biological_process	6	2.9	SS1G_00016, SS1G_00301, SS1G_05687, SS1G_00597, SS1G_00820, SS1G_10350
4	GO:0006629	lipid metabolic process	biological_process	142	72.07	SS1G_09711, SS1G_11324, SS1G_12900, SS1G_09211, SS1G_07083, SS1G_09947, SS1G_00029, SS1G_01011, SS1G_02554, SS1G_04563, SS1G_05963, SS1G_07010, SS1G_08880, SS1G_10475, SS1G_10973, SS1G_12174, SS1G_01478, SS1G_02379, SS1G_05986, SS1G_13857, SS1G_02532, SS1G_04030, SS1G_04530, SS1G_13344, SS1G_03958, SS1G_06018, SS1G_06081, SS1G_07659, SS1G_10113, SS1G_10644, SS1G_10711, SS1G_11088, SS1G_14433, SS1…
4	GO:0016051	carbohydrate biosynthetic process	biological_process	21	4.23	SS1G_09211, SS1G_07449, SS1G_11205, SS1G_11847, SS1G_12815, SS1G_07818, SS1G_12795, SS1G_02281, SS1G_11433, SS1G_12839, SS1G_14260, SS1G_14456, SS1G_12021, SS1G_03857, SS1G_04961, SS1G_08265, SS1G_00080, SS1G_07654, SS1G_04070, SS1G_00219, SS1G_04518
4	GO:0048520	positive regulation of behavior	biological_process	1	0.6	SS1G_05159
4	GO:0031325	positive regulation of cellular metabolic process	biological_process	7	2.43	SS1G_09947, SS1G_00566, SS1G_01581, SS1G_09505, SS1G_01874, SS1G_03527, SS1G_04004
4	GO:0010604	positive regulation of macromolecule metabolic process	biological_process	7	2.52	SS1G_09947, SS1G_00566, SS1G_01581, SS1G_09505, SS1G_01874, SS1G_03527, SS1G_04004
4	GO:0022413	reproductive process in single-celled organism	biological_process	14	8.4	SS1G_00080, SS1G_02281, SS1G_03059, SS1G_03795, SS1G_04051, SS1G_04974, SS1G_06467, SS1G_08381, SS1G_08459, SS1G_09707, SS1G_11502, SS1G_12111, SS1G_12895, SS1G_13183
4	GO:0050877	neurological system process	biological_process	3	1.08	SS1G_02650, SS1G_12828, SS1G_13512
4	GO:0006974	response to DNA damage stimulus	biological_process	87	28.04	SS1G_02717, SS1G_07128, SS1G_02074, SS1G_09567, SS1G_06130, SS1G_10637, SS1G_02907, SS1G_04226, SS1G_04335, SS1G_04378, SS1G_06712, SS1G_08608, SS1G_09785, SS1G_10870, SS1G_10872, SS1G_11798, SS1G_14284, SS1G_00913, SS1G_02035, SS1G_02408, SS1G_04599, SS1G_07073, SS1G_07704, SS1G_09228, SS1G_09540, SS1G_09606, SS1G_12992, SS1G_14098, SS1G_00867, SS1G_02978, SS1G_05292, SS1G_06269, SS1G_10574, SS1…
4	GO:0031136	positive regulation of conjugation	biological_process	2	0.82	SS1G_12740, SS1G_11157
4	GO:0051172	negative regulation of nitrogen compound metabolic process	biological_process	1	1	SS1G_12265
4	GO:0010605	negative regulation of macromolecule metabolic process	biological_process	16	3.6	SS1G_00700, SS1G_07799, SS1G_12740, SS1G_10002, SS1G_14285, SS1G_10253, SS1G_00678, SS1G_11006, SS1G_09629, SS1G_02288, SS1G_02855, SS1G_03680, SS1G_06621, SS1G_06667, SS1G_07341, SS1G_11455
4	GO:0009698	phenylpropanoid metabolic process	biological_process	3	1.08	SS1G_07242, SS1G_00974, SS1G_11927
4	GO:0051726	regulation of cell cycle	biological_process	4	1.63	SS1G_07658, SS1G_10059, SS1G_00323, SS1G_02387
4	GO:0000819	sister chromatid segregation	biological_process	1	0.36	SS1G_07693
4	GO:0030435	sporulation resulting in formation of a cellular spore	biological_process	16	7.04	SS1G_00080, SS1G_02281, SS1G_03059, SS1G_03795, SS1G_04051, SS1G_04974, SS1G_06467, SS1G_08381, SS1G_08459, SS1G_09707, SS1G_11502, SS1G_12111, SS1G_12895, SS1G_13183, SS1G_02922, SS1G_09566
4	GO:0009057	macromolecule catabolic process	biological_process	78	13.9	SS1G_06643, SS1G_00501, SS1G_00891, SS1G_02369, SS1G_04945, SS1G_08135, SS1G_09250, SS1G_10617, SS1G_13809, SS1G_04536, SS1G_08607, SS1G_11263, SS1G_10496, SS1G_00553, SS1G_01135, SS1G_01641, SS1G_01827, SS1G_04071, SS1G_06090, SS1G_07049, SS1G_11803, SS1G_12740, SS1G_04974, SS1G_00071, SS1G_07073, SS1G_07449, SS1G_08408, SS1G_11847, SS1G_00709, SS1G_07188, SS1G_08182, SS1G_08367, SS1G_09870, SS1…
4	GO:0051098	regulation of binding	biological_process	3	1.08	SS1G_04325, SS1G_09612, SS1G_10456
4	GO:0006091	generation of precursor metabolites and energy	biological_process	78	30.16	SS1G_00902, SS1G_13352, SS1G_00989, SS1G_02230, SS1G_02882, SS1G_03473, SS1G_07864, SS1G_11651, SS1G_12792, SS1G_13868, SS1G_13925, SS1G_13060, SS1G_01767, SS1G_00138, SS1G_10576, SS1G_03999, SS1G_07818, SS1G_12795, SS1G_11598, SS1G_01625, SS1G_04160, SS1G_04384, SS1G_04899, SS1G_04975, SS1G_05243, SS1G_05583, SS1G_06173, SS1G_07524, SS1G_07857, SS1G_08975, SS1G_09958, SS1G_10635, SS1G_10957, SS1…
4	GO:0031139	positive regulation of conjugation with cellular fusion	biological_process	2	1.36	SS1G_12740, SS1G_11157
4	GO:0006725	cellular aromatic compound metabolic process	biological_process	58	21.2	SS1G_00306, SS1G_05300, SS1G_10775, SS1G_05687, SS1G_00820, SS1G_00106, SS1G_05699, SS1G_02776, SS1G_05424, SS1G_13312, SS1G_03780, SS1G_06943, SS1G_08507, SS1G_13799, SS1G_09610, SS1G_13055, SS1G_01361, SS1G_06684, SS1G_06685, SS1G_09100, SS1G_09250, SS1G_11269, SS1G_12862, SS1G_00612, SS1G_07630, SS1G_03887, SS1G_04096, SS1G_04739, SS1G_08336, SS1G_08569, SS1G_12793, SS1G_13550, SS1G_14320, SS1…
4	GO:0007531	mating type determination	biological_process	2	1.36	SS1G_04006, SS1G_04004
4	GO:0043903	regulation of symbiosis, encompassing mutualism through parasitism	biological_process	1	0.22	SS1G_09971
4	GO:0031047	gene silencing by RNA	biological_process	1	0.36	SS1G_00700
4	GO:0032940	secretion by cell	biological_process	12	5.52	SS1G_05592, SS1G_00182, SS1G_00425, SS1G_04953, SS1G_08247, SS1G_08732, SS1G_10000, SS1G_01094, SS1G_01717, SS1G_06050, SS1G_13345, SS1G_14337
4	GO:0000910	cytokinesis	biological_process	2	0.58	SS1G_10157, SS1G_14337
4	GO:0044249	cellular biosynthetic process	biological_process	933	152.44	SS1G_00312, SS1G_00669, SS1G_00692, SS1G_01557, SS1G_01859, SS1G_01995, SS1G_02066, SS1G_02301, SS1G_02499, SS1G_02824, SS1G_03205, SS1G_03280, SS1G_03688, SS1G_04059, SS1G_04061, SS1G_04480, SS1G_04986, SS1G_05399, SS1G_05779, SS1G_05855, SS1G_05982, SS1G_06977, SS1G_07017, SS1G_07389, SS1G_07451, SS1G_07603, SS1G_07615, SS1G_07841, SS1G_08625, SS1G_09748, SS1G_09864, SS1G_10405, SS1G_11095, SS1…
4	GO:0006996	organelle organization	biological_process	120	30.38	SS1G_01836, SS1G_03094, SS1G_04510, SS1G_05971, SS1G_13423, SS1G_03700, SS1G_01742, SS1G_05238, SS1G_08539, SS1G_09763, SS1G_13354, SS1G_11273, SS1G_04238, SS1G_05823, SS1G_07799, SS1G_09629, SS1G_04966, SS1G_01550, SS1G_02052, SS1G_02922, SS1G_03070, SS1G_04061, SS1G_05341, SS1G_07509, SS1G_07677, SS1G_11720, SS1G_12266, SS1G_02409, SS1G_05358, SS1G_13260, SS1G_10637, SS1G_00024, SS1G_06312, SS1…
4	GO:0007050	cell cycle arrest	biological_process	1	1	SS1G_09053
4	GO:0044255	cellular lipid metabolic process	biological_process	85	28.05	SS1G_09711, SS1G_11324, SS1G_12900, SS1G_09211, SS1G_07083, SS1G_09947, SS1G_00029, SS1G_01011, SS1G_02554, SS1G_04563, SS1G_05963, SS1G_07010, SS1G_08880, SS1G_10475, SS1G_10973, SS1G_12174, SS1G_02532, SS1G_04030, SS1G_04530, SS1G_13344, SS1G_03958, SS1G_06018, SS1G_06081, SS1G_07659, SS1G_10113, SS1G_10644, SS1G_10711, SS1G_11088, SS1G_14433, SS1G_02527, SS1G_07099, SS1G_07979, SS1G_00037, SS1…
4	GO:0006869	lipid transport	biological_process	5	3	SS1G_13813, SS1G_05592, SS1G_08813, SS1G_09007, SS1G_11637
4	GO:0048278	vesicle docking	biological_process	8	5.6	SS1G_01717, SS1G_06050, SS1G_00182, SS1G_00425, SS1G_04953, SS1G_08247, SS1G_08732, SS1G_10000
4	GO:0051171	regulation of nitrogen compound metabolic process	biological_process	19	11.62	SS1G_01591, SS1G_01961, SS1G_04145, SS1G_05291, SS1G_06331, SS1G_07573, SS1G_07824, SS1G_08563, SS1G_10193, SS1G_10195, SS1G_11064, SS1G_11394, SS1G_12265, SS1G_12301, SS1G_12716, SS1G_13847, SS1G_13885, SS1G_14132, SS1G_00080
4	GO:0000909	sporocarp development involved in sexual reproduction	biological_process	1	1	SS1G_10286
4	GO:0032970	regulation of actin filament-based process	biological_process	6	0.68	SS1G_01836, SS1G_03094, SS1G_04510, SS1G_05971, SS1G_13423, SS1G_10002
4	GO:0042546	cell wall biogenesis	biological_process	4	2.82	SS1G_12021, SS1G_10151, SS1G_08738, SS1G_08917
4	GO:0006766	vitamin metabolic process	biological_process	32	3.71	SS1G_08441, SS1G_00001, SS1G_02223, SS1G_05542, SS1G_08223, SS1G_13042, SS1G_00307, SS1G_13739, SS1G_03631, SS1G_07291, SS1G_08408, SS1G_11847, SS1G_00709, SS1G_07188, SS1G_08182, SS1G_08367, SS1G_09870, SS1G_11433, SS1G_12199, SS1G_13992, SS1G_04451, SS1G_04724, SS1G_01061, SS1G_02295, SS1G_04679, SS1G_11372, SS1G_14134, SS1G_00072, SS1G_09221, SS1G_09727, SS1G_10697, SS1G_13563
4	GO:0006081	cellular aldehyde metabolic process	biological_process	3	1.72	SS1G_04975, SS1G_05583, SS1G_10799
4	GO:0006900	membrane budding	biological_process	1	0.36	SS1G_04716
4	GO:0009410	response to xenobiotic stimulus	biological_process	1	1	SS1G_03062
4	GO:0010564	regulation of cell cycle process	biological_process	2	0.72	SS1G_07658, SS1G_10059
4	GO:0006793	phosphorus metabolic process	biological_process	210	41.47	SS1G_09711, SS1G_11324, SS1G_12900, SS1G_02650, SS1G_04489, SS1G_05695, SS1G_05712, SS1G_06181, SS1G_06305, SS1G_07801, SS1G_07900, SS1G_08216, SS1G_08301, SS1G_08302, SS1G_08636, SS1G_09016, SS1G_10091, SS1G_10260, SS1G_10371, SS1G_11201, SS1G_12461, SS1G_12694, SS1G_12828, SS1G_13101, SS1G_13512, SS1G_06548, SS1G_13060, SS1G_01767, SS1G_10536, SS1G_00138, SS1G_10576, SS1G_03999, SS1G_00221, SS1…
4	GO:0051017	actin filament bundle formation	biological_process	1	1	SS1G_13595
4	GO:0048315	conidium formation	biological_process	6	6	SS1G_02784, SS1G_04974, SS1G_09566, SS1G_10286, SS1G_11502, SS1G_13183
4	GO:0043449	cellular alkene metabolic process	biological_process	1	0.36	SS1G_05513
4	GO:0000903	cellular morphogenesis during vegetative growth	biological_process	1	1	SS1G_08600
4	GO:0048232	male gamete generation	biological_process	1	0.6	SS1G_09790
4	GO:0006082	organic acid metabolic process	biological_process	232	33.26	SS1G_00002, SS1G_09179, SS1G_08441, SS1G_07449, SS1G_07083, SS1G_00016, SS1G_00301, SS1G_03962, SS1G_11485, SS1G_09947, SS1G_00574, SS1G_08388, SS1G_11000, SS1G_08827, SS1G_08975, SS1G_12079, SS1G_13825, SS1G_05243, SS1G_04924, SS1G_04227, SS1G_01294, SS1G_02608, SS1G_07965, SS1G_00186, SS1G_00187, SS1G_05447, SS1G_13632, SS1G_05805, SS1G_10975, SS1G_00188, SS1G_11248, SS1G_08648, SS1G_04440, SS1…
4	GO:0006446	regulation of translational initiation	biological_process	2	2	SS1G_00622, SS1G_10997
4	GO:0006518	peptide metabolic process	biological_process	4	2.4	SS1G_00026, SS1G_01092, SS1G_01778, SS1G_07739
4	GO:0006906	vesicle fusion	biological_process	1	0.6	SS1G_13543
4	GO:0015031	protein transport	biological_process	136	91.39	SS1G_12266, SS1G_05358, SS1G_13260, SS1G_00024, SS1G_06312, SS1G_13574, SS1G_00527, SS1G_00627, SS1G_00880, SS1G_01309, SS1G_01331, SS1G_01602, SS1G_01768, SS1G_01985, SS1G_02097, SS1G_02277, SS1G_02386, SS1G_03128, SS1G_03152, SS1G_03270, SS1G_03278, SS1G_03797, SS1G_04020, SS1G_05017, SS1G_05284, SS1G_05459, SS1G_06150, SS1G_06649, SS1G_06730, SS1G_07000, SS1G_07399, SS1G_07405, SS1G_07795, SS1…
4	GO:0030036	actin cytoskeleton organization	biological_process	15	6.89	SS1G_01836, SS1G_03094, SS1G_04510, SS1G_05971, SS1G_13423, SS1G_13595, SS1G_10002, SS1G_05178, SS1G_08985, SS1G_13076, SS1G_13400, SS1G_10834, SS1G_10976, SS1G_13500, SS1G_01094
4	GO:0015979	photosynthesis	biological_process	1	1	SS1G_04340
4	GO:0048513	organ development	biological_process	1	0.13	SS1G_10286
4	GO:0008610	lipid biosynthetic process	biological_process	56	30.79	SS1G_09211, SS1G_00029, SS1G_01011, SS1G_02554, SS1G_04563, SS1G_05963, SS1G_07010, SS1G_08880, SS1G_10475, SS1G_10973, SS1G_12174, SS1G_01478, SS1G_02379, SS1G_05986, SS1G_13857, SS1G_03958, SS1G_06018, SS1G_06081, SS1G_07659, SS1G_10113, SS1G_10644, SS1G_10711, SS1G_11088, SS1G_14433, SS1G_02527, SS1G_07099, SS1G_07979, SS1G_04340, SS1G_06738, SS1G_00805, SS1G_00993, SS1G_03467, SS1G_06585, SS1…
4	GO:0046677	response to antibiotic	biological_process	21	21	SS1G_00315, SS1G_01264, SS1G_03318, SS1G_03435, SS1G_03592, SS1G_04652, SS1G_05060, SS1G_05556, SS1G_05572, SS1G_05666, SS1G_09776, SS1G_10566, SS1G_12101, SS1G_12128, SS1G_12842, SS1G_13194, SS1G_13397, SS1G_13674, SS1G_13790, SS1G_13906, SS1G_14095
4	GO:0045921	positive regulation of exocytosis	biological_process	1	1	SS1G_05592
4	GO:0065002	intracellular protein transmembrane transport	biological_process	10	9.2	SS1G_05358, SS1G_13260, SS1G_00024, SS1G_04446, SS1G_06312, SS1G_07187, SS1G_10291, SS1G_12747, SS1G_13172, SS1G_13574
4	GO:0034613	cellular protein localization	biological_process	85	38.67	SS1G_12266, SS1G_05358, SS1G_13260, SS1G_05592, SS1G_00024, SS1G_06312, SS1G_13574, SS1G_12985, SS1G_08741, SS1G_11898, SS1G_00378, SS1G_03765, SS1G_05051, SS1G_08366, SS1G_08931, SS1G_11006, SS1G_11472, SS1G_11653, SS1G_08487, SS1G_13172, SS1G_02351, SS1G_05682, SS1G_09963, SS1G_10171, SS1G_11425, SS1G_11951, SS1G_13786, SS1G_14204, SS1G_06444, SS1G_10938, SS1G_04446, SS1G_07187, SS1G_10291, SS1…
4	GO:0043581	mycelium development	biological_process	272	272	SS1G_00005, SS1G_00011, SS1G_00016, SS1G_00093, SS1G_00101, SS1G_00108, SS1G_00115, SS1G_00173, SS1G_00195, SS1G_00220, SS1G_00228, SS1G_00291, SS1G_00401, SS1G_00535, SS1G_00570, SS1G_00597, SS1G_00709, SS1G_00809, SS1G_00824, SS1G_00826, SS1G_00894, SS1G_00896, SS1G_00900, SS1G_00951, SS1G_01026, SS1G_01154, SS1G_01191, SS1G_01501, SS1G_01528, SS1G_01537, SS1G_01679, SS1G_01698, SS1G_01719, SS1…
4	GO:0006066	cellular alcohol metabolic process	biological_process	88	31.51	SS1G_07449, SS1G_05911, SS1G_02776, SS1G_05424, SS1G_13312, SS1G_12794, SS1G_08408, SS1G_11847, SS1G_00709, SS1G_07188, SS1G_08182, SS1G_08367, SS1G_09870, SS1G_11433, SS1G_12199, SS1G_13992, SS1G_01105, SS1G_01273, SS1G_04072, SS1G_04568, SS1G_05407, SS1G_05934, SS1G_06400, SS1G_06561, SS1G_07798, SS1G_08626, SS1G_08975, SS1G_09626, SS1G_11603, SS1G_12834, SS1G_13825, SS1G_14456, SS1G_02281, SS1…
4	GO:0009636	response to toxin	biological_process	2	2	SS1G_07646, SS1G_08926
4	GO:0007548	sex differentiation	biological_process	1	1	SS1G_12740
4	GO:0052047	interaction with other organism via secreted substance during symbiotic interaction	biological_process	1	0.36	SS1G_09248
4	GO:0009991	response to extracellular stimulus	biological_process	2	0.16	SS1G_12740, SS1G_02277
4	GO:0006887	exocytosis	biological_process	12	9.2	SS1G_05592, SS1G_00182, SS1G_00425, SS1G_04953, SS1G_08247, SS1G_08732, SS1G_10000, SS1G_01094, SS1G_01717, SS1G_06050, SS1G_13345, SS1G_14337
4	GO:0010648	negative regulation of cell communication	biological_process	1	0.6	SS1G_09971
4	GO:0010646	regulation of cell communication	biological_process	41	7.67	SS1G_00697, SS1G_03178, SS1G_04044, SS1G_04527, SS1G_05721, SS1G_13780, SS1G_13781, SS1G_08481, SS1G_08929, SS1G_11965, SS1G_14073, SS1G_01094, SS1G_01876, SS1G_01932, SS1G_03522, SS1G_05218, SS1G_05701, SS1G_06956, SS1G_09016, SS1G_09482, SS1G_10712, SS1G_12702, SS1G_14225, SS1G_02440, SS1G_02593, SS1G_04075, SS1G_05193, SS1G_14476, SS1G_00107, SS1G_00568, SS1G_03113, SS1G_04989, SS1G_10160, SS1…
4	GO:0042126	nitrate metabolic process	biological_process	2	1.2	SS1G_01885, SS1G_04479
4	GO:0010467	gene expression	biological_process	716	259.67	SS1G_00312, SS1G_00669, SS1G_00692, SS1G_01557, SS1G_01859, SS1G_01995, SS1G_02066, SS1G_02301, SS1G_02499, SS1G_02824, SS1G_03205, SS1G_03280, SS1G_03688, SS1G_04059, SS1G_04061, SS1G_04480, SS1G_04986, SS1G_05399, SS1G_05779, SS1G_05855, SS1G_05982, SS1G_06977, SS1G_07017, SS1G_07389, SS1G_07451, SS1G_07603, SS1G_07615, SS1G_07841, SS1G_08625, SS1G_09748, SS1G_09864, SS1G_10405, SS1G_11095, SS1…
4	GO:0006790	sulfur metabolic process	biological_process	26	9.24	SS1G_08441, SS1G_00016, SS1G_00301, SS1G_02192, SS1G_04245, SS1G_07441, SS1G_10368, SS1G_05927, SS1G_01050, SS1G_02724, SS1G_03306, SS1G_04315, SS1G_10919, SS1G_11191, SS1G_13162, SS1G_14424, SS1G_00064, SS1G_11285, SS1G_14388, SS1G_04310, SS1G_08916, SS1G_02009, SS1G_09764, SS1G_06189, SS1G_07694, SS1G_00938
4	GO:0044262	cellular carbohydrate metabolic process	biological_process	64	13.17	SS1G_09211, SS1G_07449, SS1G_05911, SS1G_04974, SS1G_11205, SS1G_11847, SS1G_12815, SS1G_07818, SS1G_12795, SS1G_01625, SS1G_02379, SS1G_04899, SS1G_08408, SS1G_00709, SS1G_07188, SS1G_08182, SS1G_08367, SS1G_09870, SS1G_11433, SS1G_12199, SS1G_13992, SS1G_04975, SS1G_05583, SS1G_01105, SS1G_01273, SS1G_04072, SS1G_04568, SS1G_05407, SS1G_05934, SS1G_06400, SS1G_06561, SS1G_07798, SS1G_08626, SS1…
4	GO:0042168	heme metabolic process	biological_process	5	2.52	SS1G_04105, SS1G_03135, SS1G_02716, SS1G_06936, SS1G_09177
4	GO:0051321	meiotic cell cycle	biological_process	2	0.72	SS1G_09567, SS1G_11455
4	GO:0022603	regulation of anatomical structure morphogenesis	biological_process	5	0.88	SS1G_02547, SS1G_10834, SS1G_10976, SS1G_02982, SS1G_08600
4	GO:0009894	regulation of catabolic process	biological_process	5	2.23	SS1G_04536, SS1G_08607, SS1G_11263, SS1G_09947, SS1G_11847
4	GO:0007165	signal transduction	biological_process	156	77.44	SS1G_00697, SS1G_03178, SS1G_04044, SS1G_04527, SS1G_05721, SS1G_13780, SS1G_13781, SS1G_00049, SS1G_00188, SS1G_00545, SS1G_01065, SS1G_01985, SS1G_02097, SS1G_02182, SS1G_02199, SS1G_02769, SS1G_03128, SS1G_03294, SS1G_03860, SS1G_03867, SS1G_06571, SS1G_06730, SS1G_07405, SS1G_07434, SS1G_08072, SS1G_08390, SS1G_11725, SS1G_12227, SS1G_12338, SS1G_12542, SS1G_13059, SS1G_13095, SS1G_13149, SS1…
4	GO:0051180	vitamin transport	biological_process	1	1.68	SS1G_12744
4	GO:0042592	homeostatic process	biological_process	26	8.53	SS1G_00115, SS1G_00860, SS1G_01144, SS1G_02121, SS1G_02572, SS1G_02967, SS1G_03104, SS1G_03362, SS1G_03719, SS1G_04616, SS1G_04704, SS1G_05419, SS1G_05927, SS1G_07243, SS1G_07640, SS1G_08534, SS1G_10545, SS1G_10724, SS1G_11008, SS1G_11843, SS1G_12043, SS1G_12852, SS1G_13300, SS1G_07666, SS1G_12448, SS1G_10507
4	GO:0007114	cell budding	biological_process	1	1	SS1G_08600
4	GO:0048731	system development	biological_process	1	0.08	SS1G_10286
4	GO:0043933	macromolecular complex subunit organization	biological_process	68	8.81	SS1G_01836, SS1G_03094, SS1G_04510, SS1G_05971, SS1G_13423, SS1G_09678, SS1G_12266, SS1G_02124, SS1G_11598, SS1G_12802, SS1G_00613, SS1G_02272, SS1G_05331, SS1G_10002, SS1G_05525, SS1G_11704, SS1G_01874, SS1G_03527, SS1G_05178, SS1G_13595, SS1G_01416, SS1G_04211, SS1G_05728, SS1G_06696, SS1G_08504, SS1G_08915, SS1G_11654, SS1G_13927, SS1G_02572, SS1G_01136, SS1G_01581, SS1G_04966, SS1G_09569, SS1…
4	GO:0006721	terpenoid metabolic process	biological_process	1	0.22	SS1G_04340
4	GO:0051651	maintenance of location in cell	biological_process	3	1.08	SS1G_05592, SS1G_01768, SS1G_12105
4	GO:0030436	asexual sporulation	biological_process	6	3.6	SS1G_02784, SS1G_04974, SS1G_09566, SS1G_10286, SS1G_11502, SS1G_13183
4	GO:0022403	cell cycle phase	biological_process	21	10.09	SS1G_11273, SS1G_10637, SS1G_07658, SS1G_10059, SS1G_09567, SS1G_11455, SS1G_09897, SS1G_07693, SS1G_01902, SS1G_02296, SS1G_03068, SS1G_08209, SS1G_08517, SS1G_10208, SS1G_10620, SS1G_11137, SS1G_12553, SS1G_12742, SS1G_13568, SS1G_13785, SS1G_14436
4	GO:0051640	organelle localization	biological_process	1	0.36	SS1G_11273
4	GO:0032989	cellular component morphogenesis	biological_process	8	1.62	SS1G_10157, SS1G_05137, SS1G_02547, SS1G_10834, SS1G_10976, SS1G_02982, SS1G_08600, SS1G_09432
4	GO:0040023	establishment of nucleus localization	biological_process	1	1	SS1G_11273
4	GO:0042594	response to starvation	biological_process	2	0.43	SS1G_12740, SS1G_02277
4	GO:0006342	chromatin silencing	biological_process	8	9	SS1G_07799, SS1G_09629, SS1G_02288, SS1G_02855, SS1G_03680, SS1G_06621, SS1G_06667, SS1G_07341
4	GO:0050920	regulation of chemotaxis	biological_process	1	0.6	SS1G_05159
4	GO:0022411	cellular component disassembly	biological_process	6	0.56	SS1G_00613, SS1G_02272, SS1G_05331, SS1G_10002, SS1G_01874, SS1G_03527
4	GO:0051789	response to protein stimulus	biological_process	1	0.22	SS1G_03945
4	GO:0006519	cellular amino acid and derivative metabolic process	biological_process	183	36.26	SS1G_00002, SS1G_07083, SS1G_00016, SS1G_00301, SS1G_03962, SS1G_00574, SS1G_08388, SS1G_11000, SS1G_02065, SS1G_01874, SS1G_03527, SS1G_08335, SS1G_04227, SS1G_01294, SS1G_02608, SS1G_07965, SS1G_00186, SS1G_00187, SS1G_05447, SS1G_13632, SS1G_05805, SS1G_10975, SS1G_00188, SS1G_11248, SS1G_08648, SS1G_04440, SS1G_05354, SS1G_07120, SS1G_07469, SS1G_10624, SS1G_12187, SS1G_02152, SS1G_06311, SS1…
4	GO:0052126	movement in host environment	biological_process	7	3.96	SS1G_01441, SS1G_03482, SS1G_05445, SS1G_10311, SS1G_11231, SS1G_13339, SS1G_07136
4	GO:0006403	RNA localization	biological_process	10	2.17	SS1G_03817, SS1G_00436, SS1G_03278, SS1G_04446, SS1G_05270, SS1G_10291, SS1G_11309, SS1G_12747, SS1G_14226, SS1G_09132
4	GO:0007076	mitotic chromosome condensation	biological_process	1	1	SS1G_07693
4	GO:0006897	endocytosis	biological_process	5	4.6	SS1G_07753, SS1G_01315, SS1G_01544, SS1G_05987, SS1G_08343
4	GO:0016998	cell wall catabolic process	biological_process	15	15	SS1G_00265, SS1G_00321, SS1G_00642, SS1G_00772, SS1G_02128, SS1G_02582, SS1G_03535, SS1G_04786, SS1G_05453, SS1G_06971, SS1G_07580, SS1G_11585, SS1G_12509, SS1G_13994, SS1G_14184
4	GO:0034220	transmembrane ion transport	biological_process	29	10.3	SS1G_13060, SS1G_01407, SS1G_01855, SS1G_02872, SS1G_03074, SS1G_03179, SS1G_03529, SS1G_03787, SS1G_04104, SS1G_05285, SS1G_05365, SS1G_05589, SS1G_05960, SS1G_06758, SS1G_07527, SS1G_07777, SS1G_07793, SS1G_07886, SS1G_08505, SS1G_08580, SS1G_09444, SS1G_10016, SS1G_10240, SS1G_10682, SS1G_12196, SS1G_12213, SS1G_12772, SS1G_13490, SS1G_14389
4	GO:0022900	electron transport chain	biological_process	15	11.64	SS1G_00902, SS1G_13352, SS1G_00989, SS1G_02230, SS1G_02882, SS1G_03473, SS1G_07864, SS1G_11651, SS1G_12792, SS1G_13868, SS1G_13925, SS1G_01767, SS1G_00138, SS1G_10576, SS1G_03999
4	GO:0009268	response to pH	biological_process	2	2	SS1G_04325, SS1G_10456
4	GO:0050921	positive regulation of chemotaxis	biological_process	1	1	SS1G_05159
4	GO:0000278	mitotic cell cycle	biological_process	19	7.02	SS1G_10637, SS1G_07658, SS1G_10059, SS1G_09897, SS1G_07693, SS1G_01902, SS1G_02296, SS1G_03068, SS1G_08209, SS1G_08517, SS1G_10208, SS1G_10620, SS1G_11137, SS1G_12553, SS1G_12742, SS1G_13568, SS1G_13785, SS1G_14436, SS1G_02387
4	GO:0016042	lipid catabolic process	biological_process	18	13.12	SS1G_09947, SS1G_04030, SS1G_04530, SS1G_13344, SS1G_09965, SS1G_10238, SS1G_00233, SS1G_01537, SS1G_02172, SS1G_03554, SS1G_04723, SS1G_06182, SS1G_06693, SS1G_07321, SS1G_08054, SS1G_08644, SS1G_09495, SS1G_13049
4	GO:0005975	carbohydrate metabolic process	biological_process	286	191.02	SS1G_00501, SS1G_00891, SS1G_02369, SS1G_04945, SS1G_08135, SS1G_09250, SS1G_10617, SS1G_13809, SS1G_06548, SS1G_09211, SS1G_07449, SS1G_01831, SS1G_04027, SS1G_07619, SS1G_01418, SS1G_02625, SS1G_01274, SS1G_01741, SS1G_01854, SS1G_02944, SS1G_03650, SS1G_03945, SS1G_11129, SS1G_11441, SS1G_02462, SS1G_05911, SS1G_04974, SS1G_11205, SS1G_11847, SS1G_12815, SS1G_07818, SS1G_12795, SS1G_09878, SS1…
4	GO:0033554	cellular response to stress	biological_process	90	28.83	SS1G_12740, SS1G_02717, SS1G_07128, SS1G_02074, SS1G_09567, SS1G_03945, SS1G_02277, SS1G_02907, SS1G_04226, SS1G_04335, SS1G_04378, SS1G_06712, SS1G_08608, SS1G_09785, SS1G_10870, SS1G_10872, SS1G_11798, SS1G_14284, SS1G_00913, SS1G_02035, SS1G_02408, SS1G_04599, SS1G_07073, SS1G_07704, SS1G_09228, SS1G_09540, SS1G_09606, SS1G_12992, SS1G_14098, SS1G_00867, SS1G_02978, SS1G_05292, SS1G_06269, SS1…
4	GO:0051302	regulation of cell division	biological_process	3	1.49	SS1G_00323, SS1G_12740, SS1G_11157
4	GO:0032101	regulation of response to external stimulus	biological_process	1	0.36	SS1G_05159
4	GO:0006986	response to unfolded protein	biological_process	1	0.36	SS1G_03945
4	GO:0017183	peptidyl-diphthamide biosynthetic process from peptidyl-histidine	biological_process	1	1	SS1G_09828
4	GO:0046148	pigment biosynthetic process	biological_process	10	5.88	SS1G_00306, SS1G_05300, SS1G_11789, SS1G_13322, SS1G_04105, SS1G_02716, SS1G_06936, SS1G_04340, SS1G_09177, SS1G_10677
4	GO:0000747	conjugation with cellular fusion	biological_process	2	0.49	SS1G_12740, SS1G_11157
4	GO:0051047	positive regulation of secretion	biological_process	1	0.6	SS1G_05592
4	GO:0016197	endosome transport	biological_process	2	1.2	SS1G_07674, SS1G_07675
4	GO:0009891	positive regulation of biosynthetic process	biological_process	6	2.07	SS1G_00566, SS1G_01581, SS1G_09505, SS1G_01874, SS1G_03527, SS1G_04004
4	GO:0006935	chemotaxis	biological_process	1	0.6	SS1G_05159
4	GO:0007530	sex determination	biological_process	2	0.82	SS1G_04006, SS1G_04004
4	GO:0022613	ribonucleoprotein complex biogenesis	biological_process	61	23.68	SS1G_05101, SS1G_02467, SS1G_03117, SS1G_03118, SS1G_10584, SS1G_11704, SS1G_00058, SS1G_00071, SS1G_00317, SS1G_00789, SS1G_01405, SS1G_01551, SS1G_02092, SS1G_02468, SS1G_03089, SS1G_03095, SS1G_03815, SS1G_04164, SS1G_04983, SS1G_05035, SS1G_05100, SS1G_05919, SS1G_06425, SS1G_06435, SS1G_06567, SS1G_06674, SS1G_07329, SS1G_07742, SS1G_08322, SS1G_08323, SS1G_08346, SS1G_09390, SS1G_10150, SS1…
4	GO:0008643	carbohydrate transport	biological_process	22	19.19	SS1G_10197, SS1G_01302, SS1G_02548, SS1G_03092, SS1G_03579, SS1G_04273, SS1G_05166, SS1G_05456, SS1G_06402, SS1G_06620, SS1G_06993, SS1G_08467, SS1G_09710, SS1G_10857, SS1G_12142, SS1G_12412, SS1G_13094, SS1G_00430, SS1G_03743, SS1G_11639, SS1G_12447, SS1G_07343
4	GO:0006139	nucleobase, nucleoside, nucleotide and nucleic acid metabolic process	biological_process	845	228.34	SS1G_06643, SS1G_03490, SS1G_00312, SS1G_00669, SS1G_00692, SS1G_01557, SS1G_01859, SS1G_01995, SS1G_02066, SS1G_02301, SS1G_02499, SS1G_02824, SS1G_03205, SS1G_03280, SS1G_03688, SS1G_04059, SS1G_04061, SS1G_04480, SS1G_04986, SS1G_05399, SS1G_05779, SS1G_05855, SS1G_05982, SS1G_06977, SS1G_07017, SS1G_07389, SS1G_07451, SS1G_07603, SS1G_07615, SS1G_07841, SS1G_08625, SS1G_09748, SS1G_09864, SS1…
4	GO:0009889	regulation of biosynthetic process	biological_process	314	73.15	SS1G_00312, SS1G_00669, SS1G_00692, SS1G_01557, SS1G_01859, SS1G_01995, SS1G_02066, SS1G_02301, SS1G_02499, SS1G_02824, SS1G_03205, SS1G_03280, SS1G_03688, SS1G_04059, SS1G_04061, SS1G_04480, SS1G_04986, SS1G_05399, SS1G_05779, SS1G_05855, SS1G_05982, SS1G_06977, SS1G_07017, SS1G_07389, SS1G_07451, SS1G_07603, SS1G_07615, SS1G_07841, SS1G_08625, SS1G_09748, SS1G_09864, SS1G_10405, SS1G_11095, SS1…
4	GO:0006109	regulation of carbohydrate metabolic process	biological_process	3	0.65	SS1G_07449, SS1G_11847, SS1G_00080
4	GO:0006811	ion transport	biological_process	51	13.1	SS1G_13060, SS1G_01871, SS1G_14223, SS1G_12690, SS1G_00025, SS1G_00102, SS1G_02457, SS1G_02802, SS1G_05288, SS1G_05825, SS1G_08529, SS1G_08800, SS1G_09137, SS1G_09628, SS1G_09854, SS1G_10888, SS1G_11672, SS1G_13572, SS1G_13762, SS1G_00887, SS1G_03736, SS1G_09058, SS1G_13993, SS1G_01407, SS1G_01855, SS1G_02872, SS1G_03074, SS1G_03179, SS1G_03529, SS1G_03787, SS1G_04104, SS1G_05285, SS1G_05365, SS1…
4	GO:0031324	negative regulation of cellular metabolic process	biological_process	15	2.71	SS1G_07449, SS1G_07799, SS1G_12740, SS1G_10002, SS1G_14285, SS1G_10253, SS1G_11006, SS1G_09629, SS1G_02288, SS1G_02855, SS1G_03680, SS1G_06621, SS1G_06667, SS1G_07341, SS1G_11455
4	GO:0065003	macromolecular complex assembly	biological_process	63	12.58	SS1G_01836, SS1G_03094, SS1G_04510, SS1G_05971, SS1G_13423, SS1G_09678, SS1G_12266, SS1G_02124, SS1G_11598, SS1G_12802, SS1G_10002, SS1G_05525, SS1G_11704, SS1G_05178, SS1G_13595, SS1G_01416, SS1G_04211, SS1G_05728, SS1G_06696, SS1G_08504, SS1G_08915, SS1G_11654, SS1G_13927, SS1G_02572, SS1G_01136, SS1G_01581, SS1G_04966, SS1G_09569, SS1G_09612, SS1G_11264, SS1G_12740, SS1G_04716, SS1G_00202, SS1…
4	GO:0006323	DNA packaging	biological_process	14	5.52	SS1G_00202, SS1G_00304, SS1G_02052, SS1G_06457, SS1G_06591, SS1G_08497, SS1G_09608, SS1G_09609, SS1G_10960, SS1G_11179, SS1G_13625, SS1G_07693, SS1G_09678, SS1G_11137
4	GO:0045454	cell redox homeostasis	biological_process	23	23	SS1G_00115, SS1G_00860, SS1G_01144, SS1G_02121, SS1G_02572, SS1G_02967, SS1G_03104, SS1G_03362, SS1G_03719, SS1G_04616, SS1G_04704, SS1G_05419, SS1G_05927, SS1G_07243, SS1G_07640, SS1G_08534, SS1G_10545, SS1G_10724, SS1G_11008, SS1G_11843, SS1G_12043, SS1G_12852, SS1G_13300
4	GO:0043283	biopolymer metabolic process	biological_process	1215	210.25	SS1G_06643, SS1G_01836, SS1G_03094, SS1G_04510, SS1G_05971, SS1G_13423, SS1G_00501, SS1G_00891, SS1G_02369, SS1G_04945, SS1G_08135, SS1G_09250, SS1G_10617, SS1G_13809, SS1G_00312, SS1G_00669, SS1G_00692, SS1G_01557, SS1G_01859, SS1G_01995, SS1G_02066, SS1G_02301, SS1G_02499, SS1G_02824, SS1G_03205, SS1G_03280, SS1G_03688, SS1G_04059, SS1G_04061, SS1G_04480, SS1G_04986, SS1G_05399, SS1G_05779, SS1…
4	GO:0051828	entry into other organism during symbiotic interaction	biological_process	8	4.18	SS1G_09971, SS1G_01441, SS1G_03482, SS1G_05445, SS1G_10311, SS1G_11231, SS1G_13339, SS1G_07136
4	GO:0000226	microtubule cytoskeleton organization	biological_process	7	5.43	SS1G_01742, SS1G_05238, SS1G_08539, SS1G_09763, SS1G_13354, SS1G_11273, SS1G_10637
4	GO:0031668	cellular response to extracellular stimulus	biological_process	2	0.26	SS1G_12740, SS1G_02277
4	GO:0009896	positive regulation of catabolic process	biological_process	1	0.36	SS1G_09947
4	GO:0001558	regulation of cell growth	biological_process	2	2	SS1G_10834, SS1G_10976
4	GO:0006730	one-carbon compound metabolic process	biological_process	23	9.85	SS1G_11485, SS1G_01580, SS1G_01682, SS1G_01191, SS1G_03729, SS1G_05996, SS1G_06595, SS1G_11816, SS1G_04414, SS1G_06746, SS1G_13879, SS1G_14261, SS1G_02467, SS1G_03117, SS1G_03118, SS1G_10584, SS1G_00377, SS1G_02166, SS1G_02167, SS1G_02850, SS1G_05055, SS1G_07976, SS1G_07799
4	GO:0042180	cellular ketone metabolic process	biological_process	1	0.36	SS1G_00002
4	GO:0051701	interaction with host	biological_process	363	133.27	SS1G_03482, SS1G_07590, SS1G_07715, SS1G_09248, SS1G_05592, SS1G_07136, SS1G_10311, SS1G_13339, SS1G_01441, SS1G_05445, SS1G_11231, SS1G_00004, SS1G_00014, SS1G_00025, SS1G_00038, SS1G_00048, SS1G_00107, SS1G_00149, SS1G_00155, SS1G_00192, SS1G_00201, SS1G_00265, SS1G_00292, SS1G_00351, SS1G_00380, SS1G_00397, SS1G_00545, SS1G_00631, SS1G_00655, SS1G_00858, SS1G_00878, SS1G_00974, SS1G_00976, SS1…
4	GO:0015669	gas transport	biological_process	2	1.2	SS1G_08081, SS1G_10880
4	GO:0000045	autophagic vacuole formation	biological_process	1	1	SS1G_02277
4	GO:0048608	reproductive structure development	biological_process	1	0.36	SS1G_10286
4	GO:0051181	cofactor transport	biological_process	1	0.6	SS1G_10151
4	GO:0017144	drug metabolic process	biological_process	2	0.49	SS1G_00061, SS1G_07191
4	GO:0051186	cofactor metabolic process	biological_process	86	13.15	SS1G_09179, SS1G_08441, SS1G_00001, SS1G_02223, SS1G_05542, SS1G_08223, SS1G_13042, SS1G_00004, SS1G_10507, SS1G_10527, SS1G_14302, SS1G_04105, SS1G_03135, SS1G_02716, SS1G_06936, SS1G_00047, SS1G_01603, SS1G_08177, SS1G_10041, SS1G_14076, SS1G_14280, SS1G_03780, SS1G_06943, SS1G_08507, SS1G_13799, SS1G_07441, SS1G_10368, SS1G_05927, SS1G_04965, SS1G_10019, SS1G_11002, SS1G_11371, SS1G_13168, SS1…
4	GO:0060341	regulation of cellular localization	biological_process	1	0.36	SS1G_05592
4	GO:0009890	negative regulation of biosynthetic process	biological_process	14	2.58	SS1G_07449, SS1G_07799, SS1G_12740, SS1G_14285, SS1G_10253, SS1G_11006, SS1G_09629, SS1G_02288, SS1G_02855, SS1G_03680, SS1G_06621, SS1G_06667, SS1G_07341, SS1G_11455
4	GO:0042493	response to drug	biological_process	20	7.2	SS1G_00315, SS1G_01264, SS1G_03318, SS1G_03435, SS1G_03592, SS1G_05060, SS1G_05556, SS1G_05572, SS1G_05666, SS1G_09776, SS1G_10566, SS1G_12101, SS1G_12128, SS1G_12842, SS1G_13194, SS1G_13397, SS1G_13674, SS1G_13790, SS1G_13906, SS1G_14095
4	GO:0050795	regulation of behavior	biological_process	1	0.36	SS1G_05159
4	GO:0043231	intracellular membrane-bounded organelle	cellular_component	904	430.31	SS1G_11323, SS1G_01407, SS1G_01855, SS1G_05285, SS1G_05960, SS1G_00233, SS1G_04020, SS1G_04466, SS1G_01505, SS1G_03160, SS1G_03424, SS1G_08934, SS1G_09626, SS1G_12551, SS1G_01151, SS1G_09884, SS1G_13677, SS1G_06758, SS1G_01524, SS1G_08479, SS1G_00679, SS1G_01910, SS1G_03954, SS1G_03992, SS1G_07117, SS1G_08842, SS1G_09034, SS1G_09505, SS1G_10008, SS1G_10429, SS1G_03945, SS1G_10776, SS1G_01331, SS1…
4	GO:0005737	cytoplasm	cellular_component	760	393.06	SS1G_01407, SS1G_01855, SS1G_05285, SS1G_05960, SS1G_00233, SS1G_04020, SS1G_04466, SS1G_06758, SS1G_06911, SS1G_10055, SS1G_11819, SS1G_11826, SS1G_03945, SS1G_01331, SS1G_12662, SS1G_07014, SS1G_11049, SS1G_11703, SS1G_00542, SS1G_01372, SS1G_07169, SS1G_07584, SS1G_07990, SS1G_10012, SS1G_11228, SS1G_07523, SS1G_12840, SS1G_13609, SS1G_03780, SS1G_06066, SS1G_07125, SS1G_07372, SS1G_10808, SS1…
4	GO:0044444	cytoplasmic part	cellular_component	527	266.77	SS1G_01407, SS1G_01855, SS1G_05285, SS1G_05960, SS1G_00233, SS1G_04020, SS1G_04466, SS1G_06758, SS1G_06911, SS1G_10055, SS1G_11819, SS1G_11826, SS1G_03945, SS1G_01331, SS1G_12662, SS1G_07014, SS1G_11049, SS1G_11703, SS1G_00542, SS1G_01372, SS1G_07169, SS1G_07584, SS1G_07990, SS1G_10012, SS1G_11228, SS1G_07523, SS1G_12840, SS1G_13609, SS1G_03780, SS1G_06066, SS1G_07125, SS1G_07372, SS1G_10808, SS1…
4	GO:0031224	intrinsic to membrane	cellular_component	469	268.59	SS1G_01331, SS1G_12662, SS1G_07014, SS1G_11049, SS1G_11703, SS1G_00542, SS1G_01372, SS1G_07169, SS1G_07584, SS1G_07990, SS1G_10012, SS1G_11228, SS1G_10353, SS1G_00341, SS1G_01636, SS1G_01637, SS1G_02351, SS1G_03817, SS1G_05682, SS1G_06851, SS1G_08403, SS1G_09132, SS1G_09963, SS1G_10171, SS1G_10291, SS1G_11425, SS1G_11472, SS1G_11653, SS1G_11951, SS1G_12747, SS1G_13786, SS1G_14013, SS1G_14204, SS1…
4	GO:0043232	intracellular non-membrane-bounded organelle	cellular_component	274	119.47	SS1G_04466, SS1G_01151, SS1G_09884, SS1G_13677, SS1G_00630, SS1G_07786, SS1G_13595, SS1G_01529, SS1G_01930, SS1G_02717, SS1G_04853, SS1G_05254, SS1G_05270, SS1G_06422, SS1G_07130, SS1G_07216, SS1G_09753, SS1G_10018, SS1G_11001, SS1G_11025, SS1G_12239, SS1G_12655, SS1G_02484, SS1G_04444, SS1G_00433, SS1G_00911, SS1G_01540, SS1G_04432, SS1G_11308, SS1G_12588, SS1G_08346, SS1G_10002, SS1G_13400, SS1…
4	GO:0005840	ribosome	cellular_component	125	110.14	SS1G_00186, SS1G_00846, SS1G_01698, SS1G_03649, SS1G_04012, SS1G_07122, SS1G_10769, SS1G_11940, SS1G_11941, SS1G_12025, SS1G_12211, SS1G_13000, SS1G_00005, SS1G_02508, SS1G_03556, SS1G_06753, SS1G_07245, SS1G_08938, SS1G_10829, SS1G_12503, SS1G_00023, SS1G_00066, SS1G_00067, SS1G_00088, SS1G_00090, SS1G_00103, SS1G_00145, SS1G_00195, SS1G_00219, SS1G_00220, SS1G_00254, SS1G_00358, SS1G_00502, SS1…
4	GO:0044428	nuclear part	cellular_component	104	50.78	SS1G_11323, SS1G_01151, SS1G_09884, SS1G_13677, SS1G_01524, SS1G_08479, SS1G_00679, SS1G_01910, SS1G_03954, SS1G_03992, SS1G_07117, SS1G_08842, SS1G_09034, SS1G_09505, SS1G_10008, SS1G_10429, SS1G_10776, SS1G_11798, SS1G_04534, SS1G_13698, SS1G_11704, SS1G_02018, SS1G_02768, SS1G_03207, SS1G_03208, SS1G_05270, SS1G_06798, SS1G_07196, SS1G_07316, SS1G_08209, SS1G_08581, SS1G_09661, SS1G_10047, SS1…
4	GO:0044429	mitochondrial part	cellular_component	95	39.65	SS1G_01407, SS1G_01855, SS1G_05285, SS1G_05960, SS1G_04466, SS1G_00024, SS1G_06312, SS1G_13574, SS1G_09947, SS1G_11343, SS1G_13150, SS1G_09568, SS1G_09769, SS1G_11593, SS1G_04105, SS1G_00989, SS1G_01099, SS1G_01296, SS1G_01625, SS1G_01830, SS1G_06202, SS1G_06936, SS1G_10507, SS1G_10630, SS1G_10675, SS1G_11839, SS1G_12928, SS1G_13260, SS1G_01606, SS1G_01718, SS1G_04285, SS1G_13163, SS1G_14260, SS1…
4	GO:0005740	mitochondrial envelope	cellular_component	77	29.01	SS1G_01407, SS1G_01855, SS1G_05285, SS1G_05960, SS1G_00024, SS1G_06312, SS1G_13574, SS1G_13150, SS1G_04105, SS1G_01606, SS1G_01718, SS1G_04285, SS1G_13163, SS1G_14260, SS1G_04001, SS1G_03999, SS1G_00902, SS1G_13260, SS1G_00256, SS1G_00796, SS1G_00802, SS1G_01767, SS1G_02230, SS1G_02257, SS1G_02434, SS1G_02572, SS1G_02882, SS1G_03019, SS1G_03202, SS1G_03473, SS1G_03646, SS1G_04019, SS1G_04291, SS1…
4	GO:0031966	mitochondrial membrane	cellular_component	71	39.88	SS1G_01407, SS1G_01855, SS1G_05285, SS1G_05960, SS1G_13150, SS1G_04105, SS1G_04001, SS1G_03999, SS1G_00902, SS1G_13260, SS1G_00024, SS1G_00256, SS1G_00796, SS1G_00802, SS1G_01767, SS1G_02230, SS1G_02257, SS1G_02434, SS1G_02572, SS1G_02882, SS1G_03019, SS1G_03202, SS1G_03473, SS1G_03646, SS1G_04019, SS1G_04291, SS1G_04706, SS1G_05355, SS1G_05438, SS1G_06312, SS1G_06689, SS1G_06883, SS1G_06998, SS1…
4	GO:0070013	intracellular organelle lumen	cellular_component	66	15.55	SS1G_04466, SS1G_00679, SS1G_01910, SS1G_03954, SS1G_03992, SS1G_07117, SS1G_08842, SS1G_09034, SS1G_09505, SS1G_10008, SS1G_10429, SS1G_10776, SS1G_09947, SS1G_01416, SS1G_08915, SS1G_11654, SS1G_05728, SS1G_08504, SS1G_06696, SS1G_11264, SS1G_13927, SS1G_01136, SS1G_01581, SS1G_07564, SS1G_11577, SS1G_05928, SS1G_08346, SS1G_13353, SS1G_11343, SS1G_09629, SS1G_07799, SS1G_12740, SS1G_01691, SS1…
4	GO:0019866	organelle inner membrane	cellular_component	58	31.25	SS1G_01407, SS1G_01855, SS1G_05285, SS1G_05960, SS1G_07718, SS1G_13150, SS1G_04001, SS1G_03999, SS1G_00902, SS1G_13260, SS1G_00024, SS1G_00256, SS1G_00796, SS1G_00802, SS1G_01767, SS1G_02230, SS1G_02257, SS1G_02434, SS1G_02572, SS1G_02882, SS1G_03019, SS1G_03202, SS1G_03473, SS1G_03646, SS1G_04019, SS1G_04291, SS1G_04706, SS1G_05355, SS1G_05438, SS1G_06312, SS1G_06689, SS1G_06883, SS1G_06998, SS1…
4	GO:0044427	chromosomal part	cellular_component	55	26.92	SS1G_00630, SS1G_07786, SS1G_02484, SS1G_04444, SS1G_00433, SS1G_00911, SS1G_01540, SS1G_04432, SS1G_11308, SS1G_12588, SS1G_07693, SS1G_00304, SS1G_02052, SS1G_06591, SS1G_08497, SS1G_09608, SS1G_09609, SS1G_09790, SS1G_10960, SS1G_11179, SS1G_13625, SS1G_00932, SS1G_01156, SS1G_01393, SS1G_02095, SS1G_02213, SS1G_02243, SS1G_03379, SS1G_03380, SS1G_03723, SS1G_03871, SS1G_04907, SS1G_05683, SS1…
4	GO:0042175	nuclear envelope-endoplasmic reticulum network	cellular_component	46	23.27	SS1G_03010, SS1G_01331, SS1G_12662, SS1G_11049, SS1G_11703, SS1G_00542, SS1G_01372, SS1G_07169, SS1G_07584, SS1G_07990, SS1G_10012, SS1G_11228, SS1G_04719, SS1G_00233, SS1G_00426, SS1G_03152, SS1G_03308, SS1G_04446, SS1G_04698, SS1G_04699, SS1G_05065, SS1G_05644, SS1G_07320, SS1G_07582, SS1G_07759, SS1G_09695, SS1G_09960, SS1G_10044, SS1G_10342, SS1G_10420, SS1G_10939, SS1G_11759, SS1G_11864, SS1…
4	GO:0044432	endoplasmic reticulum part	cellular_component	46	27.12	SS1G_03945, SS1G_01331, SS1G_12662, SS1G_11049, SS1G_11703, SS1G_00542, SS1G_01372, SS1G_07169, SS1G_07584, SS1G_07990, SS1G_10012, SS1G_11228, SS1G_04719, SS1G_00233, SS1G_00426, SS1G_03152, SS1G_03308, SS1G_04446, SS1G_04698, SS1G_04699, SS1G_05065, SS1G_05644, SS1G_07320, SS1G_07582, SS1G_07759, SS1G_09695, SS1G_09960, SS1G_10044, SS1G_10342, SS1G_10420, SS1G_10939, SS1G_11759, SS1G_11864, SS1…
4	GO:0044430	cytoskeletal part	cellular_component	45	35.38	SS1G_13595, SS1G_10002, SS1G_13400, SS1G_00204, SS1G_00490, SS1G_03306, SS1G_03552, SS1G_05662, SS1G_14116, SS1G_14118, SS1G_03315, SS1G_07713, SS1G_10830, SS1G_13230, SS1G_00299, SS1G_01095, SS1G_02480, SS1G_02921, SS1G_04799, SS1G_04858, SS1G_04859, SS1G_04860, SS1G_11031, SS1G_12092, SS1G_12975, SS1G_00897, SS1G_01548, SS1G_01818, SS1G_04652, SS1G_05875, SS1G_08486, SS1G_09862, SS1G_11273, SS1…
4	GO:0005789	endoplasmic reticulum membrane	cellular_component	45	37.11	SS1G_01331, SS1G_12662, SS1G_11049, SS1G_11703, SS1G_00542, SS1G_01372, SS1G_07169, SS1G_07584, SS1G_07990, SS1G_10012, SS1G_11228, SS1G_04719, SS1G_00233, SS1G_00426, SS1G_03152, SS1G_03308, SS1G_04446, SS1G_04698, SS1G_04699, SS1G_05065, SS1G_05644, SS1G_07320, SS1G_07582, SS1G_07759, SS1G_09695, SS1G_09960, SS1G_10044, SS1G_10342, SS1G_10420, SS1G_10939, SS1G_11759, SS1G_11864, SS1G_12330, SS1…
4	GO:0044431	Golgi apparatus part	cellular_component	31	17.28	SS1G_07014, SS1G_12840, SS1G_13609, SS1G_11149, SS1G_11864, SS1G_12480, SS1G_01553, SS1G_02555, SS1G_10465, SS1G_11130, SS1G_00114, SS1G_00233, SS1G_02548, SS1G_04020, SS1G_04221, SS1G_05065, SS1G_06650, SS1G_06993, SS1G_07320, SS1G_07956, SS1G_10420, SS1G_10834, SS1G_11639, SS1G_11759, SS1G_13543, SS1G_14410, SS1G_03584, SS1G_08078, SS1G_12013, SS1G_07372, SS1G_11739
4	GO:0005886	plasma membrane	cellular_component	30	23.47	SS1G_10834, SS1G_07523, SS1G_12840, SS1G_13609, SS1G_12021, SS1G_09370, SS1G_12447, SS1G_00221, SS1G_01077, SS1G_01315, SS1G_01544, SS1G_02048, SS1G_03128, SS1G_03197, SS1G_03736, SS1G_03857, SS1G_03860, SS1G_03867, SS1G_04263, SS1G_05365, SS1G_05987, SS1G_09473, SS1G_10353, SS1G_10976, SS1G_12744, SS1G_13500, SS1G_13801, SS1G_14299, SS1G_12567, SS1G_02982
4	GO:0000139	Golgi membrane	cellular_component	26	18.3	SS1G_07014, SS1G_12840, SS1G_13609, SS1G_11149, SS1G_11864, SS1G_12480, SS1G_01553, SS1G_02555, SS1G_10465, SS1G_11130, SS1G_00114, SS1G_00233, SS1G_02548, SS1G_04020, SS1G_04221, SS1G_05065, SS1G_06650, SS1G_06993, SS1G_07320, SS1G_07956, SS1G_10420, SS1G_10834, SS1G_11639, SS1G_11759, SS1G_13543, SS1G_14410
4	GO:0030117	membrane coat	cellular_component	25	15.15	SS1G_07523, SS1G_12840, SS1G_13609, SS1G_03780, SS1G_06066, SS1G_07125, SS1G_07372, SS1G_10808, SS1G_11739, SS1G_11149, SS1G_11864, SS1G_12480, SS1G_01553, SS1G_02555, SS1G_10465, SS1G_11130, SS1G_04716, SS1G_01282, SS1G_01970, SS1G_08464, SS1G_08515, SS1G_10731, SS1G_11256, SS1G_11848, SS1G_14023
4	GO:0048475	coated membrane	cellular_component	25	9.09	SS1G_07523, SS1G_12840, SS1G_13609, SS1G_03780, SS1G_06066, SS1G_07125, SS1G_07372, SS1G_10808, SS1G_11739, SS1G_11149, SS1G_11864, SS1G_12480, SS1G_01553, SS1G_02555, SS1G_10465, SS1G_11130, SS1G_04716, SS1G_01282, SS1G_01970, SS1G_08464, SS1G_08515, SS1G_10731, SS1G_11256, SS1G_11848, SS1G_14023
4	GO:0005635	nuclear envelope	cellular_component	25	15.93	SS1G_00341, SS1G_01636, SS1G_01637, SS1G_02351, SS1G_03817, SS1G_05682, SS1G_06851, SS1G_08403, SS1G_09132, SS1G_09963, SS1G_10171, SS1G_10291, SS1G_11425, SS1G_11472, SS1G_11653, SS1G_11951, SS1G_12747, SS1G_13786, SS1G_14013, SS1G_14204, SS1G_07718, SS1G_03584, SS1G_10967, SS1G_04446, SS1G_10637
4	GO:0016469	proton-transporting two-sector ATPase complex	cellular_component	24	8.64	SS1G_01407, SS1G_01855, SS1G_05285, SS1G_05960, SS1G_03074, SS1G_03787, SS1G_10682, SS1G_14389, SS1G_03179, SS1G_08505, SS1G_10240, SS1G_12213, SS1G_13993, SS1G_05589, SS1G_08580, SS1G_12196, SS1G_06758, SS1G_00887, SS1G_07527, SS1G_09444, SS1G_05365, SS1G_07793, SS1G_07886, SS1G_10016
4	GO:0033279	ribosomal subunit	cellular_component	22	12.58	SS1G_00186, SS1G_00846, SS1G_01698, SS1G_03649, SS1G_04012, SS1G_07122, SS1G_10769, SS1G_11940, SS1G_11941, SS1G_12025, SS1G_12211, SS1G_13000, SS1G_00005, SS1G_02508, SS1G_03556, SS1G_06753, SS1G_07245, SS1G_08938, SS1G_10829, SS1G_12503, SS1G_09568, SS1G_01873
4	GO:0046930	pore complex	cellular_component	20	12	SS1G_00341, SS1G_01636, SS1G_01637, SS1G_02351, SS1G_03817, SS1G_05682, SS1G_06851, SS1G_08403, SS1G_09132, SS1G_09963, SS1G_10171, SS1G_10291, SS1G_11425, SS1G_11472, SS1G_11653, SS1G_11951, SS1G_12747, SS1G_13786, SS1G_14013, SS1G_14204
4	GO:0005643	nuclear pore	cellular_component	20	20	SS1G_00341, SS1G_01636, SS1G_01637, SS1G_02351, SS1G_03817, SS1G_05682, SS1G_06851, SS1G_08403, SS1G_09132, SS1G_09963, SS1G_10171, SS1G_10291, SS1G_11425, SS1G_11472, SS1G_11653, SS1G_11951, SS1G_12747, SS1G_13786, SS1G_14013, SS1G_14204
4	GO:0000502	proteasome complex	cellular_component	17	11.16	SS1G_04536, SS1G_08607, SS1G_11263, SS1G_01289, SS1G_04067, SS1G_05228, SS1G_05630, SS1G_07703, SS1G_09762, SS1G_10386, SS1G_11690, SS1G_12818, SS1G_12821, SS1G_12899, SS1G_12924, SS1G_14257, SS1G_07914
4	GO:0031300	intrinsic to organelle membrane	cellular_component	16	7.25	SS1G_01331, SS1G_12662, SS1G_07014, SS1G_11049, SS1G_11703, SS1G_00542, SS1G_01372, SS1G_07169, SS1G_07584, SS1G_07990, SS1G_10012, SS1G_11228, SS1G_07718, SS1G_03700, SS1G_13150, SS1G_00593
4	GO:0005774	vacuolar membrane	cellular_component	15	12.76	SS1G_06758, SS1G_00887, SS1G_08741, SS1G_03700, SS1G_01309, SS1G_01602, SS1G_02394, SS1G_03179, SS1G_03236, SS1G_07399, SS1G_09586, SS1G_10007, SS1G_10240, SS1G_12447, SS1G_12257
4	GO:0005681	spliceosome	cellular_component	15	14.36	SS1G_11704, SS1G_02018, SS1G_02768, SS1G_03207, SS1G_03208, SS1G_05270, SS1G_06798, SS1G_07196, SS1G_07316, SS1G_08209, SS1G_08581, SS1G_09661, SS1G_10047, SS1G_12661, SS1G_13557
4	GO:0044437	vacuolar part	cellular_component	15	8.28	SS1G_06758, SS1G_00887, SS1G_08741, SS1G_03700, SS1G_01309, SS1G_01602, SS1G_02394, SS1G_03179, SS1G_03236, SS1G_07399, SS1G_09586, SS1G_10007, SS1G_10240, SS1G_12447, SS1G_12257
4	GO:0031410	cytoplasmic vesicle	cellular_component	14	4.76	SS1G_12840, SS1G_13609, SS1G_11149, SS1G_11864, SS1G_12480, SS1G_01553, SS1G_02555, SS1G_10465, SS1G_11130, SS1G_01602, SS1G_07320, SS1G_12747, SS1G_07955, SS1G_07306
4	GO:0019867	outer membrane	cellular_component	14	5.54	SS1G_04368, SS1G_08487, SS1G_00282, SS1G_01103, SS1G_01903, SS1G_02199, SS1G_05440, SS1G_05932, SS1G_06444, SS1G_08568, SS1G_09088, SS1G_09695, SS1G_10651, SS1G_12985
4	GO:0031968	organelle outer membrane	cellular_component	13	7.56	SS1G_08487, SS1G_00282, SS1G_01103, SS1G_01903, SS1G_02199, SS1G_05440, SS1G_05932, SS1G_06444, SS1G_08568, SS1G_09088, SS1G_09695, SS1G_10651, SS1G_12985
4	GO:0005839	proteasome core complex	cellular_component	13	13	SS1G_01289, SS1G_04067, SS1G_05228, SS1G_05630, SS1G_07703, SS1G_09762, SS1G_10386, SS1G_11690, SS1G_12818, SS1G_12821, SS1G_12899, SS1G_12924, SS1G_14257
4	GO:0005667	transcription factor complex	cellular_component	12	8.4	SS1G_01416, SS1G_08915, SS1G_11654, SS1G_05728, SS1G_08504, SS1G_06696, SS1G_11264, SS1G_13927, SS1G_01136, SS1G_01581, SS1G_07564, SS1G_12740
4	GO:0033177	proton-transporting two-sector ATPase complex, proton-transporting domain	cellular_component	12	6.64	SS1G_01407, SS1G_01855, SS1G_05285, SS1G_05960, SS1G_03179, SS1G_08505, SS1G_10240, SS1G_12213, SS1G_13993, SS1G_12196, SS1G_07527, SS1G_09444
4	GO:0005875	microtubule associated complex	cellular_component	12	11.6	SS1G_00299, SS1G_01095, SS1G_02480, SS1G_02921, SS1G_04799, SS1G_04858, SS1G_04859, SS1G_04860, SS1G_11031, SS1G_12092, SS1G_12975, SS1G_08486
4	GO:0033178	proton-transporting two-sector ATPase complex, catalytic domain	cellular_component	11	7.16	SS1G_03074, SS1G_03787, SS1G_10682, SS1G_14389, SS1G_05589, SS1G_08580, SS1G_06758, SS1G_05365, SS1G_07793, SS1G_07886, SS1G_10016
4	GO:0031988	membrane-bounded vesicle	cellular_component	11	1.6	SS1G_12840, SS1G_13609, SS1G_11149, SS1G_11864, SS1G_12480, SS1G_01553, SS1G_02555, SS1G_10465, SS1G_11130, SS1G_07955, SS1G_07306
4	GO:0044433	cytoplasmic vesicle part	cellular_component	10	1.94	SS1G_12840, SS1G_13609, SS1G_11149, SS1G_11864, SS1G_12480, SS1G_01553, SS1G_02555, SS1G_10465, SS1G_11130, SS1G_07955
4	GO:0016592	Srb-mediator complex	cellular_component	10	10	SS1G_00679, SS1G_01910, SS1G_03954, SS1G_03992, SS1G_07117, SS1G_08842, SS1G_09034, SS1G_09505, SS1G_10008, SS1G_10429
4	GO:0044455	mitochondrial membrane part	cellular_component	10	4.8	SS1G_01407, SS1G_01855, SS1G_05285, SS1G_05960, SS1G_13150, SS1G_04001, SS1G_03999, SS1G_00902, SS1G_13260, SS1G_08487
4	GO:0045259	proton-transporting ATP synthase complex	cellular_component	10	5.04	SS1G_01407, SS1G_01855, SS1G_05285, SS1G_05960, SS1G_07527, SS1G_09444, SS1G_05365, SS1G_07793, SS1G_07886, SS1G_10016
4	GO:0012506	vesicle membrane	cellular_component	10	1.66	SS1G_12840, SS1G_13609, SS1G_11149, SS1G_11864, SS1G_12480, SS1G_01553, SS1G_02555, SS1G_10465, SS1G_11130, SS1G_07955
4	GO:0000786	nucleosome	cellular_component	10	10	SS1G_00304, SS1G_02052, SS1G_06591, SS1G_08497, SS1G_09608, SS1G_09609, SS1G_09790, SS1G_10960, SS1G_11179, SS1G_13625
4	GO:0044459	plasma membrane part	cellular_component	9	4.12	SS1G_10834, SS1G_07523, SS1G_12840, SS1G_13609, SS1G_12021, SS1G_09370, SS1G_12447, SS1G_12567, SS1G_02982
4	GO:0005618	cell wall	cellular_component	9	7.72	SS1G_09248, SS1G_02784, SS1G_00332, SS1G_00468, SS1G_02501, SS1G_03286, SS1G_04551, SS1G_10165, SS1G_11057
4	GO:0016591	DNA-directed RNA polymerase II, holoenzyme	cellular_component	9	5.4	SS1G_01416, SS1G_08915, SS1G_11654, SS1G_05728, SS1G_08504, SS1G_06696, SS1G_11264, SS1G_13927, SS1G_05928
4	GO:0010008	endosome membrane	cellular_component	9	8.2	SS1G_00233, SS1G_04020, SS1G_01315, SS1G_01544, SS1G_02263, SS1G_05987, SS1G_07399, SS1G_10834, SS1G_13503
4	GO:0044440	endosomal part	cellular_component	9	4.92	SS1G_00233, SS1G_04020, SS1G_01315, SS1G_01544, SS1G_02263, SS1G_05987, SS1G_07399, SS1G_10834, SS1G_13503
4	GO:0000151	ubiquitin ligase complex	cellular_component	9	6.12	SS1G_07658, SS1G_10059, SS1G_03564, SS1G_03940, SS1G_13976, SS1G_03226, SS1G_07545, SS1G_07592, SS1G_13261
4	GO:0005758	mitochondrial intermembrane space	cellular_component	8	6.8	SS1G_00024, SS1G_06312, SS1G_13574, SS1G_01606, SS1G_01718, SS1G_04285, SS1G_13163, SS1G_14260
4	GO:0030119	AP-type membrane coat adaptor complex	cellular_component	7	4.2	SS1G_03780, SS1G_06066, SS1G_07125, SS1G_07372, SS1G_07523, SS1G_10808, SS1G_11739
4	GO:0030684	preribosome	cellular_component	7	4.2	SS1G_00317, SS1G_03089, SS1G_03095, SS1G_05919, SS1G_09390, SS1G_01551, SS1G_08823
4	GO:0016459	myosin complex	cellular_component	7	7	SS1G_00204, SS1G_00490, SS1G_03306, SS1G_03552, SS1G_05662, SS1G_14116, SS1G_14118
4	GO:0045263	proton-transporting ATP synthase complex, coupling factor F(o)	cellular_component	6	4.4	SS1G_01407, SS1G_01855, SS1G_05285, SS1G_05960, SS1G_07527, SS1G_09444
4	GO:0044438	microbody part	cellular_component	5	1.57	SS1G_00593, SS1G_02409, SS1G_04808, SS1G_06257, SS1G_13746
4	GO:0000776	kinetochore	cellular_component	5	3	SS1G_00304, SS1G_01902, SS1G_08517, SS1G_10208, SS1G_14436
4	GO:0048500	signal recognition particle	cellular_component	5	4.6	SS1G_00378, SS1G_03765, SS1G_05051, SS1G_08931, SS1G_11006
4	GO:0051286	cell tip	cellular_component	5	4.6	SS1G_02982, SS1G_10461, SS1G_11780, SS1G_12744, SS1G_14337
4	GO:0030288	outer membrane-bounded periplasmic space	cellular_component	5	5	SS1G_00871, SS1G_01647, SS1G_09579, SS1G_11352, SS1G_12640
4	GO:0031903	microbody membrane	cellular_component	5	2.62	SS1G_00593, SS1G_02409, SS1G_04808, SS1G_06257, SS1G_13746
4	GO:0005663	DNA replication factor C complex	cellular_component	4	4	SS1G_00433, SS1G_00911, SS1G_01540, SS1G_04432
4	GO:0005732	small nucleolar ribonucleoprotein complex	cellular_component	4	3.6	SS1G_08346, SS1G_07742, SS1G_09390, SS1G_10974
4	GO:0000808	origin recognition complex	cellular_component	4	3.2	SS1G_00630, SS1G_07786, SS1G_02484, SS1G_04444
4	GO:0045261	proton-transporting ATP synthase complex, catalytic core F(1)	cellular_component	4	4	SS1G_05365, SS1G_07793, SS1G_07886, SS1G_10016
4	GO:0016272	prefoldin complex	cellular_component	4	4	SS1G_06911, SS1G_10055, SS1G_11819, SS1G_11826
4	GO:0031105	septin complex	cellular_component	4	4	SS1G_03315, SS1G_07713, SS1G_10830, SS1G_13230
4	GO:0000145	exocyst	cellular_component	4	4	SS1G_00182, SS1G_08732, SS1G_13345, SS1G_14337
4	GO:0009341	beta-galactosidase complex	cellular_component	4	4	SS1G_01572, SS1G_02781, SS1G_03647, SS1G_10842
4	GO:0031965	nuclear membrane	cellular_component	4	3.22	SS1G_07718, SS1G_04446, SS1G_10291, SS1G_10637
4	GO:0005787	signal peptidase complex	cellular_component	3	3	SS1G_00026, SS1G_01778, SS1G_07739
4	GO:0008247	1-alkyl-2-acetylglycerophosphocholine esterase complex	cellular_component	3	3	SS1G_01537, SS1G_06182, SS1G_09495
4	GO:0030880	RNA polymerase complex	cellular_component	3	1.43	SS1G_11577, SS1G_05928, SS1G_07307
4	GO:0042719	mitochondrial intermembrane space protein transporter complex	cellular_component	3	3	SS1G_00024, SS1G_06312, SS1G_13574
4	GO:0034708	methyltransferase complex	cellular_component	3	1.56	SS1G_04534, SS1G_13698, SS1G_03070
4	GO:0070469	respiratory chain	cellular_component	3	1.32	SS1G_04001, SS1G_03999, SS1G_00902
4	GO:0009295	nucleoid	cellular_component	3	1.96	SS1G_04466, SS1G_11343, SS1G_09678
4	GO:0042765	GPI-anchor transamidase complex	cellular_component	2	2	SS1G_11049, SS1G_11703
4	GO:0019898	extrinsic to membrane	cellular_component	2	0.72	SS1G_10834, SS1G_12567
4	GO:0005826	contractile ring	cellular_component	2	2	SS1G_13595, SS1G_14337
4	GO:0034045	pre-autophagosomal structure membrane	cellular_component	2	2	SS1G_07955, SS1G_09586
4	GO:0008290	F-actin capping protein complex	cellular_component	2	2	SS1G_10002, SS1G_13400
4	GO:0030894	replisome	cellular_component	2	0.72	SS1G_11308, SS1G_12588
4	GO:0016585	chromatin remodeling complex	cellular_component	2	1.6	SS1G_10776, SS1G_03070
4	GO:0000123	histone acetyltransferase complex	cellular_component	2	1.6	SS1G_13353, SS1G_09629
4	GO:0009331	glycerol-3-phosphate dehydrogenase complex	cellular_component	2	2	SS1G_10895, SS1G_12794
4	GO:0005956	protein kinase CK2 complex	cellular_component	2	2	SS1G_06750, SS1G_06908
4	GO:0045254	pyruvate dehydrogenase complex	cellular_component	2	1.6	SS1G_11343, SS1G_14074
4	GO:0005626	insoluble fraction	cellular_component	2	0.58	SS1G_10834, SS1G_10044
4	GO:0000159	protein phosphatase type 2A complex	cellular_component	2	2	SS1G_07868, SS1G_07871
4	GO:0005849	mRNA cleavage factor complex	cellular_component	2	1.2	SS1G_01691, SS1G_11148
4	GO:0005853	eukaryotic translation elongation factor 1 complex	cellular_component	2	2	SS1G_00220, SS1G_06711
4	GO:0000214	tRNA-intron endonuclease complex	cellular_component	2	2	SS1G_01524, SS1G_08479
4	GO:0009316	3-isopropylmalate dehydratase complex	cellular_component	2	2	SS1G_09787, SS1G_09788
4	GO:0008180	signalosome	cellular_component	2	2	SS1G_02767, SS1G_03348
4	GO:0005658	alpha DNA polymerase:primase complex	cellular_component	2	2	SS1G_11308, SS1G_12588
4	GO:0000131	incipient cellular bud site	cellular_component	2	2	SS1G_01094, SS1G_08600
4	GO:0030532	small nuclear ribonucleoprotein complex	cellular_component	2	1.2	SS1G_11323, SS1G_11704
4	GO:0031932	TORC2 complex	cellular_component	2	2	SS1G_10834, SS1G_10976
4	GO:0005852	eukaryotic translation initiation factor 3 complex	cellular_component	2	2	SS1G_00093, SS1G_10997
4	GO:0000935	barrier septum	cellular_component	2	2	SS1G_09390, SS1G_12744
4	GO:0022624	proteasome accessory complex	cellular_component	1	0.6	SS1G_07914
4	GO:0009382	imidazoleglycerol-phosphate synthase complex	cellular_component	1	1	SS1G_05116
4	GO:0005971	ribonucleoside-diphosphate reductase complex	cellular_component	1	1	SS1G_10937
4	GO:0005960	glycine cleavage complex	cellular_component	1	1	SS1G_00048
4	GO:0005744	mitochondrial inner membrane presequence translocase complex	cellular_component	1	1	SS1G_13260
4	GO:0000923	equatorial microtubule organizing center	cellular_component	1	1	SS1G_11273
4	GO:0043529	GET complex	cellular_component	1	1	SS1G_03945
4	GO:0033588	Elongator holoenzyme complex	cellular_component	1	1	SS1G_08474
4	GO:0005946	alpha,alpha-trehalose-phosphate synthase complex (UDP-forming)	cellular_component	1	1	SS1G_11847
4	GO:0000118	histone deacetylase complex	cellular_component	1	1	SS1G_07799
4	GO:0005838	proteasome regulatory particle	cellular_component	1	1	SS1G_07914
4	GO:0005834	heterotrimeric G-protein complex	cellular_component	1	1	SS1G_12567
4	GO:0031931	TORC1 complex	cellular_component	1	1	SS1G_10834
4	GO:0005835	fatty acid synthase complex	cellular_component	1	1	SS1G_13073
4	GO:0008250	oligosaccharyltransferase complex	cellular_component	1	1	SS1G_04719
4	GO:0045239	tricarboxylic acid cycle enzyme complex	cellular_component	1	1	SS1G_05243
4	GO:0000796	condensin complex	cellular_component	1	1	SS1G_07693
4	GO:0032300	mismatch repair complex	cellular_component	1	1.2	SS1G_11798
4	GO:0030904	retromer complex	cellular_component	1	1	SS1G_06784
4	GO:0000178	exosome (RNase complex)	cellular_component	1	0.6	SS1G_11882
4	GO:0005942	phosphoinositide 3-kinase complex	cellular_component	1	1	SS1G_11324
4	GO:0005952	cAMP-dependent protein kinase complex	cellular_component	1	1	SS1G_10536
4	GO:0043626	PCNA complex	cellular_component	1	1	SS1G_12686
4	GO:0043332	mating projection tip	cellular_component	1	1	SS1G_08600
4	GO:0000015	phosphopyruvate hydratase complex	cellular_component	1	1	SS1G_04072
4	GO:0042575	DNA polymerase complex	cellular_component	1	0.6	SS1G_11593
4	GO:0045252	oxoglutarate dehydrogenase complex	cellular_component	1	1	SS1G_10957
4	GO:0005945	6-phosphofructokinase complex	cellular_component	1	1	SS1G_11603
4	GO:0005850	eukaryotic translation initiation factor 2 complex	cellular_component	1	1	SS1G_13048
4	GO:0070419	nonhomologous end joining complex	cellular_component	1	0.6	SS1G_02717
4	GO:0031234	extrinsic to internal side of plasma membrane	cellular_component	1	1	SS1G_10834
4	GO:0043235	receptor complex	cellular_component	1	0.6	SS1G_05051
4	GO:0045277	respiratory chain complex IV	cellular_component	1	0.6	SS1G_04001
4	GO:0009320	phosphoribosylaminoimidazole carboxylase complex	cellular_component	1	1	SS1G_09902
4	GO:0005742	mitochondrial outer membrane translocase complex	cellular_component	1	1	SS1G_08487
4	GO:0000441	SSL2-core TFIIH complex	cellular_component	1	0.6	SS1G_13425
4	GO:0005937	mating projection	cellular_component	1	0.6	SS1G_08600
4	GO:0009348	ornithine carbamoyltransferase complex	cellular_component	1	1	SS1G_10630
4	GO:0030677	ribonuclease P complex	cellular_component	1	0.36	SS1G_08346
4	GO:0000439	core TFIIH complex	cellular_component	1	1	SS1G_13425
4	GO:0030008	TRAPP complex	cellular_component	1	1	SS1G_03584
4	GO:0009346	citrate lyase complex	cellular_component	1	1	SS1G_12862
4	GO:0030870	Mre11 complex	cellular_component	1	1	SS1G_12239
4	GO:0030964	NADH dehydrogenase complex	cellular_component	1	0.36	SS1G_03999
4	GO:0031332	RNAi effector complex	cellular_component	1	0.6	SS1G_00700
4	GO:0044453	nuclear membrane part	cellular_component	1	0.36	SS1G_07718
4	GO:0005934	cellular bud tip	cellular_component	1	1	SS1G_01094
4	GO:0000148	1,3-beta-glucan synthase complex	cellular_component	1	1	SS1G_12021
4	GO:0016507	fatty acid beta-oxidation multienzyme complex	cellular_component	1	1	SS1G_09947
4	GO:0009337	sulfite reductase complex (NADPH)	cellular_component	1	1	SS1G_08388
4	GO:0005785	signal recognition particle receptor complex	cellular_component	1	1	SS1G_05051
5	GO:0005186	pheromone activity	molecular_function	1	0.6	SS1G_04004
5	GO:0016898	oxidoreductase activity, acting on the CH-OH group of donors, cytochrome as acceptor	molecular_function	4	2.4	SS1G_13096, SS1G_07702, SS1G_12308, SS1G_13158
5	GO:0008236	serine-type peptidase activity	molecular_function	39	25.24	SS1G_01944, SS1G_02857, SS1G_03282, SS1G_03518, SS1G_04958, SS1G_05669, SS1G_06027, SS1G_06534, SS1G_07268, SS1G_07655, SS1G_08589, SS1G_08752, SS1G_09060, SS1G_09225, SS1G_09268, SS1G_09735, SS1G_11130, SS1G_12210, SS1G_12605, SS1G_13922, SS1G_01092, SS1G_03361, SS1G_04140, SS1G_04819, SS1G_07019, SS1G_07744, SS1G_08855, SS1G_09909, SS1G_10941, SS1G_13041, SS1G_04523, SS1G_05449, SS1G_09475, SS1…
5	GO:0008061	chitin binding	molecular_function	12	12	SS1G_00265, SS1G_00642, SS1G_00677, SS1G_00773, SS1G_02582, SS1G_04786, SS1G_05454, SS1G_06749, SS1G_08493, SS1G_12200, SS1G_12510, SS1G_14184
5	GO:0042578	phosphoric ester hydrolase activity	molecular_function	79	30.21	SS1G_08193, SS1G_06145, SS1G_06734, SS1G_12385, SS1G_05073, SS1G_10215, SS1G_10768, SS1G_10773, SS1G_13301, SS1G_13589, SS1G_00016, SS1G_01563, SS1G_03645, SS1G_05903, SS1G_07189, SS1G_10466, SS1G_10540, SS1G_11331, SS1G_12436, SS1G_02203, SS1G_10358, SS1G_10359, SS1G_07412, SS1G_12594, SS1G_01621, SS1G_02192, SS1G_04487, SS1G_07024, SS1G_09189, SS1G_09372, SS1G_11626, SS1G_03548, SS1G_05754, SS1…
5	GO:0015645	fatty-acid ligase activity	molecular_function	1	0.6	SS1G_09944
5	GO:0031218	arabinogalactan endo-1,4-beta-galactosidase activity	molecular_function	1	1	SS1G_11585
5	GO:0003849	3-deoxy-7-phosphoheptulonate synthase activity	molecular_function	3	3	SS1G_04096, SS1G_04739, SS1G_12793
5	GO:0015267	channel activity	molecular_function	13	3.14	SS1G_09088, SS1G_10651, SS1G_02253, SS1G_08393, SS1G_08832, SS1G_13559, SS1G_00148, SS1G_01169, SS1G_01614, SS1G_01677, SS1G_03705, SS1G_09794, SS1G_13795
5	GO:0016421	CoA carboxylase activity	molecular_function	1	0.6	SS1G_06348
5	GO:0019120	hydrolase activity, acting on acid halide bonds, in C-halide compounds	molecular_function	1	1	SS1G_11960
5	GO:0004784	superoxide dismutase activity	molecular_function	2	2	SS1G_04267, SS1G_06246
5	GO:0016841	ammonia-lyase activity	molecular_function	1	0.6	SS1G_13109
5	GO:0004657	proline dehydrogenase activity	molecular_function	2	2	SS1G_03682, SS1G_12075
5	GO:0003954	NADH dehydrogenase activity	molecular_function	9	3.24	SS1G_00589, SS1G_01072, SS1G_01767, SS1G_02230, SS1G_02958, SS1G_08165, SS1G_11051, SS1G_11651, SS1G_12460
5	GO:0043130	ubiquitin binding	molecular_function	1	0.6	SS1G_10637
5	GO:0003918	DNA topoisomerase (ATP-hydrolyzing) activity	molecular_function	2	2	SS1G_01930, SS1G_10018
5	GO:0022884	macromolecule transmembrane transporter activity	molecular_function	4	2.4	SS1G_00282, SS1G_00627, SS1G_05440, SS1G_13172
5	GO:0004506	squalene monooxygenase activity	molecular_function	1	1	SS1G_13084
5	GO:0004746	riboflavin synthase activity	molecular_function	1	1	SS1G_04679
5	GO:0016880	acid-ammonia (or amide) ligase activity	molecular_function	3	1.08	SS1G_02651, SS1G_04895, SS1G_10424
5	GO:0016676	oxidoreductase activity, acting on heme group of donors, oxygen as acceptor	molecular_function	8	4.8	SS1G_00902, SS1G_01396, SS1G_02629, SS1G_03202, SS1G_04001, SS1G_07796, SS1G_07899, SS1G_10490
5	GO:0005342	organic acid transmembrane transporter activity	molecular_function	39	13.81	SS1G_00695, SS1G_00864, SS1G_01062, SS1G_01492, SS1G_02549, SS1G_03081, SS1G_03403, SS1G_03784, SS1G_04514, SS1G_04877, SS1G_05293, SS1G_05757, SS1G_06345, SS1G_06535, SS1G_06536, SS1G_06830, SS1G_07127, SS1G_07748, SS1G_07859, SS1G_08201, SS1G_10461, SS1G_10633, SS1G_10849, SS1G_10920, SS1G_11113, SS1G_11233, SS1G_11563, SS1G_11780, SS1G_11781, SS1G_12781, SS1G_13114, SS1G_13232, SS1G_13598, SS1…
5	GO:0004811	tRNA isopentenyltransferase activity	molecular_function	1	1	SS1G_00629
5	GO:0008194	UDP-glycosyltransferase activity	molecular_function	14	5.04	SS1G_12021, SS1G_01418, SS1G_02625, SS1G_11847, SS1G_01077, SS1G_03857, SS1G_04263, SS1G_04961, SS1G_08265, SS1G_02670, SS1G_11884, SS1G_11129, SS1G_07818, SS1G_07979
5	GO:0031625	ubiquitin protein ligase binding	molecular_function	4	4	SS1G_03226, SS1G_07545, SS1G_07592, SS1G_13261
5	GO:0016831	carboxy-lyase activity	molecular_function	20	13.76	SS1G_09902, SS1G_02281, SS1G_04563, SS1G_07010, SS1G_10475, SS1G_02607, SS1G_05190, SS1G_10382, SS1G_10985, SS1G_11735, SS1G_00140, SS1G_00374, SS1G_14280, SS1G_03958, SS1G_02455, SS1G_12347, SS1G_04726, SS1G_01745, SS1G_00795, SS1G_05050
5	GO:0050661	NADP or NADPH binding	molecular_function	18	18	SS1G_04373, SS1G_04479, SS1G_04508, SS1G_04894, SS1G_05267, SS1G_05927, SS1G_06018, SS1G_07507, SS1G_07828, SS1G_08171, SS1G_08182, SS1G_08388, SS1G_08803, SS1G_09870, SS1G_12951, SS1G_13162, SS1G_13166, SS1G_14424
5	GO:0000104	succinate dehydrogenase activity	molecular_function	2	2	SS1G_06222, SS1G_08103
5	GO:0016876	ligase activity, forming aminoacyl-tRNA and related compounds	molecular_function	42	16.44	SS1G_04227, SS1G_01294, SS1G_02608, SS1G_07965, SS1G_00186, SS1G_00187, SS1G_05447, SS1G_13632, SS1G_05805, SS1G_10975, SS1G_00188, SS1G_11248, SS1G_08648, SS1G_04440, SS1G_05354, SS1G_07120, SS1G_07469, SS1G_10624, SS1G_12187, SS1G_02152, SS1G_06311, SS1G_00696, SS1G_10729, SS1G_12971, SS1G_13532, SS1G_09999, SS1G_00638, SS1G_13818, SS1G_03799, SS1G_01683, SS1G_05768, SS1G_13714, SS1G_04715, SS1…
5	GO:0016671	oxidoreductase activity, acting on sulfur group of donors, disulfide as acceptor	molecular_function	5	3.8	SS1G_04310, SS1G_10350, SS1G_02439, SS1G_05644, SS1G_05836
5	GO:0016405	CoA-ligase activity	molecular_function	5	2.04	SS1G_07857, SS1G_02378, SS1G_02379, SS1G_07524, SS1G_05351
5	GO:0016878	acid-thiol ligase activity	molecular_function	7	3.24	SS1G_11390, SS1G_11391, SS1G_07857, SS1G_02378, SS1G_02379, SS1G_07524, SS1G_05351
5	GO:0016717	oxidoreductase activity, acting on paired donors, with oxidation of a pair of donors resulting in the reduction of molecular oxygen to two molecules of water	molecular_function	3	3	SS1G_02169, SS1G_10468, SS1G_11010
5	GO:0008483	transaminase activity	molecular_function	19	13.56	SS1G_07083, SS1G_11230, SS1G_01973, SS1G_10169, SS1G_10675, SS1G_00938, SS1G_02455, SS1G_06759, SS1G_07116, SS1G_08439, SS1G_12197, SS1G_06885, SS1G_10547, SS1G_12816, SS1G_03827, SS1G_14097, SS1G_02202, SS1G_04070, SS1G_09049
5	GO:0070011	peptidase activity, acting on L-amino acid peptides	molecular_function	159	67.99	SS1G_01289, SS1G_04067, SS1G_05228, SS1G_05630, SS1G_07703, SS1G_09762, SS1G_10386, SS1G_11690, SS1G_12818, SS1G_12821, SS1G_12899, SS1G_12924, SS1G_14257, SS1G_01944, SS1G_02857, SS1G_03282, SS1G_03518, SS1G_04958, SS1G_05669, SS1G_06027, SS1G_06534, SS1G_07268, SS1G_07655, SS1G_08589, SS1G_08752, SS1G_09060, SS1G_09225, SS1G_09268, SS1G_09735, SS1G_11130, SS1G_12210, SS1G_12605, SS1G_13922, SS1…
5	GO:0003909	DNA ligase activity	molecular_function	3	1.8	SS1G_03342, SS1G_11039, SS1G_13713
5	GO:0003984	acetolactate synthase activity	molecular_function	2	2	SS1G_03926, SS1G_06550
5	GO:0016837	carbon-oxygen lyase activity, acting on polysaccharides	molecular_function	2	1.2	SS1G_10071, SS1G_00238
5	GO:0004866	endopeptidase inhibitor activity	molecular_function	1	0.6	SS1G_01701
5	GO:0008452	RNA ligase activity	molecular_function	1	0.6	SS1G_06743
5	GO:0032934	sterol binding	molecular_function	1	0.6	SS1G_10338
5	GO:0016301	kinase activity	molecular_function	218	99.02	SS1G_00805, SS1G_01105, SS1G_07634, SS1G_09089, SS1G_10745, SS1G_11603, SS1G_12890, SS1G_00199, SS1G_01068, SS1G_02296, SS1G_00072, SS1G_02578, SS1G_01679, SS1G_09665, SS1G_01288, SS1G_02650, SS1G_04489, SS1G_05695, SS1G_05712, SS1G_06181, SS1G_06305, SS1G_07801, SS1G_07900, SS1G_08216, SS1G_08301, SS1G_08302, SS1G_08636, SS1G_09016, SS1G_10091, SS1G_10260, SS1G_10371, SS1G_11201, SS1G_12461, SS1…
5	GO:0016615	malate dehydrogenase activity	molecular_function	4	2.4	SS1G_08975, SS1G_13825, SS1G_08827, SS1G_12079
5	GO:0042626	ATPase activity, coupled to transmembrane movement of substances	molecular_function	61	39.32	SS1G_06668, SS1G_09885, SS1G_12923, SS1G_03736, SS1G_03787, SS1G_07793, SS1G_10240, SS1G_13768, SS1G_14389, SS1G_02000, SS1G_02042, SS1G_02407, SS1G_03201, SS1G_03324, SS1G_04090, SS1G_04202, SS1G_04252, SS1G_04483, SS1G_04756, SS1G_04757, SS1G_05336, SS1G_05555, SS1G_06061, SS1G_06062, SS1G_06184, SS1G_06485, SS1G_06715, SS1G_07287, SS1G_07453, SS1G_07923, SS1G_09255, SS1G_09260, SS1G_11032, SS1…
5	GO:0004478	methionine adenosyltransferase activity	molecular_function	1	1	SS1G_06595
5	GO:0016642	oxidoreductase activity, acting on the CH-NH2 group of donors, disulfide as acceptor	molecular_function	1	0.6	SS1G_03477
5	GO:0015450	P-P-bond-hydrolysis-driven protein transmembrane transporter activity	molecular_function	4	4	SS1G_00282, SS1G_00627, SS1G_05440, SS1G_13172
5	GO:0016635	oxidoreductase activity, acting on the CH-CH group of donors, quinone or related compound as acceptor	molecular_function	1	0.6	SS1G_04384
5	GO:0004801	transaldolase activity	molecular_function	1	1	SS1G_00709
5	GO:0031420	alkali metal ion binding	molecular_function	2	1.2	SS1G_04568, SS1G_06595
5	GO:0004736	pyruvate carboxylase activity	molecular_function	1	1	SS1G_12839
5	GO:0016832	aldehyde-lyase activity	molecular_function	4	2.4	SS1G_06022, SS1G_06790, SS1G_06400, SS1G_06561
5	GO:0016706	oxidoreductase activity, acting on paired donors, with incorporation or reduction of molecular oxygen, 2-oxoglutarate as one donor, and incorporation of one atom each of oxygen into both donors	molecular_function	7	5.32	SS1G_07291, SS1G_01847, SS1G_07846, SS1G_08912, SS1G_11417, SS1G_06232, SS1G_14059
5	GO:0043566	structure-specific DNA binding	molecular_function	13	5.76	SS1G_06782, SS1G_09228, SS1G_02907, SS1G_04226, SS1G_04335, SS1G_04378, SS1G_06712, SS1G_08608, SS1G_09785, SS1G_10870, SS1G_10872, SS1G_11798, SS1G_14284
5	GO:0046857	oxidoreductase activity, acting on other nitrogenous compounds as donors, with NAD or NADP as acceptor	molecular_function	3	2.2	SS1G_01885, SS1G_04479, SS1G_11847
5	GO:0004086	carbamoyl-phosphate synthase activity	molecular_function	4	3.4	SS1G_04214, SS1G_04454, SS1G_08553, SS1G_04455
5	GO:0016455	RNA polymerase II transcription mediator activity	molecular_function	10	10	SS1G_00679, SS1G_01910, SS1G_03954, SS1G_03992, SS1G_07117, SS1G_08842, SS1G_09034, SS1G_09505, SS1G_10008, SS1G_10429
5	GO:0016726	oxidoreductase activity, acting on CH or CH2 groups, NAD or NADP as acceptor	molecular_function	2	1.2	SS1G_14350, SS1G_14351
5	GO:0019135	deoxyhypusine monooxygenase activity	molecular_function	1	1	SS1G_08335
5	GO:0051537	2 iron, 2 sulfur cluster binding	molecular_function	13	13	SS1G_00860, SS1G_01767, SS1G_01976, SS1G_03767, SS1G_04384, SS1G_04479, SS1G_05127, SS1G_08428, SS1G_08646, SS1G_09250, SS1G_12049, SS1G_14350, SS1G_14351
5	GO:0003729	mRNA binding	molecular_function	1	1	SS1G_11704
5	GO:0016780	phosphotransferase activity, for other substituted phosphate groups	molecular_function	9	6.76	SS1G_10973, SS1G_02731, SS1G_08616, SS1G_13074, SS1G_00029, SS1G_02554, SS1G_05963, SS1G_12174, SS1G_07730
5	GO:0004637	phosphoribosylamine-glycine ligase activity	molecular_function	1	1	SS1G_00306
5	GO:0019843	rRNA binding	molecular_function	14	13.4	SS1G_02099, SS1G_10315, SS1G_00639, SS1G_00912, SS1G_01157, SS1G_02191, SS1G_03560, SS1G_04012, SS1G_05011, SS1G_05012, SS1G_06566, SS1G_10974, SS1G_13033, SS1G_13338
5	GO:0005099	Ras GTPase activator activity	molecular_function	14	9.2	SS1G_11299, SS1G_12053, SS1G_01094, SS1G_01876, SS1G_01932, SS1G_03522, SS1G_05218, SS1G_05701, SS1G_06956, SS1G_09016, SS1G_09482, SS1G_10712, SS1G_12702, SS1G_14225
5	GO:0016823	hydrolase activity, acting on acid carbon-carbon bonds, in ketonic substances	molecular_function	4	2.4	SS1G_00001, SS1G_08223, SS1G_08218, SS1G_06879
5	GO:0031928	pyridoxine transmembrane transporter activity	molecular_function	1	1	SS1G_12744
5	GO:0016628	oxidoreductase activity, acting on the CH-CH group of donors, NAD or NADP as acceptor	molecular_function	7	4.32	SS1G_07099, SS1G_00089, SS1G_01930, SS1G_05645, SS1G_09744, SS1G_00355, SS1G_14466
5	GO:0016702	oxidoreductase activity, acting on single donors with incorporation of molecular oxygen, incorporation of two atoms of oxygen	molecular_function	22	17.28	SS1G_07630, SS1G_13312, SS1G_01054, SS1G_02586, SS1G_04722, SS1G_06060, SS1G_06232, SS1G_07973, SS1G_08222, SS1G_09100, SS1G_14059, SS1G_06873, SS1G_00064, SS1G_11285, SS1G_05424, SS1G_00355, SS1G_06113, SS1G_10881, SS1G_11235, SS1G_14466, SS1G_04451, SS1G_02776
5	GO:0008603	cAMP-dependent protein kinase regulator activity	molecular_function	1	1	SS1G_10536
5	GO:0005548	phospholipid transporter activity	molecular_function	4	1.44	SS1G_05592, SS1G_08813, SS1G_09007, SS1G_11637
5	GO:0008484	sulfuric ester hydrolase activity	molecular_function	2	1.6	SS1G_11498, SS1G_04337
5	GO:0016728	oxidoreductase activity, acting on CH or CH2 groups, disulfide as acceptor	molecular_function	2	1.2	SS1G_03490, SS1G_10937
5	GO:0030544	Hsp70 protein binding	molecular_function	1	1	SS1G_13260
5	GO:0016813	hydrolase activity, acting on carbon-nitrogen (but not peptide) bonds, in linear amidines	molecular_function	5	3.4	SS1G_00861, SS1G_05210, SS1G_13725, SS1G_11277, SS1G_05699
5	GO:0016758	transferase activity, transferring hexosyl groups	molecular_function	46	27.74	SS1G_07794, SS1G_12021, SS1G_01418, SS1G_02625, SS1G_11847, SS1G_14030, SS1G_01274, SS1G_03308, SS1G_04719, SS1G_01854, SS1G_01831, SS1G_07619, SS1G_01076, SS1G_01429, SS1G_01889, SS1G_03085, SS1G_03517, SS1G_04698, SS1G_04699, SS1G_05901, SS1G_07759, SS1G_09252, SS1G_09997, SS1G_10383, SS1G_10797, SS1G_13524, SS1G_13661, SS1G_13971, SS1G_14116, SS1G_14118, SS1G_01077, SS1G_03857, SS1G_04263, SS1…
5	GO:0016838	carbon-oxygen lyase activity, acting on phosphates	molecular_function	4	2.4	SS1G_08336, SS1G_13550, SS1G_03887, SS1G_13483
5	GO:0016868	intramolecular transferase activity, phosphotransferases	molecular_function	4	2.4	SS1G_11015, SS1G_04518, SS1G_06474, SS1G_01582
5	GO:0004123	cystathionine gamma-lyase activity	molecular_function	1	1	SS1G_01702
5	GO:0016847	1-aminocyclopropane-1-carboxylate synthase activity	molecular_function	3	3	SS1G_02202, SS1G_02524, SS1G_13658
5	GO:0016668	oxidoreductase activity, acting on sulfur group of donors, NAD or NADP as acceptor	molecular_function	4	2.4	SS1G_11008, SS1G_05899, SS1G_08388, SS1G_05927
5	GO:0004408	holocytochrome-c synthase activity	molecular_function	2	2	SS1G_03957, SS1G_04774
5	GO:0005503	all-trans retinal binding	molecular_function	1	1	SS1G_01614
5	GO:0003689	DNA clamp loader activity	molecular_function	4	4	SS1G_00433, SS1G_00911, SS1G_01540, SS1G_04432
5	GO:0009881	photoreceptor activity	molecular_function	3	1.8	SS1G_02650, SS1G_12828, SS1G_13512
5	GO:0016709	oxidoreductase activity, acting on paired donors, with incorporation or reduction of molecular oxygen, NADH or NADPH as one donor, and incorporation of one atom of oxygen	molecular_function	5	3.4	SS1G_13083, SS1G_04373, SS1G_04508, SS1G_07828, SS1G_10019
5	GO:0030295	protein kinase activator activity	molecular_function	1	1	SS1G_10834
5	GO:0016616	oxidoreductase activity, acting on the CH-OH group of donors, NAD or NADP as acceptor	molecular_function	54	37.32	SS1G_13491, SS1G_08799, SS1G_00194, SS1G_03922, SS1G_06731, SS1G_08182, SS1G_08367, SS1G_09870, SS1G_12199, SS1G_13992, SS1G_05978, SS1G_07102, SS1G_06496, SS1G_00993, SS1G_06585, SS1G_08084, SS1G_09117, SS1G_04896, SS1G_06571, SS1G_08975, SS1G_13825, SS1G_09929, SS1G_07654, SS1G_10135, SS1G_03855, SS1G_04924, SS1G_04160, SS1G_09958, SS1G_06018, SS1G_14424, SS1G_09186, SS1G_09188, SS1G_13550, SS1…
5	GO:0016833	oxo-acid-lyase activity	molecular_function	7	4.6	SS1G_08761, SS1G_08218, SS1G_12862, SS1G_04900, SS1G_04975, SS1G_00990, SS1G_12347
5	GO:0016861	intramolecular oxidoreductase activity, interconverting aldoses and ketoses	molecular_function	8	4.8	SS1G_11433, SS1G_01063, SS1G_10384, SS1G_08408, SS1G_12457, SS1G_14456, SS1G_12835, SS1G_12347
5	GO:0004659	prenyltransferase activity	molecular_function	10	7.72	SS1G_03944, SS1G_06080, SS1G_10665, SS1G_07659, SS1G_04105, SS1G_02527, SS1G_06055, SS1G_09724, SS1G_10113, SS1G_10405
5	GO:0003684	damaged DNA binding	molecular_function	16	16	SS1G_01299, SS1G_02035, SS1G_02408, SS1G_03164, SS1G_05802, SS1G_06782, SS1G_07073, SS1G_08297, SS1G_09467, SS1G_09540, SS1G_11087, SS1G_11543, SS1G_12992, SS1G_14098, SS1G_14355, SS1G_14403
5	GO:0030554	adenyl nucleotide binding	molecular_function	665	265.66	SS1G_05351, SS1G_00019, SS1G_00485, SS1G_00542, SS1G_00730, SS1G_00805, SS1G_00840, SS1G_00860, SS1G_00878, SS1G_01072, SS1G_01102, SS1G_01116, SS1G_01797, SS1G_01811, SS1G_01885, SS1G_01952, SS1G_01984, SS1G_02119, SS1G_02212, SS1G_02734, SS1G_02891, SS1G_03029, SS1G_03147, SS1G_03151, SS1G_03190, SS1G_03616, SS1G_04373, SS1G_04479, SS1G_04508, SS1G_04788, SS1G_05151, SS1G_05414, SS1G_05618, SS1…
5	GO:0008686	3,4-dihydroxy-2-butanone-4-phosphate synthase activity	molecular_function	1	1	SS1G_11372
5	GO:0004888	transmembrane receptor activity	molecular_function	7	3.9	SS1G_10310, SS1G_02650, SS1G_12828, SS1G_13512, SS1G_09369, SS1G_11756, SS1G_02222
5	GO:0016857	racemase and epimerase activity, acting on carbohydrates and derivatives	molecular_function	4	2.8	SS1G_13031, SS1G_01844, SS1G_04477, SS1G_08326
5	GO:0004512	inositol-3-phosphate synthase activity	molecular_function	1	1	SS1G_01011
5	GO:0016799	hydrolase activity, hydrolyzing N-glycosyl compounds	molecular_function	3	2.36	SS1G_06269, SS1G_02408, SS1G_05672
5	GO:0016811	hydrolase activity, acting on carbon-nitrogen (but not peptide) bonds, in linear amides	molecular_function	20	12.68	SS1G_03003, SS1G_05065, SS1G_11759, SS1G_12029, SS1G_14410, SS1G_05795, SS1G_06271, SS1G_06272, SS1G_04238, SS1G_05823, SS1G_02288, SS1G_02855, SS1G_03680, SS1G_06621, SS1G_06667, SS1G_07341, SS1G_07799, SS1G_04931, SS1G_00219, SS1G_14033
5	GO:0005086	ARF guanyl-nucleotide exchange factor activity	molecular_function	4	4	SS1G_08481, SS1G_08929, SS1G_11965, SS1G_14073
5	GO:0033764	steroid dehydrogenase activity, acting on the CH-OH group of donors, NAD or NADP as acceptor	molecular_function	4	2.4	SS1G_00993, SS1G_06585, SS1G_08084, SS1G_09117
5	GO:0004124	cysteine synthase activity	molecular_function	2	2	SS1G_06189, SS1G_07694
5	GO:0016775	phosphotransferase activity, nitrogenous group as acceptor	molecular_function	24	8.64	SS1G_01288, SS1G_02650, SS1G_04489, SS1G_05695, SS1G_05712, SS1G_06181, SS1G_06305, SS1G_07801, SS1G_07900, SS1G_08216, SS1G_08301, SS1G_08302, SS1G_08636, SS1G_09016, SS1G_10091, SS1G_10260, SS1G_10371, SS1G_11201, SS1G_12461, SS1G_12694, SS1G_12828, SS1G_13101, SS1G_13512, SS1G_13931
5	GO:0016670	oxidoreductase activity, acting on sulfur group of donors, oxygen as acceptor	molecular_function	1	1	SS1G_07921
5	GO:0031927	pyridoxamine transmembrane transporter activity	molecular_function	1	1	SS1G_12744
5	GO:0016864	intramolecular oxidoreductase activity, transposing S-S bonds	molecular_function	1	0.6	SS1G_02967
5	GO:0046923	ER retention sequence binding	molecular_function	2	2	SS1G_01768, SS1G_12105
5	GO:0015520	tetracycline:hydrogen antiporter activity	molecular_function	20	20	SS1G_00315, SS1G_01264, SS1G_03318, SS1G_03435, SS1G_03592, SS1G_05060, SS1G_05556, SS1G_05572, SS1G_05666, SS1G_09776, SS1G_10566, SS1G_12101, SS1G_12128, SS1G_12842, SS1G_13194, SS1G_13397, SS1G_13674, SS1G_13790, SS1G_13906, SS1G_14095
5	GO:0015930	glutamate synthase activity	molecular_function	1	0.36	SS1G_07849
5	GO:0019900	kinase binding	molecular_function	1	0.6	SS1G_00323
5	GO:0004121	cystathionine beta-lyase activity	molecular_function	2	2	SS1G_04225, SS1G_09924
5	GO:0016624	oxidoreductase activity, acting on the aldehyde or oxo group of donors, disulfide as acceptor	molecular_function	4	2.8	SS1G_05934, SS1G_09626, SS1G_11343, SS1G_02218
5	GO:0003883	CTP synthase activity	molecular_function	1	1	SS1G_09708
5	GO:0042803	protein homodimerization activity	molecular_function	2	2	SS1G_05358, SS1G_12794
5	GO:0008759	UDP-3-O-[3-hydroxymyristoyl] N-acetylglucosamine deacetylase activity	molecular_function	1	1	SS1G_00219
5	GO:0048029	monosaccharide binding	molecular_function	1	0.6	SS1G_07343
5	GO:0016802	trialkylsulfonium hydrolase activity	molecular_function	1	0.6	SS1G_01191
5	GO:0016836	hydro-lyase activity	molecular_function	29	17.8	SS1G_04072, SS1G_09787, SS1G_09788, SS1G_04843, SS1G_09186, SS1G_13550, SS1G_14177, SS1G_13754, SS1G_11485, SS1G_01976, SS1G_05127, SS1G_11134, SS1G_08114, SS1G_08852, SS1G_08872, SS1G_10067, SS1G_08916, SS1G_00435, SS1G_01026, SS1G_10635, SS1G_11047, SS1G_13055, SS1G_00146, SS1G_05996, SS1G_08459, SS1G_10952, SS1G_05243, SS1G_00612, SS1G_08177
5	GO:0016755	transferase activity, transferring amino-acyl groups	molecular_function	4	2.4	SS1G_05330, SS1G_10940, SS1G_14127, SS1G_10496
5	GO:0004462	lactoylglutathione lyase activity	molecular_function	1	1	SS1G_09515
5	GO:0016814	hydrolase activity, acting on carbon-nitrogen (but not peptide) bonds, in cyclic amidines	molecular_function	10	5.35	SS1G_12269, SS1G_07853, SS1G_01276, SS1G_13052, SS1G_14279, SS1G_00820, SS1G_12872, SS1G_01061, SS1G_09610, SS1G_05425
5	GO:0046914	transition metal ion binding	molecular_function	821	465.12	SS1G_01885, SS1G_04268, SS1G_04269, SS1G_05115, SS1G_09755, SS1G_09980, SS1G_13778, SS1G_00861, SS1G_02276, SS1G_03492, SS1G_04160, SS1G_05210, SS1G_08489, SS1G_08586, SS1G_08920, SS1G_09567, SS1G_11015, SS1G_11277, SS1G_11295, SS1G_12553, SS1G_13725, SS1G_01718, SS1G_00119, SS1G_00121, SS1G_00149, SS1G_00151, SS1G_00207, SS1G_00406, SS1G_00445, SS1G_00547, SS1G_00623, SS1G_00686, SS1G_00828, SS1…
5	GO:0016818	hydrolase activity, acting on acid anhydrides, in phosphorus-containing anhydrides	molecular_function	286	47.62	SS1G_12269, SS1G_03418, SS1G_01263, SS1G_06782, SS1G_00058, SS1G_00071, SS1G_01039, SS1G_01987, SS1G_02468, SS1G_02903, SS1G_03037, SS1G_03060, SS1G_03732, SS1G_03952, SS1G_04065, SS1G_04322, SS1G_04405, SS1G_04434, SS1G_04459, SS1G_04500, SS1G_04501, SS1G_05270, SS1G_05482, SS1G_05629, SS1G_06425, SS1G_06435, SS1G_06567, SS1G_06839, SS1G_07544, SS1G_08322, SS1G_08323, SS1G_08798, SS1G_08841, SS1…
5	GO:0016655	oxidoreductase activity, acting on NADH or NADPH, quinone or similar compound as acceptor	molecular_function	10	3.84	SS1G_03831, SS1G_00589, SS1G_01072, SS1G_01767, SS1G_02230, SS1G_02958, SS1G_08165, SS1G_11051, SS1G_11651, SS1G_12460
5	GO:0051287	NAD or NADH binding	molecular_function	27	24.6	SS1G_02288, SS1G_02855, SS1G_03680, SS1G_06621, SS1G_06667, SS1G_07341, SS1G_00194, SS1G_02537, SS1G_02958, SS1G_04160, SS1G_04889, SS1G_04924, SS1G_05107, SS1G_05958, SS1G_06731, SS1G_07102, SS1G_07798, SS1G_08238, SS1G_08827, SS1G_09038, SS1G_09958, SS1G_11651, SS1G_11729, SS1G_12079, SS1G_12269, SS1G_12794, SS1G_13162
5	GO:0051539	4 iron, 4 sulfur cluster binding	molecular_function	12	12	SS1G_00867, SS1G_01026, SS1G_01767, SS1G_06943, SS1G_08165, SS1G_08388, SS1G_09787, SS1G_09788, SS1G_10635, SS1G_11047, SS1G_11651, SS1G_12588
5	GO:0016779	nucleotidyltransferase activity	molecular_function	94	38.59	SS1G_00252, SS1G_00588, SS1G_00885, SS1G_00934, SS1G_01598, SS1G_01705, SS1G_02959, SS1G_03009, SS1G_03753, SS1G_05346, SS1G_05855, SS1G_05928, SS1G_06114, SS1G_06285, SS1G_06726, SS1G_07307, SS1G_08079, SS1G_08623, SS1G_09604, SS1G_10539, SS1G_11577, SS1G_13366, SS1G_11308, SS1G_12588, SS1G_01299, SS1G_01880, SS1G_01881, SS1G_03164, SS1G_03587, SS1G_04009, SS1G_05217, SS1G_06107, SS1G_06612, SS1…
5	GO:0004055	argininosuccinate synthase activity	molecular_function	1	1	SS1G_04653
5	GO:0016703	oxidoreductase activity, acting on single donors with incorporation of molecular oxygen, incorporation of one atom of oxygen (internal monooxygenases or internal mixed function oxidases)	molecular_function	1	0.6	SS1G_04795
5	GO:0004553	hydrolase activity, hydrolyzing O-glycosyl compounds	molecular_function	159	116.89	SS1G_00929, SS1G_02462, SS1G_03602, SS1G_08744, SS1G_04468, SS1G_04513, SS1G_05641, SS1G_07901, SS1G_07919, SS1G_09338, SS1G_09671, SS1G_00265, SS1G_00642, SS1G_00677, SS1G_00773, SS1G_02128, SS1G_02582, SS1G_04786, SS1G_05454, SS1G_05897, SS1G_08020, SS1G_11304, SS1G_11700, SS1G_12510, SS1G_14184, SS1G_01572, SS1G_02781, SS1G_03647, SS1G_10842, SS1G_10038, SS1G_04148, SS1G_00249, SS1G_01776, SS1…
5	GO:0031320	hexitol dehydrogenase activity	molecular_function	2	1.2	SS1G_05978, SS1G_06571
5	GO:0016634	oxidoreductase activity, acting on the CH-CH group of donors, oxygen as acceptor	molecular_function	3	1.8	SS1G_01603, SS1G_10041, SS1G_10238
5	GO:0008083	growth factor activity	molecular_function	1	1	SS1G_08466
5	GO:0016652	oxidoreductase activity, acting on NADH or NADPH, NAD or NADP as acceptor	molecular_function	1	0.36	SS1G_09058
5	GO:0000287	magnesium ion binding	molecular_function	41	41	SS1G_01068, SS1G_01299, SS1G_01582, SS1G_01633, SS1G_02379, SS1G_02537, SS1G_02731, SS1G_03210, SS1G_03736, SS1G_03855, SS1G_04048, SS1G_04072, SS1G_04160, SS1G_04568, SS1G_04783, SS1G_04924, SS1G_05097, SS1G_05354, SS1G_05592, SS1G_06474, SS1G_06550, SS1G_06595, SS1G_07102, SS1G_07120, SS1G_07590, SS1G_07636, SS1G_07715, SS1G_07774, SS1G_08167, SS1G_08616, SS1G_08813, SS1G_08921, SS1G_09007, SS1…
5	GO:0016538	cyclin-dependent protein kinase regulator activity	molecular_function	1	1	SS1G_05643
5	GO:0000062	acyl-CoA binding	molecular_function	3	3	SS1G_01764, SS1G_07859, SS1G_13302
5	GO:0003747	translation release factor activity	molecular_function	3	2.2	SS1G_02272, SS1G_00613, SS1G_05331
5	GO:0045430	chalcone isomerase activity	molecular_function	1	1	SS1G_07242
5	GO:0050113	inositol oxygenase activity	molecular_function	1	1	SS1G_12677
5	GO:0003755	peptidyl-prolyl cis-trans isomerase activity	molecular_function	11	11	SS1G_00956, SS1G_02056, SS1G_02841, SS1G_04988, SS1G_06284, SS1G_08260, SS1G_08936, SS1G_11216, SS1G_11655, SS1G_12798, SS1G_14174
5	GO:0016884	carbon-nitrogen ligase activity, with glutamine as amido-N-donor	molecular_function	26	22.8	SS1G_00271, SS1G_01339, SS1G_02297, SS1G_02392, SS1G_02637, SS1G_02786, SS1G_04628, SS1G_05122, SS1G_05273, SS1G_09775, SS1G_11068, SS1G_11333, SS1G_11956, SS1G_12144, SS1G_12308, SS1G_13264, SS1G_13669, SS1G_14033, SS1G_13042, SS1G_03630, SS1G_04214, SS1G_04454, SS1G_08553, SS1G_06604, SS1G_10649, SS1G_01816
5	GO:0008824	cyanate hydratase activity	molecular_function	1	1	SS1G_11485
5	GO:0016790	thiolester hydrolase activity	molecular_function	25	14.52	SS1G_05181, SS1G_07306, SS1G_01857, SS1G_02262, SS1G_03599, SS1G_04313, SS1G_04855, SS1G_05177, SS1G_05632, SS1G_06558, SS1G_07002, SS1G_09092, SS1G_09687, SS1G_10009, SS1G_10046, SS1G_10528, SS1G_10966, SS1G_11019, SS1G_11054, SS1G_13583, SS1G_13584, SS1G_13763, SS1G_13873, SS1G_03975, SS1G_07558
5	GO:0004019	adenylosuccinate synthase activity	molecular_function	1	1	SS1G_05097
5	GO:0004364	glutathione transferase activity	molecular_function	2	2	SS1G_01545, SS1G_07195
5	GO:0004738	pyruvate dehydrogenase activity	molecular_function	2	1.2	SS1G_09626, SS1G_11343
5	GO:0005092	GDP-dissociation inhibitor activity	molecular_function	2	1.2	SS1G_08512, SS1G_09770
5	GO:0015036	disulfide oxidoreductase activity	molecular_function	11	6.22	SS1G_00871, SS1G_01144, SS1G_07243, SS1G_07640, SS1G_08534, SS1G_09579, SS1G_10545, SS1G_11352, SS1G_12640, SS1G_12852, SS1G_05927
5	GO:0045330	aspartyl esterase activity	molecular_function	2	2	SS1G_03286, SS1G_04551
5	GO:0016862	intramolecular oxidoreductase activity, interconverting keto- and enol-groups	molecular_function	1	0.6	SS1G_02967
5	GO:0015932	nucleobase, nucleoside, nucleotide and nucleic acid transmembrane transporter activity	molecular_function	10	6	SS1G_09667, SS1G_00890, SS1G_01111, SS1G_04537, SS1G_06006, SS1G_06212, SS1G_06664, SS1G_08663, SS1G_08664, SS1G_08843
5	GO:0008493	tetracycline transporter activity	molecular_function	20	12	SS1G_00315, SS1G_01264, SS1G_03318, SS1G_03435, SS1G_03592, SS1G_05060, SS1G_05556, SS1G_05572, SS1G_05666, SS1G_09776, SS1G_10566, SS1G_12101, SS1G_12128, SS1G_12842, SS1G_13194, SS1G_13397, SS1G_13674, SS1G_13790, SS1G_13906, SS1G_14095
5	GO:0016298	lipase activity	molecular_function	17	8.59	SS1G_08193, SS1G_06145, SS1G_06734, SS1G_12385, SS1G_04030, SS1G_04530, SS1G_13344, SS1G_00233, SS1G_03160, SS1G_04490, SS1G_08644, SS1G_08869, SS1G_14125, SS1G_14146, SS1G_03548, SS1G_05754, SS1G_09965
5	GO:0015198	oligopeptide transporter activity	molecular_function	1	1	SS1G_09370
5	GO:0008060	ARF GTPase activator activity	molecular_function	5	5	SS1G_02440, SS1G_02593, SS1G_04075, SS1G_05193, SS1G_14476
5	GO:0004091	carboxylesterase activity	molecular_function	31	20.6	SS1G_07188, SS1G_01537, SS1G_06182, SS1G_09495, SS1G_00233, SS1G_03160, SS1G_04490, SS1G_08644, SS1G_08869, SS1G_14125, SS1G_14146, SS1G_01882, SS1G_07661, SS1G_12709, SS1G_12907, SS1G_13386, SS1G_11930, SS1G_00437, SS1G_04430, SS1G_05138, SS1G_07306, SS1G_08104, SS1G_02703, SS1G_05058, SS1G_07043, SS1G_00332, SS1G_00468, SS1G_03286, SS1G_04551, SS1G_10165, SS1G_11057
5	GO:0008168	methyltransferase activity	molecular_function	94	64.9	SS1G_02167, SS1G_05055, SS1G_07976, SS1G_01050, SS1G_10919, SS1G_11191, SS1G_03467, SS1G_05101, SS1G_09177, SS1G_01550, SS1G_03070, SS1G_03126, SS1G_04018, SS1G_07089, SS1G_11799, SS1G_12965, SS1G_01580, SS1G_04608, SS1G_01682, SS1G_09828, SS1G_03801, SS1G_06271, SS1G_06272, SS1G_01478, SS1G_05986, SS1G_13857, SS1G_08456, SS1G_11021, SS1G_14425, SS1G_03872, SS1G_10584, SS1G_13414, SS1G_02027, SS1…
5	GO:0004518	nuclease activity	molecular_function	75	28.85	SS1G_01524, SS1G_08479, SS1G_04823, SS1G_01900, SS1G_10946, SS1G_11067, SS1G_01560, SS1G_04246, SS1G_08346, SS1G_09131, SS1G_12242, SS1G_13542, SS1G_02269, SS1G_06475, SS1G_07883, SS1G_09567, SS1G_13858, SS1G_05265, SS1G_01746, SS1G_06200, SS1G_10369, SS1G_13336, SS1G_13747, SS1G_01636, SS1G_01637, SS1G_01943, SS1G_02073, SS1G_03391, SS1G_04917, SS1G_06637, SS1G_07169, SS1G_07536, SS1G_07636, SS1…
5	GO:0000049	tRNA binding	molecular_function	4	4	SS1G_04440, SS1G_05354, SS1G_07334, SS1G_08631
5	GO:0003995	acyl-CoA dehydrogenase activity	molecular_function	12	11.2	SS1G_11976, SS1G_00542, SS1G_00878, SS1G_01072, SS1G_01952, SS1G_02734, SS1G_08821, SS1G_09730, SS1G_10238, SS1G_11414, SS1G_14027, SS1G_11174
5	GO:0030552	cAMP binding	molecular_function	1	1	SS1G_10536
5	GO:0004457	lactate dehydrogenase activity	molecular_function	4	2.4	SS1G_13096, SS1G_07702, SS1G_12308, SS1G_13158
5	GO:0016649	oxidoreductase activity, acting on the CH-NH group of donors, quinone or similar compound as acceptor	molecular_function	2	1.2	SS1G_06893, SS1G_14437
5	GO:0005544	calcium-dependent phospholipid binding	molecular_function	2	2	SS1G_02583, SS1G_06532
5	GO:0017089	glycolipid transporter activity	molecular_function	1	1	SS1G_13813
5	GO:0016899	oxidoreductase activity, acting on the CH-OH group of donors, oxygen as acceptor	molecular_function	4	2.4	SS1G_00840, SS1G_14188, SS1G_13102, SS1G_03151
5	GO:0015075	ion transmembrane transporter activity	molecular_function	151	37.24	SS1G_00025, SS1G_02802, SS1G_05288, SS1G_05825, SS1G_08529, SS1G_09628, SS1G_09854, SS1G_11672, SS1G_13572, SS1G_13762, SS1G_00328, SS1G_01056, SS1G_01533, SS1G_01925, SS1G_02998, SS1G_04677, SS1G_06298, SS1G_07340, SS1G_11558, SS1G_12526, SS1G_12991, SS1G_14108, SS1G_09088, SS1G_10651, SS1G_12690, SS1G_06668, SS1G_09885, SS1G_12923, SS1G_05582, SS1G_11438, SS1G_05578, SS1G_01302, SS1G_02548, SS1…
5	GO:0016646	oxidoreductase activity, acting on the CH-NH group of donors, NAD or NADP as acceptor	molecular_function	10	5.52	SS1G_01099, SS1G_08803, SS1G_02009, SS1G_09764, SS1G_13213, SS1G_06166, SS1G_03681, SS1G_09630, SS1G_10564, SS1G_10864
5	GO:0033558	protein deacetylase activity	molecular_function	9	4.08	SS1G_04238, SS1G_05823, SS1G_02288, SS1G_02855, SS1G_03680, SS1G_06621, SS1G_06667, SS1G_07341, SS1G_07799
5	GO:0016815	hydrolase activity, acting on carbon-nitrogen (but not peptide) bonds, in nitriles	molecular_function	2	1.2	SS1G_01652, SS1G_10174
5	GO:0030942	endoplasmic reticulum signal peptide binding	molecular_function	1	1	SS1G_11006
5	GO:0016776	phosphotransferase activity, phosphate group as acceptor	molecular_function	7	4.6	SS1G_00805, SS1G_00072, SS1G_01679, SS1G_12890, SS1G_09611, SS1G_10831, SS1G_01606
5	GO:0032555	purine ribonucleotide binding	molecular_function	641	231.7	SS1G_05351, SS1G_00049, SS1G_00053, SS1G_00188, SS1G_00344, SS1G_00545, SS1G_00711, SS1G_00897, SS1G_01065, SS1G_01341, SS1G_01347, SS1G_01548, SS1G_01564, SS1G_01608, SS1G_01818, SS1G_01878, SS1G_01985, SS1G_02002, SS1G_02097, SS1G_02182, SS1G_02199, SS1G_02265, SS1G_02272, SS1G_02533, SS1G_02769, SS1G_03015, SS1G_03085, SS1G_03128, SS1G_03294, SS1G_03315, SS1G_03365, SS1G_03765, SS1G_03790, SS1…
5	GO:0017150	tRNA dihydrouridine synthase activity	molecular_function	5	5	SS1G_04788, SS1G_05865, SS1G_06500, SS1G_12642, SS1G_12643
5	GO:0016747	transferase activity, transferring acyl groups other than amino-acyl groups	molecular_function	91	36.85	SS1G_00014, SS1G_00745, SS1G_01349, SS1G_01798, SS1G_03191, SS1G_03475, SS1G_04033, SS1G_05048, SS1G_05156, SS1G_05296, SS1G_05574, SS1G_06610, SS1G_06709, SS1G_06831, SS1G_07479, SS1G_07482, SS1G_07525, SS1G_07854, SS1G_08316, SS1G_08400, SS1G_10601, SS1G_11087, SS1G_11181, SS1G_11846, SS1G_11978, SS1G_11985, SS1G_12273, SS1G_14100, SS1G_14122, SS1G_14172, SS1G_11136, SS1G_06936, SS1G_08880, SS1…
5	GO:0016743	carboxyl- or carbamoyltransferase activity	molecular_function	2	1.2	SS1G_10630, SS1G_08553
5	GO:0016663	oxidoreductase activity, acting on other nitrogenous compounds as donors, oxygen as acceptor	molecular_function	1	0.6	SS1G_00106
5	GO:0016727	oxidoreductase activity, acting on CH or CH2 groups, oxygen as acceptor	molecular_function	2	1.2	SS1G_14350, SS1G_14351
5	GO:0016763	transferase activity, transferring pentosyl groups	molecular_function	13	8.8	SS1G_02233, SS1G_04048, SS1G_01348, SS1G_04724, SS1G_05542, SS1G_05116, SS1G_00523, SS1G_05687, SS1G_05994, SS1G_01663, SS1G_08277, SS1G_06732, SS1G_05300
5	GO:0008601	protein phosphatase type 2A regulator activity	molecular_function	2	2	SS1G_07868, SS1G_07871
5	GO:0003866	3-phosphoshikimate 1-carboxyvinyltransferase activity	molecular_function	1	1	SS1G_13550
5	GO:0004152	dihydroorotate dehydrogenase activity	molecular_function	2	2	SS1G_09113, SS1G_14024
5	GO:0003779	actin binding	molecular_function	23	22.6	SS1G_00266, SS1G_00490, SS1G_01315, SS1G_01544, SS1G_02090, SS1G_03552, SS1G_04007, SS1G_04510, SS1G_05662, SS1G_05987, SS1G_07643, SS1G_08466, SS1G_08796, SS1G_08985, SS1G_10002, SS1G_10594, SS1G_12543, SS1G_13076, SS1G_13327, SS1G_13400, SS1G_13423, SS1G_13595, SS1G_00204
[truncated: 2,042 more rows]

## Sheet: KEGG Pathways
Table S2. The genome annotations of S. sclerotiorum by KEGG
Metabolism pathway	Enzyme code - name	Gene
[truncated: 1,413 more rows]
