# Supplementary material for: A “footprint” of plant carbon fixation cycle functions during the development of a heterotrophic fungus
Source: Sci Rep. 2015 Aug 11;5:12952. doi: 10.1038/srep12952 (PMC4642529; doi:10.1038/srep12952)
Supplement: Supplementary Table S3 [file srep12952-s4.xls]

## Sheet: biological process
Table S3. The GO functional profile analysis
GO terms	Geometric mean of expression						Protein numbers *	Mean	SD **
	Sclerotial development	Vegetative growth	Myceliogenic germination	Carpogenic germination	Apothecium formation	Infection
translational elongation	32.0988	112.229	52.447	52.7792	41.5495	66.7444	11	59.6413	28.2866
electron transport chain	81.8461	98.7104	111.869	66.9327	68.2482	118.361	15	90.9946	22.0195
amino acid catabolic process	7.41776	1.15736	2.31767	1.77893	2.56778	25.3392	11	6.76312	9.37155
translation	14.8202	39.6279	24.0802	20.0421	16.9052	20.2394	201	22.6192	8.91302
amine catabolic process	8.07023	1.4586	2.7168	2.16276	2.89253	23.7891	12	6.84834	8.62793
nitrogen compound catabolic process	8.07023	1.4586	2.7168	2.16276	2.89253	23.7891	12	6.84834	8.62793
acetyl-CoA metabolic process	11.9933	14.8046	25.6437	11.155	9.92535	28.9718	18	17.0823	8.14984
acetyl-CoA catabolic process	11.9258	14.2593	25.2105	11.1707	9.93277	29.054	17	16.9255	8.12232
coenzyme catabolic process	11.9258	14.2593	25.2105	11.1707	9.93277	29.054	17	16.9255	8.12232
tricarboxylic acid cycle	11.9258	14.2593	25.2105	11.1707	9.93277	29.054	17	16.9255	8.12232
cofactor catabolic process	12.553	12.9866	24.9013	11.7888	10.8941	27.2559	18	16.73	7.31434
cell redox homeostasis	28.4282	8.45473	20.0785	22.9061	23.3897	13.2789	23	19.4227	7.31359
generation of precursor metabolites and energy	21.6187	26.111	32.3518	18.6169	21.1528	32.7081	76	25.4266	6.00973
homeostatic process	20.9134	7.70328	19.9515	21.5543	21.5752	12.3976	26	17.3492	5.87504
energy derivation by oxidation of organic compounds	11.8618	11.4839	21.2844	7.90574	9.39354	20.4355	20	13.7275	5.7148
aerobic respiration	10.4974	12.4158	21.7985	7.56387	9.3997	18.6554	18	13.3885	5.61445
cellular respiration	10.4974	12.4158	21.7985	7.56387	9.3997	18.6554	18	13.3885	5.61445
cellular homeostasis	20.41	7.69409	18.7059	20.4295	20.4397	11.6632	24	16.5571	5.51427
spore germination	5.96176	4.06413	2.81835	5.05952	3.47289	16.8508	11	6.37124	5.25462
glycolysis	41.6479	31.1282	39.9867	35.22	29.508	40.6545	16	36.3575	5.19961
response to oxidative stress	14.446	3.12387	16.6686	15.2318	10.8963	7.6671	16	11.3389	5.18419
monosaccharide metabolic process	15.8313	11.1731	20.3745	16.2294	15.1519	26.073	45	17.4722	5.13218
chromatin assembly	20.7357	30.6891	18.1256	18.8623	22.9898	18.3832	11	21.6309	4.79999
nucleosome assembly	20.7357	30.6891	18.1256	18.8623	22.9898	18.3832	11	21.6309	4.79999
nucleosome organization	20.7357	30.6891	18.1256	18.8623	22.9898	18.3832	11	21.6309	4.79999
polyol metabolic process	6.36856	4.20601	7.25744	17.3439	8.6072	8.91511	10	8.78304	4.52644
oxidative phosphorylation	10.491	17.9579	19.1009	11.0403	15.5067	20.2044	32	15.7169	4.14335
DNA packaging	14.2731	21.7441	10.1885	15.1881	18.8603	14.6237	14	15.813	4.00688
glucose metabolic process	20.6528	15.978	24.8085	20.4459	19.5836	27.2191	31	21.448	3.99081
tetrapyrrole metabolic process	4.47539	3.24341	13.0784	3.41775	4.92177	3.02621	13	5.36049	3.8535
porphyrin metabolic process	4.24662	3.08566	12.8263	2.86599	4.71345	3.21207	12	5.15835	3.82532
tetrapyrrole biosynthetic process	3.81921	3.29849	12.6136	2.85624	4.04136	2.7584	12	4.89789	3.81402
porphyrin biosynthetic process	3.55513	3.12865	12.308	2.31896	3.78666	2.91903	11	4.66941	3.77708
cellular carbohydrate metabolic process	10.6321	8.22334	15.2741	9.98688	10.1301	18.0217	62	12.0447	3.75904
branched chain family amino acid metabolic process	16.3019	13.7072	21.0006	15.7391	21.8409	22.5488	17	18.5231	3.72099
ATP synthesis coupled proton transport	8.96562	16.3075	16.4262	9.58556	14.0224	17.442	28	13.7915	3.67778
energy coupled proton transport down electrochemical gradient	8.96562	16.3075	16.4262	9.58556	14.0224	17.442	28	13.7915	3.67778
transmembrane ion transport	8.96562	16.3075	16.4262	9.58556	14.0224	17.442	28	13.7915	3.67778
branched chain family amino acid biosynthetic process	12.3732	8.90375	15.2123	14.2427	20.0113	14.6413	12	14.2308	3.64349
hexose metabolic process	16.029	11.7712	20.488	15.3446	14.7763	21.1882	41	16.5996	3.59759
translational initiation	4.89486	15.1706	10.3584	6.60493	7.71214	8.98681	19	8.95462	3.58208
carbohydrate biosynthetic process	19.4103	12.5935	20.731	21.8641	19.0846	22.0134	20	19.2828	3.49338
regulation of cellular protein metabolic process	10.2486	15.2125	8.27002	7.54131	7.79231	14.4135	14	10.5797	3.42362
protein polymerization	13.372	16.2691	11.7915	5.98808	10.5895	12.5333	12	11.7572	3.41217
cellular carbohydrate biosynthetic process	17.9532	11.338	19.1698	20.3737	16.4008	19.5928	19	17.4714	3.31073
regulation of biological quality	16.3173	6.89227	15.0662	13.1352	13.1475	11.6536	40	12.702	3.28325
pigment metabolic process	10.7714	3.58683	5.57274	3.7146	2.17818	3.63843	11	4.91036	3.06772
isoprenoid biosynthetic process	3.45726	6.51983	3.20935	2.45568	10.1031	2.53397	10	4.7132	3.03313
isoprenoid metabolic process	3.45726	6.51983	3.20935	2.45568	10.1031	2.53397	10	4.7132	3.03313
hydrogen transport	9.67563	11.3009	16.7955	11.2243	16.0303	14.8521	32	13.3131	2.95033
monovalent inorganic cation transport	9.67563	11.3009	16.7955	11.2243	16.0303	14.8521	32	13.3131	2.95033
proton transport	9.67563	11.3009	16.7955	11.2243	16.0303	14.8521	32	13.3131	2.95033
cellular carbohydrate catabolic process	14.7104	13.5233	17.3135	12.7385	11.8528	19.5494	27	14.948	2.94337
actin cytoskeleton organization	11.6419	11.8212	12.1078	7.30622	14.3935	15.8115	15	12.1804	2.90739
actin filament-based process	11.6419	11.8212	12.1078	7.30622	14.3935	15.8115	15	12.1804	2.90739
external encapsulating structure organization	2.31648	0.614744	1.73611	1.0524	1.01893	8.29929	38	2.50633	2.90145
alcohol catabolic process	15.8224	14.3703	18.9435	16.2228	14.9962	22.0278	28	17.0638	2.89663
growth	5.41711	3.24726	11.357	8.81893	6.40472	5.87694	10	6.85366	2.8414
pigment biosynthetic process	9.72269	3.69706	4.89962	3.01991	1.58482	3.31609	10	4.37337	2.83109
biogenic amine metabolic process	10.8355	4.60803	4.37033	7.99087	3.52765	6.76964	12	6.35034	2.75345
ribonucleoprotein complex biogenesis	2.29975	8.85914	4.74793	5.85525	2.03022	2.21207	60	4.33406	2.71701
ribosome biogenesis	2.29975	8.85914	4.74793	5.85525	2.03022	2.21207	60	4.33406	2.71701
pyrimidine nucleotide metabolic process	6.00455	13.8004	10.1243	9.34452	11.7131	11.613	10	10.4333	2.65562
lipid catabolic process	6.31202	4.66246	3.06606	2.78385	3.55431	9.56219	16	4.99015	2.58417
protein folding	9.35849	8.84193	15.4977	8.92894	10.538	11.806	46	10.8285	2.55176
glucose catabolic process	15.638	14.0821	19.1731	16.7705	15.5612	20.8081	26	17.0055	2.51857
hexose catabolic process	15.638	14.0821	19.1731	16.7705	15.5612	20.8081	26	17.0055	2.51857
monosaccharide catabolic process	15.638	14.0821	19.1731	16.7705	15.5612	20.8081	26	17.0055	2.51857
cell wall organization	2.16156	0.549884	1.54636	1.01429	0.991859	7.25494	37	2.25315	2.51207
amino acid derivative biosynthetic process	8.59151	3.43332	2.98028	4.999	2.07222	3.24267	10	4.21983	2.34269
regulation of cellular component organization	11.0395	9.42018	7.76885	5.9164	5.50417	9.97026	15	8.2699	2.25053
protein amino acid dephosphorylation	6.14507	1.95017	3.64096	6.07039	7.67276	2.76355	17	4.70715	2.2466
arginine metabolic process	5.39981	6.68434	1.31695	1.70435	1.92792	2.87273	10	3.31768	2.20929
sulfur amino acid biosynthetic process	5.16731	5.80934	5.33113	9.47189	3.15824	4.19391	12	5.52197	2.15396
biopolymer glycosylation	8.31155	11.2693	7.08859	4.822	9.07953	7.7955	15	8.06107	2.1401
glycoprotein biosynthetic process	8.31155	11.2693	7.08859	4.822	9.07953	7.7955	15	8.06107	2.1401
glycoprotein metabolic process	8.31155	11.2693	7.08859	4.822	9.07953	7.7955	15	8.06107	2.1401
glycosylation	8.31155	11.2693	7.08859	4.822	9.07953	7.7955	15	8.06107	2.1401
protein amino acid glycosylation	8.31155	11.2693	7.08859	4.822	9.07953	7.7955	15	8.06107	2.1401
sulfur compound biosynthetic process	6.23863	6.80136	6.18015	10.615	4.35022	5.74732	15	6.65545	2.10893
nucleobase nucleoside nucleotide and nucleic acid transport	3.51218	2.25254	6.53848	4.01081	7.57132	3.00202	17	4.48123	2.10221
cellular alcohol metabolic process	7.08787	3.55473	7.25156	6.65702	6.6608	10.1099	86	6.88699	2.08656
rRNA metabolic process	1.4815	6.08499	3.22172	5.27985	1.56099	1.3745	41	3.16726	2.07918
rRNA processing	1.4815	6.08499	3.22172	5.27985	1.56099	1.3745	41	3.16726	2.07918
one-carbon compound metabolic process	2.50698	3.92851	7.09187	5.19832	3.63918	1.65084	22	4.00262	1.94312
Rab protein signal transduction	3.36227	2.30739	1.11296	2.61123	6.75049	3.7518	12	3.31602	1.916
regulation of Rab GTPase activity	3.36227	2.30739	1.11296	2.61123	6.75049	3.7518	12	3.31602	1.916
regulation of Rab protein signal transduction	3.36227	2.30739	1.11296	2.61123	6.75049	3.7518	12	3.31602	1.916
NADP metabolic process	3.59362	4.34726	7.01696	6.23878	6.29876	8.88267	10	6.06301	1.89677
NADPH regeneration	3.59362	4.34726	7.01696	6.23878	6.29876	8.88267	10	6.06301	1.89677
pentose-phosphate shunt	3.59362	4.34726	7.01696	6.23878	6.29876	8.88267	10	6.06301	1.89677
drug transport	6.21269	0.863897	3.05489	1.86149	1.54355	2.61672	19	2.69221	1.8912
response to drug	6.21269	0.863897	3.05489	1.86149	1.54355	2.61672	19	2.69221	1.8912
tetracycline transport	6.21269	0.863897	3.05489	1.86149	1.54355	2.61672	19	2.69221	1.8912
regulation of GTPase activity	5.33511	3.47212	2.26131	3.87795	7.5368	5.60494	20	4.68137	1.86538
regulation of hydrolase activity	5.33511	3.47212	2.26131	3.87795	7.5368	5.60494	20	4.68137	1.86538
steroid biosynthetic process	2.21178	1.49683	3.08832	0.869581	6.09071	1.87724	11	2.60574	1.86052
response to antibiotic	6.27146	0.982017	3.2164	1.99793	1.74853	2.81504	20	2.83856	1.85848
dephosphorylation	5.98075	2.16334	3.5458	5.55451	6.79529	3.15537	20	4.53251	1.83004
nucleotide-excision repair	4.27489	1.82866	4.39016	7.06578	2.51835	3.81245	11	3.98172	1.82044
cation transport	5.86334	5.68673	10.502	8.10977	8.4711	8.17108	47	7.80067	1.80008
ion transport	5.75968	5.26768	10.0532	7.40588	8.05568	7.15614	50	7.28304	1.71373
nuclear transport	2.0047	6.49912	4.37253	4.25343	6.23995	5.84598	13	4.86929	1.69239
nucleocytoplasmic transport	2.0047	6.49912	4.37253	4.25343	6.23995	5.84598	13	4.86929	1.69239
regulation of protein metabolic process	4.5557	4.69249	6.5241	2.92017	5.91623	7.64451	37	5.37553	1.66897
membrane lipid metabolic process	6.8568	3.05526	2.37769	3.62356	2.86705	2.67093	23	3.57522	1.66101
autophagy	4.23788	2.63305	3.46415	5.80836	5.37721	7.08925	17	4.76832	1.63589
chromatin modification	3.66873	4.14601	6.60431	7.28916	4.53269	3.33564	17	4.92942	1.62937
phospholipid metabolic process	5.96045	2.78361	1.64483	2.73337	2.1435	1.90463	19	2.86173	1.5835
carbohydrate metabolic process	3.97827	1.26803	3.70515	2.30466	2.1836	5.66063	275	3.18339	1.57995
pyridine nucleotide metabolic process	4.38394	2.45902	5.27516	3.95125	3.74651	7.09747	17	4.48556	1.57445
nucleoside triphosphate biosynthetic process	8.38568	8.12101	11.4351	11.6047	8.49323	9.72462	47	9.62739	1.56744
purine nucleoside triphosphate biosynthetic process	8.38568	8.12101	11.4351	11.6047	8.49323	9.72462	47	9.62739	1.56744
purine nucleoside triphosphate metabolic process	8.38568	8.12101	11.4351	11.6047	8.49323	9.72462	47	9.62739	1.56744
purine ribonucleoside triphosphate biosynthetic process	8.38568	8.12101	11.4351	11.6047	8.49323	9.72462	47	9.62739	1.56744
purine ribonucleoside triphosphate metabolic process	8.38568	8.12101	11.4351	11.6047	8.49323	9.72462	47	9.62739	1.56744
ribonucleoside triphosphate biosynthetic process	8.38568	8.12101	11.4351	11.6047	8.49323	9.72462	47	9.62739	1.56744
ribonucleoside triphosphate metabolic process	8.38568	8.12101	11.4351	11.6047	8.49323	9.72462	47	9.62739	1.56744
regulation of Ras GTPase activity	4.41904	2.61955	1.48428	2.80626	5.92166	3.99516	17	3.54099	1.56613
ncRNA processing	1.50719	4.65451	2.60565	4.36979	1.4613	1.08793	67	2.61439	1.55751
purine nucleoside monophosphate biosynthetic process	3.17547	5.19035	3.77701	4.19104	1.34602	1.35398	14	3.17231	1.55677
purine nucleoside monophosphate metabolic process	3.17547	5.19035	3.77701	4.19104	1.34602	1.35398	14	3.17231	1.55677
purine ribonucleoside monophosphate biosynthetic process	3.17547	5.19035	3.77701	4.19104	1.34602	1.35398	14	3.17231	1.55677
purine ribonucleoside monophosphate metabolic process	3.17547	5.19035	3.77701	4.19104	1.34602	1.35398	14	3.17231	1.55677
cytoskeleton-dependent intracellular transport	6.07706	4.66882	3.68372	2.46879	6.6561	4.05993	14	4.6024	1.55482
microtubule-based movement	6.07706	4.66882	3.68372	2.46879	6.6561	4.05993	14	4.6024	1.55482
carbohydrate transport	2.57958	0.176537	2.09775	1.01258	1.31058	4.61419	22	1.96521	1.5458
nicotinamide metabolic process	4.05422	3.03102	4.90345	3.5063	3.53877	7.19125	15	4.37083	1.52141
cytoskeleton organization	9.11676	7.54705	6.17493	4.67153	7.52946	7.30818	23	7.05799	1.49917
nucleoside monophosphate biosynthetic process	4.32957	4.95816	4.31802	4.83122	1.97151	1.56262	20	3.66185	1.49588
nucleoside monophosphate metabolic process	4.32957	4.95816	4.31802	4.83122	1.97151	1.56262	20	3.66185	1.49588
sterol metabolic process	2.83975	2.5034	3.82951	1.72143	6.03851	3.11323	10	3.34097	1.49284
response to chemical stimulus	5.49135	1.03839	3.50625	2.86403	2.1072	2.99989	58	3.00118	1.49175
ATP biosynthetic process	7.50854	7.17316	10.3314	10.6048	7.69664	8.66005	46	8.66243	1.48596
ATP metabolic process	7.50854	7.17316	10.3314	10.6048	7.69664	8.66005	46	8.66243	1.48596
cellular protein complex assembly	4.9519	7.55054	6.01206	4.67688	6.32711	8.50998	27	6.33808	1.48153
purine ribonucleotide biosynthetic process	6.04164	6.58842	8.71708	8.22865	5.02551	5.57612	62	6.69624	1.47772
purine ribonucleotide metabolic process	6.04164	6.58842	8.71708	8.22865	5.02551	5.57612	62	6.69624	1.47772
nucleoside triphosphate metabolic process	8.7081	8.69294	11.7038	11.8271	8.96686	10.3345	48	10.0389	1.46893
RNA splicing	4.76038	3.38158	6.45542	6.98017	5.27198	3.62173	21	5.07854	1.45963
macromolecule catabolic process	6.49451	6.46595	7.77366	4.69102	5.37831	8.60379	75	6.56787	1.45274
ribonucleotide biosynthetic process	6.13611	6.1952	8.30043	8.07749	4.92877	5.06761	67	6.45093	1.44647
ribonucleotide metabolic process	6.13611	6.1952	8.30043	8.07749	4.92877	5.06761	67	6.45093	1.44647
serine family amino acid metabolic process	2.66311	5.23587	5.87758	6.72749	4.6963	3.9064	16	4.85112	1.44404
vitamin metabolic process	4.14205	1.97679	5.7918	3.82855	3.78636	5.77948	31	4.21751	1.434
water-soluble vitamin metabolic process	4.14205	1.97679	5.7918	3.82855	3.78636	5.77948	31	4.21751	1.434
oxidation reduction	5.62017	1.94448	5.01787	3.09098	3.44867	5.11355	519	4.03929	1.43159
carbohydrate catabolic process	5.82248	1.74415	4.90409	3.19842	3.71956	3.25676	55	3.77424	1.42797
anatomical structure morphogenesis	4.07741	1.07071	3.25647	0.757487	0.950376	1.09008	14	1.86709	1.42306
lipid biosynthetic process	3.05541	1.78294	2.84596	1.92436	5.61741	2.24825	53	2.91239	1.41668
ribonucleoside monophosphate biosynthetic process	3.97265	4.44848	3.96028	4.68851	1.77765	1.40261	19	3.37503	1.41558
ribonucleoside monophosphate metabolic process	3.97265	4.44848	3.96028	4.68851	1.77765	1.40261	19	3.37503	1.41558
cellular catabolic process	7.35963	5.15548	6.59566	6.18344	5.59287	9.06029	121	6.65789	1.40602
monocarboxylic acid metabolic process	5.37987	3.20968	5.84945	3.14929	4.63744	6.57289	47	4.79977	1.40436
aromatic compound biosynthetic process	6.60593	7.01521	8.148	6.10313	4.5258	4.68298	20	6.18018	1.39538
nucleoside metabolic process	9.08316	9.24913	7.55355	6.15379	6.0869	6.97265	15	7.51653	1.38956
vitamin biosynthetic process	4.09444	1.19771	4.90555	2.82837	2.69182	4.4915	20	3.36823	1.38655
water-soluble vitamin biosynthetic process	4.09444	1.19771	4.90555	2.82837	2.69182	4.4915	20	3.36823	1.38655
cofactor metabolic process	4.46042	3.35531	6.97346	3.3352	4.36315	5.41775	85	4.65088	1.37921
membrane lipid biosynthetic process	4.75505	1.31703	2.50348	2.79926	3.59057	1.116	10	2.68023	1.37725
phospholipid biosynthetic process	4.75505	1.31703	2.50348	2.79926	3.59057	1.116	10	2.68023	1.37725
mRNA processing	5.90317	4.04124	7.03061	7.22375	6.49225	4.28581	35	5.82947	1.37201
cellular component biogenesis	2.8562	6.03191	3.82892	4.46796	2.66829	2.45239	121	3.71761	1.36932
aromatic amino acid family metabolic process	8.67542	6.49961	9.93341	7.0562	6.44882	7.85562	20	7.74485	1.36913
mitochondrion organization	2.04971	2.4782	5.3332	2.90807	2.46739	1.38244	13	2.76984	1.3572
amino sugar metabolic process	4.27678	0.521191	1.58918	2.11635	3.26715	1.54373	18	2.21906	1.3475
glucosamine metabolic process	4.27678	0.521191	1.58918	2.11635	3.26715	1.54373	18	2.21906	1.3475
N-acetylglucosamine metabolic process	4.27678	0.521191	1.58918	2.11635	3.26715	1.54373	18	2.21906	1.3475
sulfur metabolic process	4.0505	3.9929	5.30485	6.5932	3.74297	2.76412	26	4.40809	1.34344
purine nucleotide metabolic process	5.1892	6.54786	7.78863	7.42093	4.59129	5.15768	65	6.11593	1.32583
protein complex assembly	4.04837	6.31252	4.92941	3.40094	6.0738	6.6449	31	5.23499	1.32043
protein complex biogenesis	4.04837	6.31252	4.92941	3.40094	6.0738	6.6449	31	5.23499	1.32043
nuclear import	1.03788	4.40488	3.04148	2.29028	3.76326	4.33684	10	3.14577	1.30929
protein import into nucleus	1.03788	4.40488	3.04148	2.29028	3.76326	4.33684	10	3.14577	1.30929
protein localization in nucleus	1.03788	4.40488	3.04148	2.29028	3.76326	4.33684	10	3.14577	1.30929
purine nucleotide biosynthetic process	4.94588	6.23043	7.52282	7.21255	4.41229	4.90872	64	5.87211	1.30898
ncRNA metabolic process	2.30173	5.207	3.2445	3.99592	1.97026	1.95262	107	3.11201	1.30324
steroid metabolic process	4.1567	3.01146	5.89253	2.37174	4.8679	3.4255	22	3.9543	1.28883
glutamine family amino acid biosynthetic process	5.39151	4.09713	1.96427	2.56957	2.41406	2.9619	20	3.23307	1.28061
fatty acid metabolic process	4.04178	2.27416	4.60139	3.36382	5.41667	5.64027	24	4.22302	1.27638
peptidyl-amino acid modification	6.53893	3.00993	4.74817	5.13758	4.19116	3.50392	30	4.52162	1.2594
RNA processing	2.41594	4.34845	3.64889	5.09468	2.56835	1.91312	133	3.33157	1.23905
oxidoreduction coenzyme metabolic process	5.63897	3.53986	6.26123	3.61012	4.76295	6.16162	22	4.99579	1.22214
coenzyme metabolic process	4.78035	3.72855	6.63347	3.47448	4.60007	5.83036	68	4.84121	1.21313
mitotic cell cycle	5.94047	4.69402	3.91374	6.34231	3.31488	4.14689	18	4.72538	1.18952
chitin metabolic process	3.57163	0.468077	1.38783	1.79787	3.01401	1.21564	17	1.90917	1.16845
aspartate family amino acid metabolic process	5.36514	5.71112	4.06224	3.13732	2.88138	4.43743	21	4.26577	1.14529
methylation	0.910822	1.50011	3.72145	2.3464	1.78245	0.584047	16	1.80755	1.12691
regulation of catalytic activity	3.98783	1.71506	2.71872	2.4131	4.62457	3.89006	28	3.22489	1.11161
amino acid activation	4.62766	6.16841	4.75386	3.40848	3.17409	5.08617	41	4.53645	1.109
tRNA aminoacylation	4.62766	6.16841	4.75386	3.40848	3.17409	5.08617	41	4.53645	1.109
tRNA aminoacylation for protein translation	4.62766	6.16841	4.75386	3.40848	3.17409	5.08617	41	4.53645	1.109
metal ion transport	2.01406	1.31399	3.8569	4.05404	2.17272	2.28381	15	2.61592	1.09291
aromatic amino acid family biosynthetic process	4.32148	5.18209	6.20558	4.01958	3.51174	3.3234	14	4.42731	1.09236
chorismate metabolic process	4.32148	5.18209	6.20558	4.01958	3.51174	3.3234	14	4.42731	1.09236
methionine metabolic process	3.2538	3.25612	2.96041	4.20757	1.44598	1.48967	12	2.76893	1.09229
vesicle-mediated transport	6.33271	3.95707	5.53521	7.21972	6.25033	5.7832	66	5.84637	1.09143
positive regulation of biological process	0.876182	3.37704	1.11963	3.26031	1.82008	1.41016	11	1.97723	1.08626
Ras protein signal transduction	3.57401	2.1744	1.55738	3.01053	4.50421	2.21898	28	2.83992	1.07808
regulation of Ras protein signal transduction	3.57401	2.1744	1.55738	3.01053	4.50421	2.21898	28	2.83992	1.07808
response to cAMP	3.08527	0.431294	0.755508	0.815172	0.290367	1.8855	17	1.21052	1.07587
response to organic substance	3.08527	0.431294	0.755508	0.815172	0.290367	1.8855	17	1.21052	1.07587
protein localization in organelle	0.987441	2.53266	2.85732	2.15628	3.31091	4.14976	11	2.66573	1.07231
peptidyl-histidine modification	4.53177	1.46973	3.0681	3.24956	2.60022	1.99731	23	2.81945	1.07001
protein catabolic process	5.00084	4.93949	6.3278	3.29813	5.90969	5.60266	35	5.17977	1.06395
positive regulation of cellular process	0.615996	2.93233	0.86927	3.10568	1.45176	1.29641	10	1.71191	1.05673
lipid modification	4.25646	1.35221	2.15307	1.95719	1.5024	2.50564	11	2.28783	1.05287
peptidyl-histidine phosphorylation	4.3677	1.29775	2.80877	2.94806	2.47115	1.87501	22	2.62808	1.05098
tRNA processing	1.61681	3.0755	1.75923	3.27935	1.19423	0.678459	29	1.93393	1.03613
microtubule-based process	4.36309	2.93253	2.13656	2.15653	4.17048	2.20804	23	2.99454	1.03117
polysaccharide metabolic process	3.7519	1.11726	3.4908	2.91124	3.02131	3.88695	32	3.02991	1.01396
M phase of mitotic cell cycle	4.77894	3.56922	3.13938	5.22433	2.58052	3.41032	17	3.78378	1.01135
mRNA metabolic process	4.71933	4.11953	5.07006	6.07312	5.19392	3.11521	40	4.71519	1.01132
nucleobase metabolic process	1.84898	2.88818	1.57746	2.56767	0.389145	0.631081	10	1.65042	1.00479
nitrogen utilization	2.02597	0.40495	2.77586	0.63923	0.490061	1.98745	15	1.38725	1.00258
regulation of nitrogen utilization	2.02597	0.40495	2.77586	0.63923	0.490061	1.98745	15	1.38725	1.00258
biopolymer catabolic process	4.1003	4.26951	4.95463	2.67439	3.44834	5.42238	48	4.14493	0.995259
catabolic process	5.05021	2.69784	4.58628	3.53008	3.47311	5.15907	188	4.08277	0.994291
glutamine family amino acid metabolic process	3.61307	3.69905	1.62228	2.01732	1.55295	2.95621	27	2.57681	0.974642
nucleotide biosynthetic process	4.604	4.90789	6.265	6.17285	3.96757	4.27031	84	5.03127	0.972994
regulation of small GTPase mediated signal transduction	3.02562	1.70311	1.4598	2.79924	4.06101	2.08901	39	2.52297	0.968028
small GTPase mediated signal transduction	3.39053	2.4357	2.26458	2.59003	4.77534	2.40999	69	2.97769	0.96714
intracellular protein transport	5.57463	5.85125	6.90202	6.41999	7.09256	4.48201	78	6.05374	0.966824
protein-DNA complex assembly	2.43602	2.76129	2.18091	3.93312	2.03839	1.02105	25	2.39513	0.955241
amino sugar catabolic process	2.80018	0.228292	0.901492	1.06198	2.00268	0.698822	13	1.28224	0.945288
chitin catabolic process	2.80018	0.228292	0.901492	1.06198	2.00268	0.698822	13	1.28224	0.945288
glucosamine catabolic process	2.80018	0.228292	0.901492	1.06198	2.00268	0.698822	13	1.28224	0.945288
N-acetylglucosamine catabolic process	2.80018	0.228292	0.901492	1.06198	2.00268	0.698822	13	1.28224	0.945288
RNA modification	0.500398	2.2482	2.42912	2.00396	0.585858	0.474921	18	1.37374	0.945203
protein targeting	2.26081	4.23954	4.91873	3.63074	4.25796	3.19269	27	3.75008	0.938733
biopolymer methylation	0.555612	0.984653	2.93932	1.61666	1.304	0.319585	13	1.28664	0.938229
carboxylic acid biosynthetic process	2.59478	1.20802	3.11156	2.39242	4.04538	3.00361	19	2.72596	0.938004
fatty acid biosynthetic process	2.59478	1.20802	3.11156	2.39242	4.04538	3.00361	19	2.72596	0.938004
organic acid biosynthetic process	2.59478	1.20802	3.11156	2.39242	4.04538	3.00361	19	2.72596	0.938004
amino acid derivative metabolic process	4.80519	4.39494	4.02147	5.4022	2.61827	4.29466	20	4.25612	0.935236
aspartate family amino acid biosynthetic process	4.92109	5.39657	3.39736	4.73236	3.282	5.29896	15	4.50472	0.935166
regulation of molecular function	3.62301	1.43658	2.78767	2.72017	4.17408	3.14981	31	2.98189	0.933249
cofactor biosynthetic process	3.36977	1.9194	4.38426	1.96734	2.9337	2.84887	52	2.90389	0.92291
sulfur amino acid metabolic process	3.12661	3.57647	4.08882	4.70206	2.67161	2.20408	19	3.39494	0.920472
tRNA metabolic process	2.99324	4.65351	3.10381	3.37152	2.13383	2.20964	69	3.07759	0.918883
regulation of nitrogen compound metabolic process	2.01105	0.414589	2.52504	0.673381	0.509738	1.92475	16	1.34309	0.915053
multicellular organismal process	5.92384	4.32354	6.16565	4.89665	4.20836	4.06392	270	4.93033	0.911515
chromatin assembly or disassembly	3.02046	3.10991	2.34403	4.52911	1.94101	3.50937	28	3.07565	0.908578
mitosis	4.3343	3.40259	3.04191	4.95034	2.44469	3.40117	16	3.59583	0.904126
nuclear division	4.3343	3.40259	3.04191	4.95034	2.44469	3.40117	16	3.59583	0.904126
anatomical structure development	5.87075	4.28713	6.19926	4.76929	4.22447	4.16248	277	4.9189	0.896802
response to stimulus	3.84088	1.40108	3.39311	2.58099	2.27894	2.10464	171	2.59994	0.889386
multicellular organismal development	5.87191	4.38027	6.25704	4.9012	4.26832	4.17289	266	4.97527	0.888821
cellular protein localization	5.06374	5.33983	6.61061	5.81466	6.7054	4.45626	81	5.66508	0.886262
response to stress	3.91291	1.94766	4.0063	2.96635	2.83882	2.06094	127	2.9555	0.877554
mycelium development	5.92267	4.40687	6.30247	5.01712	4.36699	4.26899	265	5.04752	0.874227
nitrogen compound biosynthetic process	5.5401	3.82055	3.33194	3.1578	3.70798	3.55694	97	3.85255	0.861494
negative regulation of cellular metabolic process	4.34412	2.43743	2.16264	3.37445	2.20673	3.27369	15	2.96651	0.855802
nucleoside phosphate metabolic process	4.55217	5.18394	6.19493	6.4307	4.43607	4.78109	99	5.26315	0.855523
nucleotide metabolic process	4.55217	5.18394	6.19493	6.4307	4.43607	4.78109	99	5.26315	0.855523
organelle fission	4.21529	3.46873	3.02391	4.95383	2.58052	3.79566	17	3.67299	0.849257
negative regulation of cellular process	3.83856	2.3616	2.08663	3.15997	1.57494	3.25383	16	2.71259	0.845002
cellular macromolecular complex subunit organization	3.87831	5.94601	4.09517	5.1951	4.23349	3.89113	62	4.53987	0.843411
membrane organization	1.39256	3.14395	2.53195	2.09567	2.34073	3.8091	13	2.55233	0.840035
negative regulation of biological process	3.74638	2.79033	2.20564	3.70635	1.90027	3.67666	19	3.00427	0.824398
intracellular transport	5.00824	4.77352	5.50081	5.10501	6.02368	3.59912	110	5.00173	0.815299
cellular macromolecular complex assembly	4.08127	5.77424	4.40634	5.16691	4.12652	3.6018	57	4.52618	0.799339
regulation of cell communication	3.03005	1.76661	1.54404	2.88705	3.59412	2.16401	41	2.49765	0.799055
regulation of signal transduction	3.03005	1.76661	1.54404	2.88705	3.59412	2.16401	41	2.49765	0.799055
coenzyme biosynthetic process	3.89091	2.02925	3.58887	1.94466	3.09784	2.81498	37	2.89442	0.796683
cellular amine metabolic process	6.23753	5.90466	5.58512	4.41544	4.57506	6.14614	177	5.47732	0.795126
cellular biopolymer catabolic process	3.01371	2.889	4.00419	2.23315	4.33086	3.77087	24	3.37363	0.79206
cellular protein catabolic process	3.01371	2.889	4.00419	2.23315	4.33086	3.77087	24	3.37363	0.79206
modification-dependent macromolecule catabolic process	3.01371	2.889	4.00419	2.23315	4.33086	3.77087	24	3.37363	0.79206
modification-dependent protein catabolic process	3.01371	2.889	4.00419	2.23315	4.33086	3.77087	24	3.37363	0.79206
proteolysis	3.01371	2.889	4.00419	2.23315	4.33086	3.77087	24	3.37363	0.79206
proteolysis involved in cellular protein catabolic process	3.01371	2.889	4.00419	2.23315	4.33086	3.77087	24	3.37363	0.79206
M phase	4.56206	3.61503	3.07752	4.59993	2.70551	3.26278	19	3.63714	0.787931
protein import	0.759931	2.83752	2.51412	1.38779	2.32292	1.59538	16	1.90294	0.786105
negative regulation of metabolic process	4.14767	2.89147	2.27941	3.94967	2.54341	3.72052	18	3.25536	0.785676
cellular macromolecule catabolic process	6.57849	6.36521	6.91978	5.17544	6.35167	7.54111	56	6.48862	0.782321
nucleobase, nucleoside and nucleotide metabolic process	4.9973	5.65452	6.40938	6.07579	4.32346	4.97878	113	5.40654	0.779564
cellular nitrogen compound metabolic process	5.90942	4.78457	4.75908	3.67831	4.14177	5.14169	193	4.73581	0.776687
two-component signal transduction system (phosphorelay)	3.37532	1.31337	2.9658	3.04217	2.49194	1.92377	26	2.51873	0.776557
cell cycle process	4.80911	3.91995	3.40115	5.07232	3.27909	3.43236	22	3.98566	0.775918
carboxylic acid metabolic process	5.70578	5.31694	5.90546	4.25907	4.7559	6.34214	224	5.38088	0.769142
amine biosynthetic process	6.03211	5.58594	4.61682	4.2673	4.17901	4.49097	82	4.86203	0.763042
organic acid metabolic process	5.63969	5.15786	5.91283	4.21589	4.61436	6.1479	226	5.28142	0.758079
pathogenesis	3.60529	2.54294	2.35814	2.17018	1.55008	3.26918	41	2.58263	0.749057
establishment of localization in cell	4.97828	4.5309	5.37717	5.11221	5.82236	3.66444	122	4.91422	0.747158
exocytosis	5.24257	3.16248	4.67076	5.11355	4.60221	4.70997	12	4.58359	0.742775
secretion	5.24257	3.16248	4.67076	5.11355	4.60221	4.70997	12	4.58359	0.742775
secretion by cell	5.24257	3.16248	4.67076	5.11355	4.60221	4.70997	12	4.58359	0.742775
macromolecular complex subunit organization	3.5808	5.54603	3.81836	4.4447	4.2554	3.63253	66	4.21297	0.738218
nitrogen compound metabolic process	4.92138	3.28476	4.32499	3.30739	3.38185	4.62559	226	3.97433	0.736937
cellular amino acid and derivative metabolic process	5.71285	5.98576	5.51098	4.3682	4.30395	5.71355	178	5.26588	0.736159
amino acid metabolic process	5.94609	6.17972	5.78241	4.52463	4.63891	5.98262	163	5.50906	0.73021
cell cycle	4.7472	3.18793	5.12048	4.89963	4.59367	3.88293	42	4.40531	0.729806
cellular lipid metabolic process	4.17496	2.44886	3.25448	2.42111	3.91058	3.08047	82	3.21508	0.726944
amino acid biosynthetic process	5.81344	6.05943	4.87692	4.46287	4.45844	4.48739	77	5.02641	0.726584
phosphate metabolic process	3.15268	1.50453	3.35111	3.31342	3.10696	2.4905	204	2.81987	0.715204
phosphorus metabolic process	3.15268	1.50453	3.35111	3.31342	3.10696	2.4905	204	2.81987	0.715204
transport	3.23272	1.1736	2.9849	2.48418	2.58758	2.594	598	2.5095	0.7138
interaction with host	3.95162	1.90895	3.60989	2.98094	3.50411	3.27685	355	3.20539	0.713574
developmental process	5.32902	3.86676	5.3815	4.51925	3.78455	4.0957	307	4.49613	0.712868
establishment of localization	3.22858	1.1747	2.98391	2.48341	2.58734	2.59157	599	2.50825	0.712361
growth or development during symbiotic interaction	3.90626	1.87841	3.56331	2.95979	3.48178	3.20469	352	3.16571	0.708163
growth or development of symbiont during interaction with host	3.90626	1.87841	3.56331	2.95979	3.48178	3.20469	352	3.16571	0.708163
cell cycle phase	4.31527	3.51479	3.04263	4.41883	2.69213	3.13633	20	3.52	0.707223
localization	3.21402	1.18572	2.9916	2.47826	2.57616	2.57908	603	2.50414	0.705867
growth or development of symbiont on or near host	3.87074	1.86224	3.5106	2.92201	3.45568	3.18639	346	3.13461	0.700449
growth or development on or near surface of other organism during symbiotic interaction	3.87074	1.86224	3.5106	2.92201	3.45568	3.18639	346	3.13461	0.700449
intracellular signaling cascade	3.36439	2.56627	2.39603	2.7833	4.0803	2.22215	88	2.90207	0.699598
negative regulation of biosynthetic process	3.32637	1.76207	1.60372	2.65042	1.63269	2.47095	14	2.24104	0.693406
negative regulation of cellular biosynthetic process	3.32637	1.76207	1.60372	2.65042	1.63269	2.47095	14	2.24104	0.693406
cellular localization	4.87833	4.63102	5.39442	4.95029	5.6173	3.65249	127	4.85397	0.689622
macromolecule localization	5.24891	5.20901	5.33968	5.59214	6.73181	4.68478	141	5.46772	0.686671
macromolecular complex assembly	3.73112	5.36547	4.06542	4.36597	4.15659	3.36051	61	4.17418	0.682124
negative regulation of macromolecule metabolic process	3.4586	2.34692	1.88395	3.25698	1.87344	2.77923	16	2.59985	0.679059
cell wall catabolic process	1.9033	0.323675	1.18456	1.66411	1.76836	2.23217	15	1.5127	0.675272
cell wall metabolic process	1.9033	0.323675	1.18456	1.66411	1.76836	2.23217	15	1.5127	0.675272
establishment of protein localization	5.3163	5.10826	5.16554	5.46345	6.66758	4.71331	130	5.40574	0.667715
protein transport	5.3163	5.10826	5.16554	5.46345	6.66758	4.71331	130	5.40574	0.667715
phosphorylation	2.86042	1.39899	3.23363	3.06125	2.78538	2.36258	183	2.61704	0.665351
interspecies interaction between organisms	3.86989	1.89967	3.43268	2.94631	3.23329	3.12659	376	3.08474	0.661046
symbiosis encompassing mutualism through parasitism	3.86989	1.89967	3.43268	2.94631	3.23329	3.12659	376	3.08474	0.661046
protein localization	5.04455	4.8687	5.14757	5.26136	6.52693	4.68279	135	5.25532	0.655795
transmembrane transport	2.53619	0.657653	2.31024	1.74132	1.75371	1.96474	395	1.82731	0.653534
heterocycle metabolic process	3.69775	3.1675	3.79046	3.34186	2.25425	2.38643	42	3.10638	0.651358
signal transduction	2.87812	1.39784	2.30795	2.49413	3.09817	1.79168	153	2.32798	0.644458
protein metabolic process	6.33872	6.40021	7.96057	6.6712	6.50187	6.24488	527	6.68624	0.641173
multi-organism process	3.82348	1.90082	3.34452	2.95755	3.19707	3.08571	379	3.05153	0.63829
establishment or maintenance of chromatin architecture	2.84948	2.95797	2.9835	4.20076	2.25753	2.92066	44	3.02831	0.635494
cellular protein metabolic process	6.18492	6.24177	7.83417	6.68149	6.41433	6.21533	509	6.59534	0.634468
protein modification process	3.00953	1.45709	3.02549	2.90159	2.94063	2.3293	257	2.61061	0.622028
negative regulation of macromolecule biosynthetic process	2.79608	1.51388	1.28871	2.23614	1.27475	2.06281	13	1.86206	0.607871
post-translational protein modification	2.52601	1.02504	2.50326	2.48906	2.45827	1.90688	201	2.15142	0.600132
maintenance of fidelity during DNA-dependent DNA replication	0.892848	0.516171	1.87353	1.90436	1.62315	0.912606	11	1.28711	0.587853
mismatch repair	0.892848	0.516171	1.87353	1.90436	1.62315	0.912606	11	1.28711	0.587853
cellular component assembly	3.66347	4.84822	3.94293	3.95821	3.77138	3.05954	62	3.87396	0.579506
biopolymer modification	2.63975	1.45751	2.97744	2.8059	2.65719	2.0055	280	2.42388	0.576596
chromosome organization	3.18802	3.08721	3.03838	4.39486	2.84829	2.92421	51	3.24683	0.575028
lipid metabolic process	2.85065	1.82198	2.04668	1.49822	2.59663	2.83817	132	2.27539	0.567929
gene silencing	2.43765	1.21163	1.061	1.98501	1.0444	1.71753	10	1.5762	0.567513
cell communication	2.66862	1.40649	2.26101	2.45935	2.83363	1.72808	167	2.2262	0.555036
protein amino acid phosphorylation	2.03433	0.723625	2.02163	2.12749	1.88873	1.43455	141	1.70506	0.539853
group transfer coenzyme metabolic process	1.46016	1.14296	2.18425	0.604637	1.69033	1.18092	18	1.37721	0.537868
anatomical structure formation	3.47099	4.10512	3.74631	3.04594	3.147	2.62457	68	3.35666	0.529441
cellular response to DNA damage stimulus	2.31682	1.40436	2.56117	1.70348	2.29005	1.32803	80	1.93399	0.522976
DNA repair	2.31682	1.40436	2.56117	1.70348	2.29005	1.32803	80	1.93399	0.522976
response to DNA damage stimulus	2.3026	1.43081	2.54363	1.71849	2.16481	1.25803	82	1.90306	0.512176
regulation of gene expression epigenetic	1.8894	0.611876	1.34431	1.64453	1.50543	0.749255	14	1.2908	0.507264
cellular response to stimulus	2.4271	1.56244	2.67092	1.78018	2.20255	1.43773	84	2.01349	0.495662
cellular response to stress	2.4271	1.56244	2.67092	1.78018	2.20255	1.43773	84	2.01349	0.495662
dicarboxylic acid metabolic process	3.4963	3.90255	4.10355	3.11274	3.00368	4.08177	20	3.61676	0.485652
cell differentiation	1.28008	2.43155	1.5757	2.26805	1.48442	2.13644	18	1.86271	0.474919
negative regulation of gene expression	1.81862	1.1615	0.912599	2.02596	0.901895	1.45622	13	1.37946	0.471222
negative regulation of nucleobase nucleoside nucleotide and nucleic acid metabolic process	2.00281	1.025	0.863007	1.65805	0.917239	1.49161	12	1.32628	0.462126
gene expression	3.52659	3.66309	4.03072	4.23295	3.05928	3.20011	688	3.61879	0.457315
negative regulation of transcription	1.80465	0.923176	0.756596	1.62565	0.746119	1.32174	11	1.19632	0.456238
biological regulation	2.6115	1.29112	2.39093	2.1606	2.22318	2.12096	522	2.13305	0.450175
negative regulation of RNA metabolic process	1.62658	0.965445	0.646076	1.64209	0.654633	1.17855	10	1.1189	0.446696
negative regulation of transcription DNA-dependent	1.62658	0.965445	0.646076	1.64209	0.654633	1.17855	10	1.1189	0.446696
regulation of biological process	2.5552	1.25769	2.29941	2.07986	2.15985	2.02678	512	2.06313	0.437643
cellular aromatic compound metabolic process	2.90962	1.75633	2.82843	2.46891	2.17521	2.56973	56	2.45137	0.430309
cellular metabolic process	4.01151	3.12109	4.31088	3.67503	3.46003	3.44504	1691	3.6706	0.429737
regulation of cellular process	2.5597	1.26795	2.19504	2.1744	2.14654	1.977	469	2.05344	0.429533
DNA-dependent DNA replication	1.284	1.71677	1.35821	1.17739	2.12338	0.952273	23	1.43534	0.419845
primary metabolic process	3.57151	2.58425	3.68202	3.11288	2.8864	3.31148	1734	3.19142	0.416517
DNA metabolic process	1.84354	1.02767	1.60259	0.95642	1.69968	0.936948	154	1.34447	0.414462
sporulation resulting in formation of a cellular spore	2.3477	2.70983	2.08784	2.21255	1.95185	3.02169	16	2.38858	0.404442
ascospore formation	1.81717	2.33165	1.54929	1.69363	1.49929	2.4426	14	1.88894	0.403241
reproductive cellular process	1.81717	2.33165	1.54929	1.69363	1.49929	2.4426	14	1.88894	0.403241
reproductive process in single-celled organism	1.81717	2.33165	1.54929	1.69363	1.49929	2.4426	14	1.88894	0.403241
sexual sporulation	1.81717	2.33165	1.54929	1.69363	1.49929	2.4426	14	1.88894	0.403241
sexual sporulation resulting in formation of a cellular spore	1.81717	2.33165	1.54929	1.69363	1.49929	2.4426	14	1.88894	0.403241
cellular component organization	2.90992	2.37721	2.7811	2.62109	2.42712	3.44171	204	2.75969	0.390967
regulation of metabolic process	2.10167	1.06039	1.98057	1.70798	1.60154	1.86029	351	1.71874	0.36946
transcription initiation	0.452832	0.416251	0.413097	1.14757	0.303753	0.105361	14	0.473144	0.353854
macromolecule metabolic process	3.38824	2.76664	3.69872	3.3705	3.03993	2.90075	1191	3.19413	0.350997
regulation of cellular metabolic process	2.10453	1.07323	1.8104	1.8146	1.55899	1.80344	308	1.6942	0.349912
biopolymer metabolic process	3.28218	2.66466	3.57029	3.26949	2.93986	2.76356	1157	3.08167	0.349123
regulation of RNA metabolic process	1.78072	0.82612	1.57406	1.50973	1.30756	1.70516	238	1.45056	0.347262
regulation of transcription DNA-dependent	1.78072	0.82612	1.57406	1.50973	1.30756	1.70516	238	1.45056	0.347262
biosynthetic process	3.86614	3.02343	3.72115	3.2183	3.13183	3.20046	958	3.36022	0.345682
cellular macromolecule metabolic process	3.33456	2.78604	3.65953	3.38583	3.00863	2.84655	1143	3.17019	0.343916
regulation of macromolecule metabolic process	2.08812	1.09892	1.93559	1.77076	1.67252	1.84028	335	1.73437	0.342284
DNA replication	1.3257	0.696875	1.00592	0.694792	1.38951	0.613652	77	0.954408	0.34049
cellular biosynthetic process	3.79437	3.03352	3.76153	3.2619	3.13302	3.11538	889	3.34996	0.339666
cellular biopolymer metabolic process	3.21695	2.68156	3.52448	3.27901	2.91047	2.71689	1116	3.05489	0.338078
regulation of nucleobase nucleoside nucleotide and nucleic acid metabolic process	1.92504	0.934594	1.66574	1.67628	1.42711	1.60652	292	1.53921	0.336548
regulation of biosynthetic process	1.97757	0.990091	1.705	1.7332	1.48411	1.67845	299	1.59474	0.33548
regulation of cellular biosynthetic process	1.97757	0.990091	1.705	1.7332	1.48411	1.67845	299	1.59474	0.33548
regulation of macromolecule biosynthetic process	1.95922	0.981655	1.68916	1.71795	1.4677	1.66312	298	1.5798	0.332352
regulation of gene expression	1.92628	0.959145	1.68885	1.71283	1.46349	1.58337	302	1.55566	0.330119
regulation of transcription	1.87512	0.908716	1.62413	1.63438	1.38285	1.56509	289	1.49838	0.329163
RNA biosynthetic process	1.73383	0.824011	1.51863	1.46658	1.27505	1.49661	256	1.38579	0.311592
transcription	1.8424	0.977657	1.55832	1.70348	1.26974	1.42904	357	1.46344	0.311423
transcription DNA-dependent	1.70527	0.806383	1.49202	1.45308	1.25412	1.4779	254	1.36479	0.308793
sexual reproduction	1.31021	1.48871	0.834903	1.36242	0.777546	1.17735	18	1.15852	0.291148
reproduction of a single-celled organism	1.81602	1.62114	1.45595	1.2029	1.07356	1.69302	15	1.4771	0.290072
sporulation	2.22865	1.86484	2.20384	1.85406	1.56381	1.60201	18	1.8862	0.284377
RNA metabolic process	2.15372	1.73301	2.27286	2.41896	1.78118	1.86022	437	2.03666	0.284343
nucleobase nucleoside nucleotide and nucleic acid metabolic process	2.34302	1.78795	2.32728	2.26848	1.8543	1.7643	800	2.05755	0.282395
transcription from RNA polymerase II promoter	0.659336	0.519585	0.846236	1.2407	0.693552	0.526247	24	0.747609	0.270027
cellular developmental process	2.15816	2.06013	2.15482	2.19258	1.51149	2.04419	26	2.02023	0.256056
biopolymer biosynthetic process	3.48242	3.02914	3.5254	3.37484	2.95761	3.02733	638	3.23279	0.25594
cellular biopolymer biosynthetic process	3.48242	3.02914	3.5254	3.37484	2.95761	3.02733	638	3.23279	0.25594
cellular macromolecule biosynthetic process	3.53655	3.11553	3.59399	3.3939	3.02669	3.07322	657	3.28998	0.2493
organelle organization	3.99327	3.55348	3.66657	3.80872	3.35213	3.4037	112	3.62965	0.244753
reproductive process	0.97348	1.48871	1.14066	1.38662	0.845565	1.20399	18	1.17317	0.242626
macromolecule biosynthetic process	3.51142	3.10108	3.57991	3.37083	3.02859	3.07825	661	3.27835	0.239856
reproduction	1.16293	0.929653	1.0512	1.28601	0.762723	0.802965	22	0.999248	0.205446
regulation of transcription from RNA polymerase II promoter	0.656897	0.921039	1.00731	1.26147	1.00677	0.93935	15	0.965473	0.194394
cell division	2.98256	2.79364	2.67843	2.81309	2.62351	3.09977	37	2.83183	0.180694
RNA-dependent DNA replication	0.411195	0.0673015	0.143721	0.163036	0.332094	0.210724	22	0.221345	0.127731

## Sheet: molecular activity
Table S3. The GO functional profile analysis
GO terms	Geometric mean of expression						Protein numbers *	Mean	SD **
	Sclerotial development	Vegetative growth	Myceliogenic germination	Carpogenic germination	Apothecium formation	Infection
structural constituent of ribosome	34.532	111.206	60.6187	51.7347	42.4878	48.3257	112	58.1508	27.4291
rRNA binding	22.9428	88.675	34.3648	36.6654	24.8718	17.7872	13	37.5512	26.036
structural molecule activity	27.4496	77.4551	45.5989	39.8028	33.0732	37.254	127	43.439	17.7558
protein disulfide oxidoreductase activity	45.2952	20.8647	42.778	31.5705	15.7526	15.3137	10	28.5958	13.3416
cation-transporting ATPase activity	63.6844	71.3578	79.1447	61.877	94.4683	78.1973	13	74.7882	11.9973
proton-transporting ATPase activity, rotational mechanism	75.3181	80.6677	88.9482	65.9158	99.2712	83.8213	10	82.3237	11.4401
disulfide oxidoreductase activity	32.5612	10.4147	31.6022	26.5563	12.4932	7.86188	11	20.2483	11.2301
acyl-CoA dehydrogenase activity	10.504	4.98683	17.6241	18.2753	17.6546	33.3766	12	17.0702	9.56159
oxidoreductase activity, acting on the aldehyde or oxo group of donors, NAD or NADP as acceptor	22.2118	18.4578	22.6542	22.6362	42.0835	29.2772	13	26.2201	8.51906
oxidoreductase activity acting on sulfur group of donors	22.6097	15.1766	32.923	20.937	10.1769	12.4032	20	19.0377	8.32594
aminopeptidase activity	18.4084	12.7495	29.3907	9.23859	10.2993	14.4947	15	15.7635	7.42727
oxidoreductase activity, acting on the aldehyde or oxo group of donors	24.5453	21.4918	24.1717	23.6317	40.4635	33.5341	17	27.973	7.40256
transaminase activity	24.0285	21.7109	36.0822	19.1655	15.589	28.2167	19	24.1321	7.25279
threonine-type endopeptidase activity	25.4799	37.1649	26.8831	21.3816	32.9594	17.9802	13	26.9748	7.12859
threonine-type peptidase activity	25.4799	37.1649	26.8831	21.3816	32.9594	17.9802	13	26.9748	7.12859
hydrogen ion transmembrane transporter activity	15.9456	25.3342	25.9983	14.4796	19.2578	27.1035	40	21.3532	5.5022
oxidoreductase activity, acting on NADH or NADPH	16.7752	9.07608	25.1705	18.3984	16.9665	19.9065	18	17.7155	5.23315
translation elongation factor activity	8.61379	19.9242	16.2796	20.9821	15.2793	20.956	13	17.0058	4.77214
cysteine-type peptidase activity	15.8934	8.75434	14.454	16.8438	17.8811	6.29557	15	13.3537	4.71826
serine-type endopeptidase activity	8.43244	4.74925	3.62451	3.15716	5.93475	15.219	19	6.85284	4.51298
carboxy-lyase activity	7.06836	2.99716	15.4967	9.74038	8.05834	4.46589	20	7.97113	4.41845
4 iron, 4 sulfur cluster binding	18.4743	20.6832	19.1002	11.1203	11.6194	20.4415	11	16.9065	4.36954
cis-trans isomerase activity	6.29691	4.26147	6.29405	3.11511	14.862	8.95184	11	7.29689	4.21131
peptidyl-prolyl cis-trans isomerase activity	6.29691	4.26147	6.29405	3.11511	14.862	8.95184	11	7.29689	4.21131
actin binding	10.7806	18.4298	12.6616	11.8271	17.135	21.2567	23	15.3484	4.19711
monovalent inorganic cation transmembrane transporter activity	14.8942	21.5338	22.5954	13.3179	18.4065	23.1896	42	18.9896	4.15679
hydro-lyase activity	10.7824	8.23347	14.8184	7.79872	9.33244	17.4069	27	11.3954	3.88383
UDP-glycosyltransferase activity	15.0936	6.82665	5.86515	5.38947	5.23337	7.22263	14	7.60514	3.75209
carbon-oxygen lyase activity	8.99067	6.11511	13.1315	7.89831	9.1172	16.0564	35	10.2182	3.67446
magnesium ion binding	14.2162	10.2507	21.0815	14.9659	14.448	12.3505	41	14.5521	3.64081
antioxidant activity	8.64028	1.53545	8.34769	12.0585	6.78474	5.57894	23	7.15761	3.51777
carboxylesterase activity	1.56316	1.1673	1.88017	0.339057	0.497801	9.54993	29	2.49957	3.50479
transferase activity, transferring nitrogenous groups	9.81251	14.2418	13.2688	6.95204	6.48132	13.0166	29	10.6288	3.37968
ATPase activity, coupled to transmembrane movement of ions	10.6362	6.96926	11.8012	16.2194	9.40437	8.94043	30	10.6618	3.17379
unfolded protein binding	15.1618	11.3295	19.3038	13.9013	10.6675	15.2535	31	14.2696	3.12607
channel activity	5.57415	1.24769	4.00675	10.3564	4.33491	3.1106	13	4.77175	3.09149
ion channel activity	5.57415	1.24769	4.00675	10.3564	4.33491	3.1106	13	4.77175	3.09149
passive transmembrane transporter activity	5.57415	1.24769	4.00675	10.3564	4.33491	3.1106	13	4.77175	3.09149
substrate specific channel activity	5.57415	1.24769	4.00675	10.3564	4.33491	3.1106	13	4.77175	3.09149
oxidoreductase activity, acting on peroxide as acceptor	8.23248	1.87749	7.63113	11.028	5.88913	6.28355	19	6.82363	3.03127
peroxidase activity	8.23248	1.87749	7.63113	11.028	5.88913	6.28355	19	6.82363	3.03127
carbon-sulfur lyase activity	4.00791	1.39934	9.75425	5.16847	2.21708	3.74257	11	4.3816	2.95336
oxidoreductase activity, acting on the CH-CH group of donors	10.2466	3.58561	11.1186	7.68666	9.19388	11.217	34	8.84139	2.8943
protein tyrosine phosphatase activity	9.28186	3.05993	3.94717	7.99158	9.15503	3.91778	13	6.22556	2.88373
polygalacturonase activity	0.860621	0.113845	0.346286	0.201337	0.25867	7.07198	15	1.47546	2.75434
phosphopantetheine binding	7.84123	1.65089	1.30049	0.844924	0.889566	3.30785	16	2.63916	2.70399
intramolecular transferase activity	7.64733	12.8375	15.2865	10.2507	9.3359	11.1099	14	11.078	2.69433
intramolecular oxidoreductase activity	6.76311	8.59155	12.2908	10.7697	6.02273	11.9794	14	9.40287	2.6795
translation initiation factor activity	3.50774	10.6798	7.95492	7.27702	4.49336	5.04523	34	6.49302	2.65661
translation factor activity, nucleic acid binding	3.74371	11.2586	8.55345	9.20521	6.02509	6.99968	48	7.63095	2.62971
translation regulator activity	3.74371	11.2586	8.55345	9.20521	6.02509	6.99968	48	7.63095	2.62971
ATPase activity, coupled to transmembrane movement of ions, phosphorylative mechanism	5.76516	3.1652	6.17696	10.6048	4.33888	4.33456	22	5.73092	2.62392
acid phosphatase activity	8.94668	2.14916	2.23573	3.01885	2.41762	4.26913	11	3.83953	2.62269
2 iron, 2 sulfur cluster binding	5.55152	2.55188	7.5666	5.36335	1.80469	7.74225	12	5.09671	2.47753
NAD or NADH binding	14.488	11.3695	10.3949	9.59667	8.89052	14.6733	27	11.5688	2.47547
exopeptidase activity	10.2566	4.13262	8.81482	5.03541	4.91253	7.27723	35	6.73821	2.44964
inorganic cation transmembrane transporter activity	12.116	10.4356	16.621	9.84458	13.1184	13.6189	52	12.6258	2.44879
damaged DNA binding	5.95198	2.82787	8.88396	5.20681	2.7165	3.8867	14	4.9123	2.33067
FMN binding	6.79514	2.65458	8.78737	6.00414	4.478	8.30638	27	6.17093	2.32612
serine hydrolase activity	5.73686	3.92616	2.91309	2.36434	2.73017	8.27452	36	4.32419	2.28615
serine-type peptidase activity	5.73686	3.92616	2.91309	2.36434	2.73017	8.27452	36	4.32419	2.28615
steroid binding	10.6687	9.53107	13.9709	8.35233	8.71356	12.5978	59	10.6391	2.24067
metalloexopeptidase activity	5.19044	1.34663	7.49448	2.95443	2.93317	3.24794	10	3.86118	2.16103
carbon-carbon lyase activity	5.60455	2.35965	8.66836	4.46959	7.02538	5.60501	36	5.62209	2.15506
protein dimerization activity	8.31244	4.14941	7.30123	10.5024	8.52582	6.64664	26	7.573	2.13022
pyridoxal phosphate binding	9.99345	9.24721	13.1803	7.84549	8.25558	11.8737	57	10.066	2.09049
vitamin B6 binding	9.99345	9.24721	13.1803	7.84549	8.25558	11.8737	57	10.066	2.09049
cellulose binding	0.546481	0.203781	0.993473	0.13549	0.212238	5.43537	22	1.25447	2.07324
cytoskeletal protein binding	9.71689	10.618	11.215	9.06137	13.0563	14.5297	26	11.3662	2.07264
Ras GTPase activator activity	2.55573	1.81774	0.93987	2.83453	6.89211	3.67589	14	3.11931	2.06817
mannosidase activity	6.28749	0.668311	2.42765	0.818854	2.22714	2.27207	14	2.45025	2.03191
copper ion binding	5.24342	0.732106	1.81898	1.1045	4.47373	0.965325	20	2.38968	1.96167
drug transporter activity	6.5368	1.03482	2.65156	2.14976	1.7296	2.39429	21	2.74947	1.94007
Rab GTPase activator activity	3.36227	2.30739	1.11296	2.61123	6.75049	3.7518	12	3.31602	1.916
DNA-directed RNA polymerase activity	1.21127	5.404	2.54194	4.42764	0.914571	1.21089	22	2.61839	1.89224
RNA polymerase activity	1.21127	5.404	2.54194	4.42764	0.914571	1.21089	22	2.61839	1.89224
antibiotic transporter activity	6.21269	0.863897	3.05489	1.86149	1.54355	2.61672	19	2.69221	1.8912
drug:hydrogen antiporter activity	6.21269	0.863897	3.05489	1.86149	1.54355	2.61672	19	2.69221	1.8912
tetracycline transporter activity	6.21269	0.863897	3.05489	1.86149	1.54355	2.61672	19	2.69221	1.8912
tetracycline:hydrogen antiporter activity	6.21269	0.863897	3.05489	1.86149	1.54355	2.61672	19	2.69221	1.8912
hydrolase activity acting on acid anhydrides catalyzing transmembrane movement of substances	6.96649	1.83643	4.77273	4.33184	2.16612	3.53386	58	3.93458	1.88378
motor activity	7.39438	5.52174	4.46055	2.44176	6.80269	3.91299	19	5.08902	1.85605
ATPase activity, coupled to movement of substances	6.50038	1.66904	4.42533	3.99742	1.96595	3.25134	57	3.63491	1.77563
ATPase activity, coupled to transmembrane movement of substances	6.50038	1.66904	4.42533	3.99742	1.96595	3.25134	57	3.63491	1.77563
P-P-bond-hydrolysis-driven transmembrane transporter activity	6.76413	2.00108	4.78371	4.47987	2.2458	3.67299	61	3.99126	1.76999
primary active transmembrane transporter activity	6.76413	2.00108	4.78371	4.47987	2.2458	3.67299	61	3.99126	1.76999
lyase activity	5.83428	2.91232	7.7005	4.70132	5.25636	7.28362	101	5.61473	1.75782
isomerase activity	7.17315	7.65004	11.6033	8.84235	9.95425	10.8012	62	9.33738	1.7569
calcium ion binding	5.29329	4.4036	5.23463	3.62249	8.50429	6.55238	41	5.60178	1.72693
vitamin binding	9.68069	6.27886	9.4295	6.32792	6.43529	9.06314	89	7.86923	1.67943
lipid binding	7.58628	6.02718	10.4319	7.67695	6.37251	9.01632	85	7.85186	1.65116
metallopeptidase activity	8.61101	3.74131	6.47188	7.11992	5.53649	5.77944	44	6.21001	1.63675
anion transmembrane transporter activity	5.32736	2.90703	2.15735	3.91961	2.15603	0.59564	11	2.84384	1.63266
sugar transmembrane transporter activity	2.57399	0.157045	2.70591	0.978912	1.35919	4.76197	21	2.0895	1.62837
lipase activity	4.7706	2.08622	1.59888	1.18892	2.42424	4.76049	16	2.80489	1.57579
oxidoreductase activity, acting on the CH-OH group of donors, NAD or NADP as acceptor	8.17	6.61916	10.5765	6.49986	9.21312	7.59683	53	8.11257	1.57368
cation:sugar symporter activity	2.3926	0.125393	2.4891	0.835507	1.19525	4.48566	20	1.92058	1.55253
solute:hydrogen symporter activity	2.3926	0.125393	2.4891	0.835507	1.19525	4.48566	20	1.92058	1.55253
sugar:hydrogen symporter activity	2.3926	0.125393	2.4891	0.835507	1.19525	4.48566	20	1.92058	1.55253
receptor activity	6.58587	3.35781	4.85421	4.64157	6.81942	3.34077	21	4.93328	1.50984
cation transmembrane transporter activity	5.36086	1.72976	5.36715	3.47141	4.12584	5.58118	110	4.2727	1.49828
metal ion transmembrane transporter activity	2.2334	0.850363	3.62984	5.09692	4.07378	2.67084	20	3.09252	1.49749
solute:cation symporter activity	2.48717	0.148096	2.62063	0.909898	1.261	4.29251	21	1.95322	1.48519
symporter activity	2.48717	0.148096	2.62063	0.909898	1.261	4.29251	21	1.95322	1.48519
nucleobase, nucleoside, nucleotide and nucleic acid transmembrane transporter activity	1.39497	0.383045	4.36286	1.20931	3.28765	1.92987	10	2.09462	1.46957
heat shock protein binding	6.95566	3.84704	7.73906	7.08405	4.98131	6.02134	34	6.10474	1.46427
carboxypeptidase activity	5.09953	1.34549	3.01513	2.29303	1.5891	4.05781	13	2.90001	1.46254
manganese ion binding	5.75267	2.99954	6.37912	3.38383	3.67832	3.1831	14	4.22943	1.4538
exonuclease activity	5.44463	4.27688	2.87041	5.36424	3.85412	1.70724	14	3.91959	1.45189
carbohydrate transmembrane transporter activity	2.42109	0.155821	1.98807	0.828397	1.06023	4.21948	23	1.77885	1.44685
microtubule motor activity	5.5694	3.83054	3.046	1.8177	5.18676	2.9423	11	3.73211	1.43254
prenyltransferase activity	4.43192	1.75665	4.92685	1.94124	3.94992	2.24489	10	3.20858	1.38863
transferase activity, transferring hexosyl groups	6.10069	2.19657	3.06613	2.61486	3.24835	3.47164	44	3.44971	1.37718
peptidase activity	8.33149	4.41007	5.60546	5.20393	5.82033	6.83212	167	6.0339	1.37629
hydrolase activity, acting on carbon-nitrogen (but not peptide) bonds, in linear amides	5.43667	1.78794	3.02545	2.44301	1.76325	2.33025	20	2.79776	1.37478
thiolester hydrolase activity	6.84626	3.62059	4.60496	5.5514	7.20348	5.34503	25	5.52862	1.3468
enzyme activator activity	3.46848	1.72262	1.74633	3.48209	5.21829	3.72755	27	3.22756	1.32625
hydrolase activity, acting on glycosyl bonds	1.66551	0.329826	1.47478	0.82494	0.94494	4.05078	163	1.54846	1.31556
NADP or NADPH binding	2.34214	1.26173	4.89608	2.08632	2.45756	1.7652	18	2.46817	1.2654
endopeptidase activity	6.41628	4.31553	3.87265	4.07273	4.83299	6.82707	82	5.05621	1.26113
hydrolase activity, hydrolyzing O-glycosyl compounds	1.81693	0.372551	1.45417	0.849739	0.900093	3.89597	150	1.54824	1.25564
iron-sulfur cluster binding	3.75212	4.47067	6.05148	4.86931	2.53555	5.44071	34	4.51997	1.25262
metal cluster binding	3.75212	4.47067	6.05148	4.86931	2.53555	5.44071	34	4.51997	1.25262
ubiquitin-protein ligase activity	3.20095	5.01825	4.8903	4.9576	6.3581	3.09319	10	4.5864	1.24135
peptidase activity acting on L-amino acid peptides	7.50501	4.13261	4.81901	4.72938	4.89472	6.17163	146	5.37539	1.23869
ubiquitin thiolesterase activity	5.285	2.73143	3.13091	4.31425	5.81035	3.48552	21	4.12624	1.22972
phosphatase activity	7.15866	3.39955	4.59045	4.88238	4.70858	4.71633	60	4.90933	1.22629
metalloendopeptidase activity	7.3214	5.87088	6.05399	6.38801	4.73599	8.1908	19	6.42685	1.2017
phosphoprotein phosphatase activity	5.76421	2.38931	3.96039	4.60187	4.53801	3.36196	29	4.10262	1.15792
phosphotransferase activity, nitrogenous group as acceptor	4.58024	1.14619	2.91169	2.99988	2.77155	1.9557	24	2.72754	1.1523
protein histidine kinase activity	4.58024	1.14619	2.91169	2.99988	2.77155	1.9557	24	2.72754	1.1523
two-component sensor activity	4.58024	1.14619	2.91169	2.99988	2.77155	1.9557	24	2.72754	1.1523
ion transmembrane transporter activity	4.62498	1.48546	4.44645	3.88021	3.33233	3.87729	149	3.60779	1.1371
small GTPase regulator activity	3.37392	2.27797	1.66058	2.89348	4.95734	2.6036	33	2.96115	1.13541
transferase activity, transferring glycosyl groups	5.4536	2.27528	3.02221	3.17593	2.89662	2.61434	75	3.23966	1.13063
solute:cation antiporter activity	4.12994	0.669839	2.02281	2.02551	1.92062	2.16936	26	2.15635	1.11315
solute:hydrogen antiporter activity	4.12994	0.669839	2.02281	2.02551	1.92062	2.16936	26	2.15635	1.11315
solute:solute antiporter activity	4.12994	0.669839	2.02281	2.02551	1.92062	2.16936	26	2.15635	1.11315
aminoacyl-tRNA ligase activity	4.62766	6.16841	4.75386	3.40848	3.17409	5.08617	41	4.53645	1.109
ligase activity forming aminoacyl-tRNA and related compounds	4.62766	6.16841	4.75386	3.40848	3.17409	5.08617	41	4.53645	1.109
ligase activity, forming carbon-oxygen bonds	4.62766	6.16841	4.75386	3.40848	3.17409	5.08617	41	4.53645	1.109
cofactor binding	5.26106	2.81551	5.31814	4.1429	4.17977	5.85228	287	4.59494	1.10369
antiporter activity	4.12361	0.807589	1.80227	2.26393	2.03836	1.71177	29	2.12459	1.09834
protein transporter activity	3.90886	6.87567	5.28075	6.17649	6.60103	5.85502	27	5.78297	1.0759
GTPase activator activity	2.7192	1.56514	1.27388	2.61019	4.14212	3.2649	23	2.5959	1.06433
coenzyme binding	4.14378	2.1029	4.52856	4.10126	3.75261	5.13432	203	3.96057	1.02448
oxidoreductase activity, acting on single donors with incorporation of molecular oxygen	1.46086	0.326318	3.24234	1.60671	2.19374	2.60793	24	1.90632	1.01434
acetyltransferase activity	2.77763	3.13951	3.63536	1.14906	1.30986	2.83443	40	2.47431	1.01237
oxidoreductase activity, acting on the CH-NH group of donors, NAD or NADP as acceptor	3.09148	2.75646	2.424	1.10468	1.28708	0.60789	10	1.8786	1.01022
oxidoreductase activity, acting on CH-OH group of donors	5.0475	2.81136	5.55915	3.86946	5.04697	4.86747	81	4.53365	1.00976
N-acyltransferase activity	3.33378	2.8904	3.24826	1.04737	1.29893	2.83452	36	2.44221	1.00519
transcription repressor activity	2.02597	0.40495	2.77586	0.63923	0.490061	1.98745	15	1.38725	1.00258
GTPase activity	4.34732	4.38615	6.10776	5.78544	3.83005	3.79399	28	4.70845	0.996001
active transmembrane transporter activity	3.792	0.834944	2.65186	2.16832	1.64747	2.2139	153	2.21808	0.990609
oxidoreductase activity, acting on paired donors, with incorporation or reduction of molecular oxygen	3.35311	1.12814	3.61885	1.86292	1.65862	2.01378	24	2.27257	0.990098
oxidoreductase activity	4.09078	1.45165	3.57622	2.37611	2.62277	3.66023	708	2.96296	0.987771
N-acetyltransferase activity	3.45137	2.75512	3.06294	1.12378	1.24327	2.82275	34	2.40987	0.981414
secondary active transmembrane transporter activity	3.36876	0.429337	1.87063	1.40287	1.52559	2.2403	54	1.80625	0.976867
deacetylase activity	3.49208	1.59755	1.59721	2.99901	0.92516	1.74796	10	2.05983	0.974255
transmembrane transporter activity	3.76789	1.00441	3.19301	2.83913	2.09886	2.85478	264	2.62635	0.962352
transferase activity, transferring pentosyl groups	3.44912	3.11672	2.40322	1.9122	1.14369	1.21347	13	2.2064	0.960583
phosphoric ester hydrolase activity	5.65583	3.02684	3.31066	4.12588	3.84263	3.38718	78	3.8915	0.949687
chitinase activity	2.80018	0.228292	0.901492	1.06198	2.00268	0.698822	13	1.28224	0.945288
substrate-specific transmembrane transporter activity	3.64401	1.07743	3.43891	3.16193	2.50665	3.16972	233	2.83311	0.941805
hydrolase activity acting on carbon-nitrogen (but not peptide) bonds	3.84679	1.22397	2.63615	2.0808	2.63209	1.6959	57	2.35262	0.913241
RNA binding	3.14444	5.13316	3.32121	4.22188	3.36586	2.62648	152	3.63551	0.89639
guanyl-nucleotide exchange factor activity	3.17849	1.41134	1.7601	3.04625	2.77694	1.14145	17	2.2191	0.887725
two-component response regulator activity	3.55687	1.2097	2.8689	3.16256	2.41661	1.83163	24	2.50771	0.872953
small conjugating protein ligase activity	1.76971	1.8048	3.50908	1.57321	3.2414	2.99328	27	2.48191	0.858468
oxidoreductase activity, acting on the CH-NH group of donors	3.33803	2.21231	2.06824	1.14487	1.273	1.20071	14	1.87286	0.853428
FAD binding	2.46247	1.06241	2.61048	2.75025	2.3416	3.66036	104	2.48126	0.83813
transporter activity	3.49701	1.04257	2.9498	2.70806	2.17872	2.52529	376	2.48358	0.832584
enzyme regulator activity	3.71129	2.07865	2.62037	3.25034	4.44867	2.98099	59	3.18172	0.832164
acyl carrier activity	3.15289	0.88975	1.18146	1.09325	1.32736	1.25998	31	1.48411	0.831535
transition metal ion binding	2.34336	0	2.05329	1.70245	1.61584	1.86047	768	1.5959	0.824202
substrate-specific transporter activity	3.55294	1.21558	3.20485	3.00112	2.51692	2.98755	291	2.74649	0.822165
GTPase regulator activity	3.09268	1.71708	1.65501	2.66426	3.73205	2.32961	43	2.53178	0.805746
carbohydrate binding	1.40367	0.345135	1.66665	0.539799	0.812994	2.46525	48	1.20558	0.797038
ATP-dependent helicase activity	0.919573	2.772	1.10536	2.36705	1.45699	0.974585	57	1.59926	0.785007
purine NTP-dependent helicase activity	0.919573	2.772	1.10536	2.36705	1.45699	0.974585	57	1.59926	0.785007
oxidoreductase activity, acting on single donors with incorporation of molecular oxygen, incorporation of two atoms of oxygen	0.994285	0.201918	2.4968	1.19995	1.56673	1.85962	21	1.38655	0.784978
GTP binding	4.87118	4.94627	5.29841	4.93006	6.59513	4.26279	86	5.15064	0.782967
guanyl nucleotide binding	4.87118	4.94627	5.29841	4.93006	6.59513	4.26279	86	5.15064	0.782967
guanyl ribonucleotide binding	4.87118	4.94627	5.29841	4.93006	6.59513	4.26279	86	5.15064	0.782967
phospholipid binding	3.12764	1.93899	3.14512	4.25696	2.75065	2.55744	18	2.9628	0.773664
dioxygenase activity	1.05417	0.220985	2.49465	1.21108	1.50097	1.76507	22	1.37449	0.759367
hydrolase activity	3.44155	1.6063	2.69944	2.2477	2.35671	3.45093	999	2.63377	0.721949
hydrolase activity, acting on ester bonds	3.53137	1.96528	2.18431	1.87427	2.22375	3.29769	227	2.51278	0.714492
molecular transducer activity	2.82248	1.76724	3.2642	2.89788	3.86138	2.51645	72	2.85494	0.704412
signal transducer activity	2.82248	1.76724	3.2642	2.89788	3.86138	2.51645	72	2.85494	0.704412
kinase activity	2.78933	1.0818	2.78025	2.81201	2.23245	1.99382	211	2.28161	0.68008
transferase activity, transferring alkyl or aryl (other than methyl) groups	3.12467	1.5363	2.94118	1.5577	2.3079	2.14007	27	2.26797	0.670063
acyltransferase activity	2.76625	2.01436	3.22602	1.38466	2.01431	2.61621	80	2.33697	0.658445
acid-amino acid ligase activity	2.0552	1.69559	3.05619	1.82505	3.09219	1.87937	43	2.26726	0.63572
phosphotransferase activity, alcohol group as acceptor	2.68303	1.07374	2.65231	2.67837	2.36551	1.95851	185	2.23525	0.63458
protein binding	4.4245	3.02852	4.47952	4.72022	4.50914	4.08947	367	4.20856	0.613006
aspartic-type endopeptidase activity	1.98517	1.05914	0.762558	1.09238	1.28694	2.2908	25	1.41283	0.594121
aspartic-type peptidase activity	1.98517	1.05914	0.762558	1.09238	1.28694	2.2908	25	1.41283	0.594121
transferase activity, transferring acyl groups other than amino-acyl groups	2.55442	1.87999	2.8541	1.22383	1.71743	2.26492	88	2.08245	0.593793
structure-specific DNA binding	0.946569	0.521953	1.84217	1.93871	1.66097	0.88003	12	1.2984	0.589718
double-stranded DNA binding	0.892848	0.516171	1.87353	1.90436	1.62315	0.912606	11	1.28711	0.587853
mismatched DNA binding	0.892848	0.516171	1.87353	1.90436	1.62315	0.912606	11	1.28711	0.587853
DNA-directed DNA polymerase activity	1.67432	0.679775	1.38098	0.465361	0.447727	0.28728	17	0.822574	0.567861
pattern binding	0.763985	0.175374	0.846609	0.247128	0.416316	1.69887	34	0.691381	0.562796
polysaccharide binding	0.763985	0.175374	0.846609	0.247128	0.416316	1.69887	34	0.691381	0.562796
protein kinase activity	2.08192	0.715862	1.97215	2.19992	1.95121	1.51847	142	1.73992	0.552246
transferase activity transferring acyl groups	2.44005	1.88779	2.75204	1.2663	1.84724	2.51643	96	2.11831	0.550669
phosphoinositide binding	1.93299	1.18991	2.03019	2.78262	1.61347	1.51124	15	1.8434	0.550508
electron carrier activity	2.24036	0.860424	2.17233	1.45133	1.3323	1.9471	199	1.66731	0.542525
iron ion binding	2.11044	0.761549	2.14288	1.38244	1.41813	1.95283	199	1.62805	0.540085
nuclease activity	2.72376	1.40612	1.52503	1.47918	2.14319	1.42754	70	1.78414	0.53703
ion binding	2.68439	1.15955	2.44923	2.01298	1.91444	2.28513	951	2.08429	0.533427
phosphoric diester hydrolase activity	2.0575	1.65293	0.830707	1.87508	1.5446	0.792255	17	1.45884	0.532082
heme binding	1.98313	0.678157	1.69926	0.951528	0.893466	1.5128	126	1.28639	0.518388
tetrapyrrole binding	1.98313	0.678157	1.69926	0.951528	0.893466	1.5128	126	1.28639	0.518388
metal ion binding	2.68981	1.18059	2.4349	2.02478	1.96837	2.1648	887	2.07721	0.515637
helicase activity	1.16377	2.14846	1.14992	2.06905	1.64914	0.971626	86	1.52533	0.50547
cation binding	2.49962	1.06793	2.22533	1.80552	1.73628	2.15289	874	1.91459	0.501225
chitin binding	1.21965	0.0894906	0.349888	0.613925	1.18206	0.156621	12	0.601939	0.498536
protein serine/threonine kinase activity	2.49014	1.20689	1.93927	2.5004	2.34444	2.09249	85	2.0956	0.489018
carboxylic acid transmembrane transporter activity	1.70903	0.508324	1.64089	1.47916	1.30551	0.891639	38	1.25576	0.468488
organic acid transmembrane transporter activity	1.70903	0.508324	1.64089	1.47916	1.30551	0.891639	38	1.25576	0.468488
amine transmembrane transporter activity	1.77188	0.528169	1.68902	1.25594	1.11752	0.965838	38	1.22139	0.464662
chromatin binding	0.830532	0.673727	0.629407	1.70862	0.403988	1.11884	18	0.894186	0.464076
endonuclease activity, active with either ribo- or deoxyribonucleic acids and producing 5'-phosphomonoesters	1.42941	0.499807	0.76918	0.720263	1.65776	0.762216	29	0.973104	0.458466
nucleoside-triphosphatase activity	3.43362	2.67301	2.76983	2.98262	2.4518	2.09014	263	2.73351	0.45836
amino acid transmembrane transporter activity	1.65671	0.480342	1.57578	1.43119	1.26945	0.875134	37	1.21477	0.453915
hydrolase activity, acting on acid anhydrides	3.58264	2.81143	2.98687	3.16942	2.62401	2.27451	272	2.90815	0.451885
ATPase activity, coupled	2.50317	2.12794	2.2591	2.90424	1.75023	1.73237	121	2.21284	0.450896
ribonuclease activity	1.99298	1.01228	1.21909	1.07485	1.95539	1.17283	40	1.40457	0.44729
ATPase activity	2.76	2.44116	2.44309	2.8957	1.86591	1.83108	142	2.37283	0.443478
hydrolase activity, acting on acid anhydrides, in phosphorus-containing anhydrides	3.52894	2.81786	2.92346	3.12732	2.62629	2.22371	270	2.8746	0.443384
pyrophosphatase activity	3.52894	2.81786	2.92346	3.12732	2.62629	2.22371	270	2.8746	0.443384
ATP binding	3.3308	2.19934	2.96604	2.84409	2.71162	2.20986	532	2.71029	0.442685
adenyl ribonucleotide binding	3.3287	2.20732	2.98553	2.85851	2.72769	2.21537	534	2.72052	0.442212
transferase activity, transferring phosphorus-containing groups	2.18663	1.00136	1.98769	1.99501	1.60242	1.43757	303	1.70178	0.441151
purine ribonucleotide binding	3.49263	2.45763	3.21627	3.08868	3.07155	2.4199	617	2.95778	0.429519
ribonucleotide binding	3.49263	2.45763	3.21627	3.08868	3.07155	2.4199	617	2.95778	0.429519
adenyl nucleotide binding	3.14067	1.95773	2.92011	2.81558	2.65454	2.3838	639	2.6454	0.422167
endonuclease activity	2.20695	1.11837	1.38362	1.30297	1.90031	1.34652	44	1.54312	0.417237
purine nucleotide binding	3.29433	2.17576	3.11985	3.01345	2.94721	2.54908	722	2.84995	0.412691
nucleotide binding	3.3175	2.22523	3.15749	3.07903	2.95964	2.55512	827	2.88233	0.411971
zinc ion binding	2.2445	1.03696	1.86428	1.78736	1.56992	1.78401	526	1.7145	0.398356
transferase activity	2.85082	1.78231	2.5655	2.20217	2.05567	2.14792	690	2.2674	0.381552
ribonuclease H activity	0.96967	0.190779	0.416214	0.257725	1.09649	0.416781	18	0.557943	0.380659
endoribonuclease activity, producing 5'-phosphomonoesters	0.965602	0.282621	0.616296	0.486137	1.31648	0.4947	25	0.69364	0.379329
transcription factor activity	1.52199	0.568023	1.17268	1.11188	0.879863	1.54127	165	1.13262	0.375046
sequence-specific DNA binding	1.88314	1.25719	1.41079	1.32258	1.31568	2.1635	57	1.55881	0.3738
monooxygenase activity	1.51318	0.601784	1.20862	0.610209	0.892764	1.23885	125	1.0109	0.370196
transcription regulator activity	1.7556	0.685376	1.48395	1.37842	1.10228	1.43312	251	1.30646	0.369293
endoribonuclease activity	1.37001	0.613534	0.857031	0.680428	1.37919	0.756843	31	0.942839	0.344132
transferase activity transferring one-carbon groups	2.46073	2.99701	2.35546	2.06742	2.17737	2.12678	92	2.36413	0.343275
methyltransferase activity	2.55923	2.96615	2.43791	2.01298	2.21615	2.19787	90	2.39838	0.338155
protein tyrosine kinase activity	0.390125	0.170187	0.940244	0.911938	0.440255	0.845767	14	0.616419	0.324395
DNA helicase activity	1.46327	1.59361	1.05358	1.62013	1.17251	0.858193	11	1.29355	0.312178
ligase activity, forming carbon-nitrogen bonds	2.02888	2.02319	2.62498	2.47297	2.52751	2.04136	82	2.28648	0.283979
S-adenosylmethionine-dependent methyltransferase activity	0.879547	1.62341	1.54361	1.40309	1.61778	1.28695	23	1.3924	0.283293
RNA polymerase II transcription factor activity	0.640465	0.338972	0.691054	0.997578	0.820049	0.331101	23	0.636536	0.264141
DNA binding	1.67841	0.924665	1.39293	1.30285	1.17051	1.20958	449	1.27982	0.251084
ligase activity	3.00658	3.22104	3.241	2.87428	3.31811	2.74327	149	3.06738	0.229194
carbon-nitrogen ligase activity, with glutamine as amido-N-donor	1.41609	1.56028	1.22905	1.81496	1.25339	1.54253	25	1.46938	0.219221
nucleic acid binding	2.11795	1.65618	1.9241	2.00385	1.79546	1.58571	847	1.84721	0.205574
DNA-dependent ATPase activity	1.13677	0.915752	0.772085	0.65011	0.798641	0.648093	14	0.820241	0.184757
nucleotidyltransferase activity	1.06702	0.703289	0.764183	0.839099	0.592106	0.567736	78	0.755572	0.183732
DNA polymerase activity	0.680547	0.189863	0.351735	0.267524	0.345441	0.249205	40	0.347386	0.17427
general RNA polymerase II transcription factor activity	0.934868	1.04745	1.11486	0.855037	1.12847	1.04259	12	1.02055	0.106289
RNA-directed DNA polymerase activity	0.349842	0.0739634	0.127995	0.177687	0.28518	0.224345	23	0.206502	0.101602
RNA polymerase II transcription mediator activity	0.603317	0.70139	0.735504	0.529992	0.805248	0.727869	10	0.683886	0.0998085

## Sheet: cell component
Table S3. The GO functional profile analysis
GO terms	Geometric mean of expression						Protein numbers *	Mean	SD **
	Sclerotial development	Vegetative growth	Myceliogenic germination	Carpogenic germination	Apothecium formation	Infection
ribosome	33.9027	110.455	59.2741	50.1068	42.4043	48.8772	123	57.5033	27.2802
ribosomal subunit	39.0588	93.3602	45.1955	32.4532	24.7567	46.1294	22	46.8256	24.1766
small ribosomal subunit	37.5245	85.7369	52.3312	51.8751	26.1012	42.1234	13	49.2821	20.3559
proton-transporting ATP synthase complex	13.7016	59.2589	35.0742	19.4163	26.2335	50.9069	10	34.0986	17.9442
proton-transporting two-sector ATPase complex, catalytic domain	33.4545	56.0498	56.5493	29.6352	62.4854	56.934	11	49.1847	13.9137
cell cortex	36.4161	23.8188	26.6203	36.9415	51.8478	23.154	11	33.1331	10.9934
cell cortex part	39.2074	25.8226	28.499	37.0452	52.0103	25.5616	10	34.691	10.259
proton-transporting V-type ATPase complex	21.7477	26.0213	29.698	20.564	44.5319	37.4128	11	29.996	9.37211
proton-transporting two-sector ATPase complex	17.7932	35.48	31.3023	19.9199	34.1584	37.5181	24	29.362	8.41083
ribonucleoprotein complex	15.8318	39.3421	23.9964	24.1299	18.1548	19.8146	177	23.5449	8.39711
proteasome core complex	25.4799	37.1649	26.8831	21.3816	32.9594	17.9802	13	26.9748	7.12859
proteasome complex	18.6583	25.9415	19.4628	8.6684	23.9313	14.3133	17	18.4959	6.3248
actin cytoskeleton	22.5077	24.7233	18.7692	9.31407	23.0288	16.1872	12	19.0884	5.71011
external encapsulating structure	4.44691	1.61431	10.8494	3.22106	0.980872	14.3754	13	5.91466	5.44391
proton-transporting two-sector ATPase complex, proton-transporting domain	7.7622	18.9646	14.8694	10.7305	15.5907	20.9803	12	14.8163	4.94489
mitochondrial membrane part	6.52243	12.162	8.60755	4.7396	6.8086	12.4242	10	8.54407	3.15348
nucleosome	23.1985	18.3596	15.3592	15.5305	20.4329	18.0979	10	18.4964	2.98917
protein-DNA complex	21.4012	17.2983	15.1855	12.7458	18.2694	15.5922	12	16.7487	2.96864
mitochondrial inner membrane	7.42771	13.1092	10.9032	5.73779	8.24389	7.73712	54	8.85983	2.67099
organelle inner membrane	7.56742	13.2966	11.302	6.09083	8.59631	8.02474	55	9.1463	2.65558
mitochondrial lumen	6.52243	11.9437	6.71974	5.33244	4.68532	6.54463	19	6.95805	2.57225
mitochondrial matrix	6.52243	11.9437	6.71974	5.33244	4.68532	6.54463	19	6.95805	2.57225
vacuole	4.67417	2.92823	8.2048	4.86717	4.76467	9.31539	21	5.79241	2.43299
endoplasmic reticulum part	8.076	3.3279	5.84663	10.0914	6.85762	4.68662	42	6.48102	2.42012
mitochondrial membrane	6.97724	11.8005	10.1336	5.29417	7.98179	6.72122	68	8.15142	2.40257
mitochondrial part	7.5514	12.5293	9.88886	5.68248	8.07069	7.56421	92	8.54783	2.3685
intracellular non-membrane-bounded organelle	11.3272	17.4878	13.1629	11.677	12.0929	11.7448	265	12.9154	2.32686
non-membrane-bounded organelle	11.3272	17.4878	13.1629	11.677	12.0929	11.7448	265	12.9154	2.32686
endoplasmic reticulum membrane	7.7792	3.15697	5.52958	9.57521	6.53054	4.50473	41	6.17937	2.30547
plasma membrane	6.38894	2.24124	7.22908	8.36206	8.15552	6.43269	30	6.46825	2.23103
nuclear envelope-endoplasmic reticulum network	7.71187	3.30135	5.55551	9.4533	6.54895	4.53982	42	6.18513	2.21648
mitochondrial envelope	7.57702	11.5186	9.9484	5.30157	8.47748	7.17803	74	8.33353	2.18512
cytoskeletal part	9.12705	5.80646	4.98895	4.89879	9.62411	5.85797	44	6.71722	2.10327
intrinsic to endoplasmic reticulum membrane	3.71198	1.05141	3.2736	6.7196	2.7235	1.19998	11	3.11335	2.07141
peroxisome	5.67203	2.98452	4.92573	1.1247	2.56699	6.51793	14	3.96532	2.06579
outer membrane	5.91814	8.15406	9.14659	4.93755	8.11054	4.25297	14	6.75331	1.98888
microbody	4.88314	2.88236	5.25088	1.19911	2.61399	6.49902	15	3.88808	1.97635
endoplasmic reticulum	9.08421	3.83902	8.75585	7.78148	7.25068	6.44634	77	7.19293	1.9066
vacuolar membrane	2.20227	1.34783	5.38924	4.05417	2.31411	5.83675	15	3.52406	1.84692
vacuolar part	2.20227	1.34783	5.38924	4.05417	2.31411	5.83675	15	3.52406	1.84692
mitochondrial outer membrane	5.31905	7.81513	7.87018	4.18255	7.18019	3.78136	13	6.02474	1.83688
organelle outer membrane	5.31905	7.81513	7.87018	4.18255	7.18019	3.78136	13	6.02474	1.83688
mitochondrion	6.42421	10.5662	9.27181	5.98221	7.09793	7.00346	134	7.72431	1.7949
organelle envelope	6.23512	10.1646	8.24416	5.39607	7.53681	5.89951	97	7.24604	1.78079
microtubule	5.86839	4.70028	4.24909	4.07493	8.56432	3.97807	20	5.23918	1.77026
cytoplasmic membrane-bounded vesicle	6.6899	7.9784	10.9959	9.17724	10.1363	10.8279	11	9.30094	1.70202
membrane-bounded vesicle	6.6899	7.9784	10.9959	9.17724	10.1363	10.8279	11	9.30094	1.70202
spliceosome	3.74888	1.23686	4.03729	6.24043	3.14764	2.84288	14	3.54233	1.64485
macromolecular complex	8.70317	13.25	11.1026	9.90417	10.0477	9.19401	453	10.3669	1.63176
intrinsic to organelle membrane	4.64539	2.05762	4.43584	6.19525	3.22413	2.1183	16	3.77942	1.61551
cytoskeleton	8.90629	6.38479	6.19595	5.48373	9.506	6.9022	62	7.22983	1.60815
envelope	6.65381	9.45839	8.86881	5.81088	7.48245	6.11502	102	7.39823	1.49228
cytoplasmic vesicle membrane	5.26643	7.48829	9.37566	7.85877	9.04801	8.31071	10	7.89131	1.46769
cytoplasmic vesicle part	5.26643	7.48829	9.37566	7.85877	9.04801	8.31071	10	7.89131	1.46769
vesicle membrane	5.26643	7.48829	9.37566	7.85877	9.04801	8.31071	10	7.89131	1.46769
nucleolus	3.48745	2.73634	3.87586	6.30871	2.11571	3.25499	13	3.62985	1.44835
nuclear pore	3.1223	6.93786	4.42199	5.52896	6.69549	4.82186	20	5.25474	1.44305
pore complex	3.1223	6.93786	4.42199	5.52896	6.69549	4.82186	20	5.25474	1.44305
microtubule associated complex	5.5694	3.83054	3.046	1.8177	5.18676	2.9423	11	3.73211	1.43254
nuclear envelope	3.33028	6.79741	4.50385	5.7117	5.16234	3.13853	23	4.77402	1.41112
cytoplasmic vesicle	7.45919	8.09252	10.0003	9.5268	10.8143	10.7877	14	9.44681	1.39754
vesicle	7.45919	8.09252	10.0003	9.5268	10.8143	10.7877	14	9.44681	1.39754
Golgi apparatus	3.74152	1.72352	4.32115	3.09196	3.48329	5.52579	40	3.64787	1.26711
extracellular region	1.15839	0.446218	1.431	0.27874	0.357128	3.51534	41	1.1978	1.22827
cytosol	14.7796	13.0716	13.915	13.5377	13.8787	11.1696	62	13.392	1.22462
coated membrane	6.85496	4.29151	6.04427	7.85299	5.7225	5.89787	25	6.11068	1.19158
membrane coat	6.85496	4.29151	6.04427	7.85299	5.7225	5.89787	25	6.11068	1.19158
microtubule cytoskeleton	5.29916	3.05514	2.52269	2.98836	5.07992	3.39144	31	3.72278	1.17149
Golgi apparatus part	4.06782	2.42012	4.44057	4.70188	4.8375	5.76389	29	4.37196	1.11085
Golgi membrane	3.85178	2.51244	4.28613	4.54561	4.74411	5.87472	25	4.30247	1.10758
endosome	1.68142	0.86969	1.60463	2.12056	4.10184	1.94024	14	2.05306	1.09127
cytoplasmic part	10.2569	12.1726	12.7791	10.0763	10.8957	11.0744	513	11.2092	1.06767
endomembrane system	4.8614	3.52675	4.66691	6.40948	5.14955	3.97217	85	4.76438	1.00329
microtubule organizing center	3.62755	1.23036	0.866992	1.52607	1.88049	2.32572	11	1.90953	0.981921
spindle	3.62755	1.23036	0.866992	1.52607	1.88049	2.32572	11	1.90953	0.981921
spindle pole	3.62755	1.23036	0.866992	1.52607	1.88049	2.32572	11	1.90953	0.981921
chromosome, centromeric region	4.51052	3.85015	2.72293	3.30817	2.75437	4.77814	10	3.65405	0.8754
cytoplasm	8.36144	9.71415	10.1794	7.98122	8.4947	8.82905	741	8.92666	0.848397
chromatin	2.79375	2.16593	1.93813	3.85702	1.60399	3.109	27	2.57797	0.835742
clathrin coat	3.14629	2.15795	2.96816	4.60764	2.99669	2.87825	10	3.12583	0.804463
membrane part	3.69204	1.46829	3.31759	3.25025	2.86248	3.08907	514	2.94662	0.774377
membrane	3.86377	1.67996	3.63185	3.2035	3.22231	3.19931	773	3.13345	0.76309
intrinsic to membrane	3.18717	1.13576	2.83746	2.76128	2.38259	2.5877	446	2.48199	0.712046
integral to membrane	3.16077	1.14243	2.7966	2.7519	2.39369	2.58893	438	2.47239	0.699382
intracellular organelle lumen	1.84671	2.63086	2.51863	2.928	1.61923	1.51405	65	2.17625	0.590998
organelle lumen	1.84671	2.63086	2.51863	2.928	1.61923	1.51405	65	2.17625	0.590998
protein complex	5.59789	6.27271	6.51352	5.41478	6.54996	5.3625	270	5.9519	0.554477
membrane-enclosed lumen	2.03276	2.8477	2.63956	2.96854	1.88669	1.64801	73	2.33721	0.551588
organelle membrane	5.5242	4.77853	6.33039	5.64196	5.89924	5.1425	157	5.5528	0.547954
nuclear part	1.8547	1.92154	2.47584	2.85214	1.78044	1.32813	100	2.03546	0.542567
nuclear lumen	0.880312	1.11972	1.33368	1.95335	0.800255	0.609742	43	1.11618	0.481685
transcription factor complex	0.329551	0.244495	0.408797	1.22846	0.179957	0.0809698	11	0.412038	0.415907
intracellular membrane-bounded organelle	3.07767	2.47544	3.34193	2.99817	2.69468	2.61869	867	2.86776	0.326133
membrane-bounded organelle	3.07767	2.47544	3.34193	2.99817	2.69468	2.61869	867	2.86776	0.326133
intracellular organelle	4.15965	3.93287	4.66315	4.06867	3.87447	3.73171	1057	4.07176	0.325983
organelle	4.15965	3.93287	4.66315	4.06867	3.87447	3.73171	1057	4.07176	0.325983
intracellular part	4.51465	4.30974	5.01873	4.26736	4.18333	4.15803	1345	4.40864	0.32458
intracellular	4.22095	3.69774	4.39742	3.90822	3.90074	3.57477	1564	3.94997	0.310549
nucleus	2.27317	1.73139	2.28712	2.3092	1.8303	1.71354	583	2.02412	0.293999
nucleoplasm	0.449793	0.684908	0.773915	1.11099	0.495973	0.274107	30	0.631615	0.293994
nucleoplasm part	0.449793	0.684908	0.773915	1.11099	0.495973	0.274107	30	0.631615	0.293994
chromosomal part	2.789	2.47259	2.12344	2.69166	2.13937	2.54622	49	2.46038	0.277697
intracellular organelle part	4.74724	4.55894	5.02114	4.87266	4.71348	4.27444	394	4.69798	0.259357
organelle part	4.74724	4.55894	5.02114	4.87266	4.71348	4.27444	394	4.69798	0.259357
chromosome	2.44402	2.20084	2.17264	1.88586	2.17305	1.84069	68	2.11952	0.223581
Srb-mediator complex	0.603317	0.70139	0.735504	0.529992	0.805248	0.727869	10	0.683886	0.0998085
