# Supplementary material for: A “footprint” of plant carbon fixation cycle functions during the development of a heterotrophic fungus
Source: Sci Rep. 2015 Aug 11;5:12952. doi: 10.1038/srep12952 (PMC4642529; doi:10.1038/srep12952)
Supplement: Supplementary Table S5 [file srep12952-s5.xls]

## Sheet: Infection
Table S5. The GO gene functional enrichment analysis
Category	Term	P-Value	Fold Enrichment	Bonferroni	Benjamini	FDR
GOTERM_CC_FAT	GO:0005730~nucleolus	0.00363637	2.38819	0.445764	0.137173	4.31246
GOTERM_MF_FAT	GO:0004650~polygalacturonase activity	0.00610711	2.59751	0.964729	0.427333	8.5434
GOTERM_BP_FAT	GO:0009063~cellular amino acid catabolic process	0.0112926	2.76703	0.99967	0.737189	15.7569
GOTERM_BP_FAT	GO:0009310~amine catabolic process	0.0112926	2.76703	0.99967	0.737189	15.7569
GOTERM_MF_FAT	GO:0003995~acyl-CoA dehydrogenase activity	0.0211589	2.81004	0.999992	0.68891	26.7855
GOTERM_CC_FAT	GO:0030312~external encapsulating structure	0.0236438	2.44942	0.979273	0.539416	25.1391
GOTERM_BP_FAT	GO:0016054~organic acid catabolic process	0.0319999	2.19734	1	0.922017	38.8004
GOTERM_BP_FAT	GO:0046395~carboxylic acid catabolic process	0.0319999	2.19734	1	0.922017	38.8004
GOTERM_MF_FAT	GO:0008235~metalloexopeptidase activity	0.0324865	2.94385	1	0.777466	38.2125
GOTERM_MF_FAT	GO:0016831~carboxy-lyase activity	0.0326979	2.20789	1	0.75248	38.409
GOTERM_BP_FAT	GO:0019751~polyol metabolic process	0.0672245	2.49032	1	0.983332	65.0297
GOTERM_MF_FAT	GO:0016298~lipase activity	0.0740042	2.20789	1	0.902918	67.4007
GOTERM_MF_FAT	GO:0008483~transaminase activity	0.0740042	2.20789	1	0.902918	67.4007
GOTERM_MF_FAT	GO:0018580~2-nitropropane dioxygenase activity	0.0798766	3.53262	1	0.908578	70.2882
GOTERM_BP_FAT	GO:0005996~monosaccharide metabolic process	0.00197585	1.93692	0.752496	0.372143	2.94191
GOTERM_MF_FAT	GO:0004091~carboxylesterase activity	0.0555179	1.9199	1	0.857608	56.5128
GOTERM_BP_FAT	GO:0006364~rRNA processing	0.00757315	1.907	0.995332	0.658155	10.8432
GOTERM_BP_FAT	GO:0016072~rRNA metabolic process	0.00757315	1.907	0.995332	0.658155	10.8432
GOTERM_BP_FAT	GO:0042254~ribosome biogenesis	0.00195356	1.90233	0.748563	0.498565	2.90919
GOTERM_BP_FAT	GO:0022613~ribonucleoprotein complex biogenesis	0.00195356	1.90233	0.748563	0.498565	2.90919
GOTERM_MF_FAT	GO:0001871~pattern binding	0.0348501	1.89247	1	0.749276	40.3769
GOTERM_MF_FAT	GO:0030247~polysaccharide binding	0.0348501	1.89247	1	0.749276	40.3769
GOTERM_MF_FAT	GO:0030246~carbohydrate binding	0.00639882	1.86444	0.969953	0.393901	8.93396
GOTERM_MF_FAT	GO:0003735~structural constituent of ribosome	1.6266e-05	1.80471	0.00884197	0.00884197	0.0237108
GOTERM_MF_FAT	GO:0008238~exopeptidase activity	0.0801371	1.73477	1	0.897755	70.4106
GOTERM_MF_FAT	GO:0008237~metallopeptidase activity	0.0293916	1.72323	1	0.772536	35.2677
GOTERM_BP_FAT	GO:0019318~hexose metabolic process	0.0228069	1.72095	1	0.869452	29.4129
GOTERM_MF_FAT	GO:0005198~structural molecule activity	3.17499e-05	1.71912	0.0171863	0.00576191	0.0462768
GOTERM_MF_FAT	GO:0070279~vitamin B6 binding	0.00660421	1.70933	0.97316	0.363794	9.208
GOTERM_MF_FAT	GO:0030170~pyridoxal phosphate binding	0.00660421	1.70933	0.97316	0.363794	9.208
GOTERM_BP_FAT	GO:0006006~glucose metabolic process	0.0832574	1.66022	1	0.987521	73.0836
GOTERM_CC_FAT	GO:0005840~ribosome	5.96742e-05	1.63128	0.00962092	0.00482209	0.0721848
GOTERM_BP_FAT	GO:0034470~ncRNA processing	0.013927	1.60666	0.99995	0.756956	19.083
GOTERM_MF_FAT	GO:0019842~vitamin binding	0.00396381	1.60132	0.885656	0.351899	5.6257
GOTERM_CC_FAT	GO:0030529~ribonucleoprotein complex	1.98312e-05	1.59754	0.00320753	0.00320753	0.0239941
GOTERM_MF_FAT	GO:0016791~phosphatase activity	0.0458951	1.5537	1	0.819158	49.5872
GOTERM_MF_FAT	GO:0048037~cofactor binding	1.98934e-05	1.46683	0.0108031	0.00541622	0.0289977
GOTERM_MF_FAT	GO:0050660~FAD binding	0.0147623	1.45804	0.999703	0.594345	19.4922
GOTERM_BP_FAT	GO:0055085~transmembrane transport	0.051613	1.40081	1	0.966666	55.0705
GOTERM_MF_FAT	GO:0050662~coenzyme binding	0.00337748	1.38973	0.842326	0.369855	4.81254
GOTERM_BP_FAT	GO:0006412~translation	0.00230122	1.38351	0.80339	0.334112	3.41856
GOTERM_BP_FAT	GO:0034660~ncRNA metabolic process	0.0357335	1.38351	1	0.923385	42.2688
GOTERM_BP_FAT	GO:0055114~oxidation reduction	0.00114658	1.28972	0.55512	0.55512	1.71717
GOTERM_CC_FAT	GO:0043232~intracellular non-membrane-bounded organelle	0.00249218	1.28962	0.332514	0.126062	2.9743
GOTERM_CC_FAT	GO:0043228~non-membrane-bounded organelle	0.00249218	1.28962	0.332514	0.126062	2.9743
GOTERM_BP_FAT	GO:0006396~RNA processing	0.0800614	1.28556	1	0.98924	71.6315
GOTERM_MF_FAT	GO:0008233~peptidase activity	0.0565279	1.27825	1	0.845703	57.1859
GOTERM_MF_FAT	GO:0070011~peptidase activity, acting on L-amino acid peptides	0.0976983	1.24388	1	0.930953	77.6594
INTERPRO	IPR013781:Glycoside hydrolase, subgroup, catalytic core	1.69531e-05	2.06641	0.0300549	0.0300549	0.0287853
INTERPRO	IPR002018:Carboxylesterase, type B	0.000846979	2.97046	0.782424	0.398545	1.42862
INTERPRO	IPR012334:Pectin lyase fold	0.00116343	2.30436	0.876979	0.342348	1.95744
INTERPRO	IPR019826:Carboxylesterase type B, active site	0.0011753	3.08619	0.879583	0.297281	1.97723
INTERPRO	IPR003663:Sugar/inositol transporter	0.00124666	2.01631	0.894113	0.274409	2.09607
INTERPRO	IPR015590:Aldehyde dehydrogenase	0.00621502	2.77758	0.999987	0.754079	10.0459
INTERPRO	IPR006090:Acyl-CoA oxidase/dehydrogenase, type 1	0.00662041	3.36052	0.999994	0.735122	10.667
INTERPRO	IPR000743:Glycoside hydrolase, family 28	0.0072032	2.54157	0.999998	0.727814	11.5528
INTERPRO	IPR019800:Glycoside hydrolase, family 3, active site	0.0116348	4.32067	1	0.82717	18.0234
INTERPRO	IPR006091:Acyl-CoA oxidase/dehydrogenase, central region	0.0133305	3.02447	1	0.844043	20.3793
INTERPRO	IPR013764:Acyl-CoA oxidase/dehydrogenase, type1/2, C-terminal	0.0133305	3.02447	1	0.844043	20.3793
INTERPRO	IPR001547:Glycoside hydrolase, family 5	0.0158169	2.65888	1	0.871246	23.7188
INTERPRO	IPR013786:Acyl-CoA dehydrogenase/oxidase, N-terminal	0.0236538	2.74952	1	0.943446	33.4027
INTERPRO	IPR016160:Aldehyde dehydrogenase, conserved site	0.0253144	2.16034	1	0.944119	35.3004
INTERPRO	IPR016163:Aldehyde dehydrogenase, C-terminal	0.0254188	2.46896	1	0.934532	35.4179
INTERPRO	IPR010987:Glutathione S-transferase, C-terminal-like	0.0257818	2.28741	1	0.926612	35.8252
INTERPRO	IPR001199:Cytochrome b5	0.0354294	2.05746	1	0.954585	45.8041
INTERPRO	IPR006092:Acyl-CoA dehydrogenase, N-terminal	0.0356836	2.88045	1	0.948847	46.0462
INTERPRO	IPR015813:Pyruvate/Phosphoenolpyruvate kinase, catalytic core	0.0356836	2.88045	1	0.948847	46.0462
INTERPRO	IPR000209:Peptidase S8 and S53, subtilisin, kexin, sedolisin	0.0372156	2.16034	1	0.948599	47.4835
INTERPRO	IPR006626:Parallel beta-helix repeat	0.0383445	2.30436	1	0.946732	48.5195
INTERPRO	IPR009571:SUR7	0.0408655	4.32067	1	0.944345	50.7638
INTERPRO	IPR016162:Aldehyde dehydrogenase, N-terminal	0.057407	2.32652	1	0.977643	63.3577
INTERPRO	IPR018170:Aldo/keto reductase, conserved site	0.0580366	2.5924	1	0.975548	63.7711
INTERPRO	IPR004046:Glutathione S-transferase, C-terminal	0.0580366	2.5924	1	0.975548	63.7711
INTERPRO	IPR006710:Glycoside hydrolase, family 43	0.0847115	3.45654	1	0.993119	77.7571
INTERPRO	IPR004136:2-nitropropane dioxygenase, NPD	0.0847115	3.45654	1	0.993119	77.7571
INTERPRO	IPR018506:Cytochrome b5, heme-binding site	0.086689	2.35673	1	0.992889	78.5592
INTERPRO	IPR013831:Esterase, SGNH hydrolase-type, subgroup	0.086689	2.35673	1	0.992889	78.5592
INTERPRO	IPR002772:Glycoside hydrolase, family 3, C-terminal	0.086689	2.35673	1	0.992889	78.5592
INTERPRO	IPR017849:Alkaline phosphatase-like, alpha/beta/alpha	0.089437	2.70042	1	0.992988	79.6288
INTERPRO	IPR015422:Pyridoxal phosphate-dependent transferase, major region, subdomain 2	0.0691375	1.9443	1	0.984392	70.3772
INTERPRO	IPR005828:General substrate transporter	0.00108463	1.89503	0.858208	0.386361	1.826
INTERPRO	IPR013785:Aldolase-type TIM barrel	0.000498381	1.87014	0.592335	0.361513	0.842971
INTERPRO	IPR001395:Aldo/keto reductase	0.0408132	1.85172	1	0.950223	50.7182
INTERPRO	IPR005829:Sugar transporter, conserved site	0.0101933	1.63662	1	0.812982	15.9692
INTERPRO	IPR015421:Pyridoxal phosphate-dependent transferase, major region, subdomain 1	0.0438641	1.58719	1	0.94973	53.3136
INTERPRO	IPR002347:Glucose/ribitol dehydrogenase	0.0296013	1.47669	1	0.933086	39.9666
INTERPRO	IPR002198:Short-chain dehydrogenase/reductase SDR	0.0669968	1.33941	1	0.984405	69.1989
INTERPRO	IPR011701:Major facilitator superfamily MFS-1	0.0293541	1.33171	1	0.940546	39.7064
INTERPRO	IPR016040:NAD(P)-binding domain	0.0937718	1.17373	1	0.993679	81.2145

## Sheet: Sclerotial development
Table S5. The GO gene functional enrichment analysis
Category	Term	P-Value	Fold Enrichment	Bonferroni	Benjamini	FDR
GOTERM_MF_FAT	GO:0003735~structural constituent of ribosome	7.18e-22	2.9591	3.33e-19	3.33e-19	1.02e-18
GOTERM_CC_FAT	GO:0005840~ribosome	3.34e-21	2.56018	4.04e-19	4.04e-19	3.83e-18
GOTERM_CC_FAT	GO:0030529~ribonucleoprotein complex	6.25e-21	2.37639	7.57e-19	3.78e-19	7.19e-18
GOTERM_MF_FAT	GO:0005198~structural molecule activity	1.92e-17	2.59768	8.89e-15	4.45e-15	2.74e-14
GOTERM_BP_FAT	GO:0006412~translation	5.15e-14	2.02412	3.09e-11	3.09e-11	7.61e-11
GOTERM_BP_FAT	GO:0042254~ribosome biogenesis	0.000131	2.1547	0.075289	0.038381	0.192767
GOTERM_BP_FAT	GO:0022613~ribonucleoprotein complex biogenesis	0.000131	2.1547	0.075289	0.038381	0.192767
GOTERM_CC_FAT	GO:0015935~small ribosomal subunit	0.000306	3.69878	0.036372	0.00922	0.351406
GOTERM_CC_FAT	GO:0033279~ribosomal subunit	0.000309	2.81194	0.036702	0.007451	0.354647
GOTERM_BP_FAT	GO:0006364~rRNA processing	0.001787	2.09647	0.657544	0.235018	2.60703
GOTERM_BP_FAT	GO:0016072~rRNA metabolic process	0.001787	2.09647	0.657544	0.235018	2.60703
GOTERM_CC_FAT	GO:0005730~nucleolus	0.002754	2.46585	0.283738	0.0541	3.12093
GOTERM_MF_FAT	GO:0008236~serine-type peptidase activity	0.008421	2.02557	0.980071	0.479306	11.3493
GOTERM_MF_FAT	GO:0017171~serine hydrolase activity	0.008421	2.02557	0.980071	0.479306	11.3493
GOTERM_MF_FAT	GO:0008238~exopeptidase activity	0.021667	2.02557	0.999961	0.718543	26.8045
GOTERM_MF_FAT	GO:0016831~carboxy-lyase activity	0.022168	2.36317	0.999969	0.684388	27.3362
GOTERM_MF_FAT	GO:0015205~nucleobase transmembrane transporter activity	0.024507	3.15089	0.99999	0.682983	29.7732
GOTERM_MF_FAT	GO:0019843~rRNA binding	0.024507	3.15089	0.99999	0.682983	29.7732
GOTERM_MF_FAT	GO:0004180~carboxypeptidase activity	0.025001	2.75703	0.999992	0.623519	30.2784
GOTERM_BP_FAT	GO:0006979~response to oxidative stress	0.025785	2.28145	1	0.893048	32.0045
GOTERM_MF_FAT	GO:0015932~nucleobase, nucleoside, nucleotide and nucleic acid transmembrane transporter activity	0.04064	2.83581	1	0.722139	44.6227
GOTERM_MF_FAT	GO:0008081~phosphoric diester hydrolase activity	0.048921	2.22416	1	0.765769	51.0556
GOTERM_MF_FAT	GO:0003995~acyl-CoA dehydrogenase activity	0.061869	2.57801	1	0.824372	59.7371
GOTERM_MF_FAT	GO:0035251~UDP-glucosyltransferase activity	0.066844	3.78107	1	0.831285	62.6745
GOTERM_MF_FAT	GO:0046527~glucosyltransferase activity	0.066844	3.78107	1	0.831285	62.6745
GOTERM_BP_FAT	GO:0015931~nucleobase, nucleoside, nucleotide and nucleic acid transport	0.075487	2.02796	1	0.994613	68.6182
GOTERM_BP_FAT	GO:0006665~sphingolipid metabolic process	0.084956	3.44753	1	0.99205	73.0438
GOTERM_BP_FAT	GO:0006643~membrane lipid metabolic process	0.084956	3.44753	1	0.99205	73.0438
GOTERM_MF_FAT	GO:0004252~serine-type endopeptidase activity	0.086109	1.99004	1	0.875631	72.2696
GOTERM_MF_FAT	GO:0051082~unfolded protein binding	0.024741	1.92008	0.999991	0.65163	30.0135
GOTERM_MF_FAT	GO:0030170~pyridoxal phosphate binding	0.013115	1.67709	0.997784	0.582376	17.1426
GOTERM_MF_FAT	GO:0070279~vitamin B6 binding	0.013115	1.67709	0.997784	0.582376	17.1426
GOTERM_MF_FAT	GO:0019842~vitamin binding	0.002623	1.66201	0.703545	0.262114	3.67163
GOTERM_CC_FAT	GO:0043228~non-membrane-bounded organelle	1.6e-09	1.61102	1.94e-07	6.46e-08	1.84e-06
GOTERM_CC_FAT	GO:0043232~intracellular non-membrane-bounded organelle	1.6e-09	1.61102	1.94e-07	6.46e-08	1.84e-06
GOTERM_BP_FAT	GO:0034470~ncRNA processing	0.017975	1.59865	0.999981	0.836474	23.4958
GOTERM_MF_FAT	GO:0048037~cofactor binding	2.09e-05	1.48823	0.009636	0.003222	0.029787
GOTERM_BP_FAT	GO:0034660~ncRNA metabolic process	0.012243	1.48	0.999376	0.771396	16.6311
GOTERM_MF_FAT	GO:0050662~coenzyme binding	0.002931	1.4155	0.743121	0.238016	4.09535
GOTERM_BP_FAT	GO:0055085~transmembrane transport	0.057604	1.40056	1	0.988231	58.3579
GOTERM_MF_FAT	GO:0070011~peptidase activity, acting on L-amino acid peptides	0.02599	1.36465	0.999995	0.608539	31.2786
GOTERM_MF_FAT	GO:0050660~FAD binding	0.073359	1.33764	1	0.8438	66.2198
GOTERM_MF_FAT	GO:0008233~peptidase activity	0.031228	1.33706	1	0.649792	36.36
GOTERM_BP_FAT	GO:0055114~oxidation reduction	0.000955	1.30256	0.435835	0.173705	1.40113
GOTERM_BP_FAT	GO:0006396~RNA processing	0.077443	1.29664	1	0.992	69.5847
GOTERM_MF_FAT	GO:0020037~heme binding	0.091104	1.26721	1	0.878286	74.3522
GOTERM_MF_FAT	GO:0046906~tetrapyrrole binding	0.099084	1.25809	1	0.888748	77.3802
INTERPRO	IPR003663:Sugar/inositol transporter	0.00132363	2.07119	0.886674	0.886674	2.20054
INTERPRO	IPR016040:NAD(P)-binding domain	0.00202894	1.37604	0.964527	0.811656	3.35444
INTERPRO	IPR001395:Aldo/keto reductase	0.00276486	2.33009	0.989451	0.780684	4.54476
INTERPRO	IPR005828:General substrate transporter	0.00549158	1.79866	0.999883	0.895989	8.83603
INTERPRO	IPR004038:Ribosomal protein L7Ae/L30e/S12e/Gadd45	0.00873519	4.66017	0.999999	0.944131	13.7044
INTERPRO	IPR005198:Glycoside hydrolase, family 76	0.0163744	2.96557	1	0.989151	24.2218
INTERPRO	IPR001969:Peptidase aspartic, active site	0.0163744	2.96557	1	0.989151	24.2218
INTERPRO	IPR005829:Sugar transporter, conserved site	0.0166592	1.624	1	0.980658	24.5895
INTERPRO	IPR002085:Alcohol dehydrogenase superfamily, zinc-containing	0.0180581	1.74757	1	0.976361	26.3717
INTERPRO	IPR013217:Methyltransferase type 12	0.0181696	2.07119	1	0.964898	26.512
INTERPRO	IPR011701:Major facilitator superfamily MFS-1	0.0214442	1.37252	1	0.971668	30.5228
INTERPRO	IPR001248:Permease, cytosine/purines, uracil, thiamine, allantoin	0.0261299	3.10678	1	0.980883	35.9052
INTERPRO	IPR006047:Glycosyl hydrolase, family 13, catalytic region	0.0261299	3.10678	1	0.980883	35.9052
INTERPRO	IPR002198:Short-chain dehydrogenase/reductase SDR	0.0272687	1.44465	1	0.977352	37.1528
INTERPRO	IPR000629:RNA helicase, ATP-dependent, DEAD-box, conserved site	0.0273439	2.05048	1	0.969987	37.2344
INTERPRO	IPR012335:Thioredoxin fold	0.0329092	1.64477	1	0.980346	43.0024
INTERPRO	IPR008914:Phosphatidylethanolamine-binding protein PEBP	0.0330576	4.66017	1	0.974887	43.1492
INTERPRO	IPR002347:Glucose/ribitol dehydrogenase	0.0391345	1.47474	1	0.983458	48.8625
INTERPRO	IPR017972:Cytochrome P450, conserved site	0.0394423	1.61314	1	0.979587	49.137
INTERPRO	IPR014014:RNA helicase, DEAD-box type, Q motif	0.0410921	2.02616	1	0.978342	50.5849
INTERPRO	IPR002423:Chaperonin Cpn60/TCP-1	0.0431866	2.7961	1	0.978069	52.3672
INTERPRO	IPR001461:Peptidase A1	0.0431866	2.7961	1	0.978069	52.3672
INTERPRO	IPR015609:Molecular chaperone, heat shock protein, Hsp40, DnaJ	0.046696	1.89859	1	0.980374	55.2187
INTERPRO	IPR015590:Aldehyde dehydrogenase	0.0591862	2.33009	1	0.991572	64.1182
INTERPRO	IPR013094:Alpha/beta hydrolase fold-3	0.0616297	1.99722	1	0.991378	65.6521
INTERPRO	IPR013149:Alcohol dehydrogenase, zinc-binding	0.064564	1.52515	1	0.991525	67.4127
INTERPRO	IPR013786:Acyl-CoA dehydrogenase/oxidase, N-terminal	0.0655302	2.54191	1	0.990368	67.9735
INTERPRO	IPR007109:Brix domain	0.0695413	3.72814	1	0.99126	70.2062
INTERPRO	IPR000634:Serine/threonine dehydratase, pyridoxal-phosphate-binding site	0.0695413	3.72814	1	0.99126	70.2062
INTERPRO	IPR012939:Glycosyl hydrolase 92	0.0695413	3.72814	1	0.99126	70.2062
INTERPRO	IPR017998:Chaperone, tailless complex polypeptide 1	0.0703809	2.91261	1	0.990094	70.6547
INTERPRO	IPR000209:Peptidase S8 and S53, subtilisin, kexin, sedolisin	0.0708257	2.07119	1	0.988585	70.8897
INTERPRO	IPR000794:Beta-ketoacyl synthase	0.0793102	1.90644	1	0.992185	75.0471
INTERPRO	IPR013781:Glycoside hydrolase, subgroup, catalytic core	0.0859724	1.41831	1	0.993879	77.9132
INTERPRO	IPR017946:PLC-like phosphodiesterase, TIM beta/alpha-barrel domain	0.0931256	2.33009	1	0.995284	80.6442

## Sheet: Myceliogenic germination
Table S5. The GO gene functional enrichment analysis
Category	Term	P-Value	Fold Enrichment	Bonferroni	Benjamini	FDR
GOTERM_BP_FAT	GO:0006979~response to oxidative stress	0.001019	2.94832	0.48396	0.197901	1.51018
GOTERM_MF_FAT	GO:0016298~lipase activity	0.003371	3.04225	0.815165	0.190256	4.7461
GOTERM_MF_FAT	GO:0004601~peroxidase activity	0.006075	2.62911	0.952492	0.241936	8.4012
GOTERM_MF_FAT	GO:0016684~oxidoreductase activity, acting on peroxide as acceptor	0.006075	2.62911	0.952492	0.241936	8.4012
GOTERM_MF_FAT	GO:0016209~antioxidant activity	0.008263	2.27155	0.984216	0.292296	11.2625
GOTERM_BP_FAT	GO:0044242~cellular lipid catabolic process	0.009438	4.55649	0.997875	0.785305	13.1991
GOTERM_MF_FAT	GO:0004096~catalase activity	0.013081	3.5493	0.998617	0.397354	17.2719
GOTERM_BP_FAT	GO:0016042~lipid catabolic process	0.018853	2.60371	0.999996	0.915453	24.7322
GOTERM_MF_FAT	GO:0004620~phospholipase activity	0.024376	3.15493	0.999996	0.496162	29.9088
GOTERM_BP_FAT	GO:0019438~aromatic compound biosynthetic process	0.03455	2.07113	1	0.961609	40.8374
GOTERM_BP_FAT	GO:0042542~response to hydrogen peroxide	0.035045	4.55649	1	0.944647	41.2883
GOTERM_BP_FAT	GO:0042744~hydrogen peroxide catabolic process	0.035045	4.55649	1	0.944647	41.2883
GOTERM_BP_FAT	GO:0042743~hydrogen peroxide metabolic process	0.035045	4.55649	1	0.944647	41.2883
GOTERM_BP_FAT	GO:0009395~phospholipid catabolic process	0.035045	4.55649	1	0.944647	41.2883
GOTERM_BP_FAT	GO:0070301~cellular response to hydrogen peroxide	0.035045	4.55649	1	0.944647	41.2883
GOTERM_BP_FAT	GO:0009072~aromatic amino acid family metabolic process	0.0382	2.15834	1	0.939712	44.0896
GOTERM_BP_FAT	GO:0006800~oxygen and reactive oxygen species metabolic process	0.046808	2.73389	1	0.955453	51.111
GOTERM_CC_FAT	GO:0033279~ribosomal subunit	0.052716	2.02065	0.999295	0.837038	46.9577
GOTERM_CC_FAT	GO:0015935~small ribosomal subunit	0.059324	2.55949	0.999724	0.805823	51.1314
GOTERM_MF_FAT	GO:0003995~acyl-CoA dehydrogenase activity	0.06157	2.58131	1	0.733901	59.9522
GOTERM_MF_FAT	GO:0051537~2 iron, 2 sulfur cluster binding	0.066762	2.95775	1	0.7489	63.0276
GOTERM_BP_FAT	GO:0034599~cellular response to oxidative stress	0.073456	3.64519	1	0.988906	67.9828
GOTERM_BP_FAT	GO:0034614~cellular response to reactive oxygen species	0.073456	3.64519	1	0.988906	67.9828
GOTERM_BP_FAT	GO:0010035~response to inorganic substance	0.073456	3.64519	1	0.988906	67.9828
GOTERM_BP_FAT	GO:0000302~response to reactive oxygen species	0.073456	3.64519	1	0.988906	67.9828
GOTERM_MF_FAT	GO:0004252~serine-type endopeptidase activity	0.085618	1.99259	1	0.821164	72.4436
GOTERM_MF_FAT	GO:0003735~structural constituent of ribosome	8.28e-07	1.97526	0.000414	0.000414	0.001193
GOTERM_MF_FAT	GO:0008080~N-acetyltransferase activity	0.016479	1.94863	0.999754	0.405039	21.2807
GOTERM_CC_FAT	GO:0005730~nucleolus	0.07071	1.91962	0.999946	0.805591	57.6252
GOTERM_MF_FAT	GO:0016407~acetyltransferase activity	0.018507	1.86805	0.999912	0.422713	23.5858
GOTERM_MF_FAT	GO:0004091~carboxylesterase activity	0.09211	1.85181	1	0.832952	75.1306
GOTERM_MF_FAT	GO:0016410~N-acyltransferase activity	0.027095	1.84038	0.999999	0.514646	32.6703
GOTERM_MF_FAT	GO:0005198~structural molecule activity	2.32e-05	1.77013	0.011512	0.003852	0.033341
GOTERM_MF_FAT	GO:0008236~serine-type peptidase activity	0.048933	1.75775	1	0.664009	51.4454
GOTERM_MF_FAT	GO:0031406~carboxylic acid binding	0.048933	1.75775	1	0.664009	51.4454
GOTERM_MF_FAT	GO:0017171~serine hydrolase activity	0.048933	1.75775	1	0.664009	51.4454
GOTERM_CC_FAT	GO:0005840~ribosome	6.83e-06	1.74829	0.000915	0.000458	0.008001
GOTERM_MF_FAT	GO:0008237~metallopeptidase activity	0.036122	1.73136	1	0.583537	41.1274
GOTERM_BP_FAT	GO:0042254~ribosome biogenesis	0.021506	1.70869	0.999999	0.904786	27.7142
GOTERM_BP_FAT	GO:0022613~ribonucleoprotein complex biogenesis	0.021506	1.70869	0.999999	0.904786	27.7142
GOTERM_CC_FAT	GO:0030529~ribonucleoprotein complex	3.81e-06	1.68311	0.000511	0.000511	0.004464
GOTERM_MF_FAT	GO:0019842~vitamin binding	0.005189	1.61213	0.925811	0.250999	7.21775
GOTERM_MF_FAT	GO:0050660~FAD binding	0.00256	1.60723	0.722377	0.16729	3.62352
GOTERM_MF_FAT	GO:0020037~heme binding	0.001692	1.54317	0.571246	0.155807	2.40956
GOTERM_MF_FAT	GO:0046906~tetrapyrrole binding	0.001987	1.53207	0.630066	0.152732	2.82341
GOTERM_MF_FAT	GO:0070279~vitamin B6 binding	0.048898	1.52658	1	0.679995	51.4199
GOTERM_MF_FAT	GO:0030170~pyridoxal phosphate binding	0.048898	1.52658	1	0.679995	51.4199
GOTERM_MF_FAT	GO:0048037~cofactor binding	5.77e-06	1.52288	0.002881	0.001441	0.008308
GOTERM_BP_FAT	GO:0005996~monosaccharide metabolic process	0.096096	1.51883	1	0.995764	77.869
GOTERM_BP_FAT	GO:0006412~translation	0.000276	1.49582	0.164198	0.085778	0.41171
GOTERM_MF_FAT	GO:0050662~coenzyme binding	0.000549	1.48938	0.240207	0.066372	0.788063
GOTERM_BP_FAT	GO:0055114~oxidation reduction	3.14e-06	1.45447	0.002037	0.002037	0.00469
GOTERM_MF_FAT	GO:0070011~peptidase activity, acting on L-amino acid peptides	0.015853	1.39972	0.999661	0.412972	20.5566
GOTERM_MF_FAT	GO:0009055~electron carrier activity	0.005227	1.38223	0.927205	0.230497	7.26843
GOTERM_MF_FAT	GO:0008233~peptidase activity	0.030624	1.33877	1	0.540475	36.1024
GOTERM_MF_FAT	GO:0005506~iron ion binding	0.01411	1.32598	0.999179	0.398008	18.5054
GOTERM_CC_FAT	GO:0043232~intracellular non-membrane-bounded organelle	0.00507	1.27975	0.493936	0.203104	5.77745
GOTERM_CC_FAT	GO:0043228~non-membrane-bounded organelle	0.00507	1.27975	0.493936	0.203104	5.77745
INTERPRO	IPR003042:Aromatic-ring hydroxylase-like	0.002845	2.23839	0.99047	0.99047	4.67068
INTERPRO	IPR010582:Catalase-related immune responsive	0.006625	3.96514	0.999981	0.973162	10.5571
INTERPRO	IPR002226:Catalase	0.006625	3.96514	0.999981	0.973162	10.5571
INTERPRO	IPR018028:Catalase related subgroup	0.014533	3.4695	1	0.997463	21.7881
INTERPRO	IPR011614:Catalase, N-terminal	0.014533	3.4695	1	0.997463	21.7881
INTERPRO	IPR000182:GCN5-related N-acetyltransferase	0.017221	2.0046	1	0.991154	25.2924
INTERPRO	IPR004045:Glutathione S-transferase, N-terminal	0.017273	2.44906	1	0.982832	25.3587
INTERPRO	IPR013094:Alpha/beta hydrolase fold-3	0.023317	2.20286	1	0.991901	32.702
INTERPRO	IPR000209:Peptidase S8 and S53, subtilisin, kexin, sedolisin	0.025323	2.313	1	0.990475	34.9846
INTERPRO	IPR015366:Peptidase S53, propeptide	0.026941	3.084	1	0.982655	36.7734
INTERPRO	IPR009571:SUR7	0.033749	4.626	1	0.990646	43.8021
INTERPRO	IPR006992:Amidohydrolase 2	0.043296	3.30429	1	0.991922	52.4302
INTERPRO	IPR011650:Peptidase M20, dimerisation	0.043296	3.30429	1	0.991922	52.4302
INTERPRO	IPR004046:Glutathione S-transferase, C-terminal	0.044461	2.7756	1	0.987333	53.3933
INTERPRO	IPR010987:Glutathione S-transferase, C-terminal-like	0.05462	2.17694	1	0.991994	61.0483
INTERPRO	IPR013786:Acyl-CoA dehydrogenase/oxidase, N-terminal	0.067364	2.52327	1	0.994353	68.9842
INTERPRO	IPR005198:Glycoside hydrolase, family 76	0.067364	2.52327	1	0.994353	68.9842
INTERPRO	IPR000490:Glycoside hydrolase, family 17	0.070898	3.7008	1	0.991798	70.8987
INTERPRO	IPR004038:Ribosomal protein L7Ae/L30e/S12e/Gadd45	0.070898	3.7008	1	0.991798	70.8987
INTERPRO	IPR001261:ArgE/DapE/ACY1/CPG2/YscS, conserved site	0.070898	3.7008	1	0.991798	70.8987
INTERPRO	IPR013817:Pre-ATP-grasp fold	0.072059	2.89125	1	0.990879	71.5032
INTERPRO	IPR002933:Peptidase M20	0.072059	2.89125	1	0.990879	71.5032
INTERPRO	IPR017933:Glutathione S-transferase/chloride channel, C-terminal	0.08381	2.1588	1	0.994978	76.9915
INTERPRO	IPR002938:Monooxygenase, FAD-binding	0.037851	1.95715	1	0.992148	47.6759
INTERPRO	IPR014043:Acyl transferase	0.095201	1.94779	1	0.997075	81.3499
INTERPRO	IPR012335:Thioredoxin fold	0.003179	1.90482	0.994482	0.925714	5.20455
INTERPRO	IPR016181:Acyl-CoA N-acyltransferase	0.043673	1.69244	1	0.989514	52.7443
INTERPRO	IPR003663:Sugar/inositol transporter	0.046108	1.6448	1	0.986192	54.7234
INTERPRO	IPR005828:General substrate transporter	0.026865	1.62316	1	0.988288	36.6902
INTERPRO	IPR013781:Glycoside hydrolase, subgroup, catalytic core	0.015878	1.60904	1	0.994632	23.5598
INTERPRO	IPR017972:Cytochrome P450, conserved site	0.04202	1.60131	1	0.993311	51.3541
INTERPRO	IPR002401:Cytochrome P450, E-class, group I	0.065539	1.57481	1	0.994862	67.9493
INTERPRO	IPR013154:Alcohol dehydrogenase GroES-like	0.065539	1.57481	1	0.994862	67.9493
INTERPRO	IPR005829:Sugar transporter, conserved site	0.061536	1.47191	1	0.994404	65.5651
INTERPRO	IPR013785:Aldolase-type TIM barrel	0.070602	1.44994	1	0.993139	70.7427
INTERPRO	IPR016040:NAD(P)-binding domain	0.069343	1.20203	1	0.993918	70.0704

## Sheet: Carpogenic germination
Table S5. The GO gene functional enrichment analysis
Category	Term	P-Value	Fold Enrichment	Bonferroni	Benjamini	FDR
GOTERM_MF_FAT	GO:0016209~antioxidant activity	0.000652	2.31906	0.323349	0.093034	0.958241
GOTERM_MF_FAT	GO:0031177~phosphopantetheine binding	0.00208	2.78733	0.712705	0.187691	3.02779
GOTERM_MF_FAT	GO:0004601~peroxidase activity	0.002883	2.41569	0.822652	0.218931	4.1741
GOTERM_MF_FAT	GO:0016684~oxidoreductase activity, acting on peroxide as acceptor	0.002883	2.41569	0.822652	0.218931	4.1741
GOTERM_BP_FAT	GO:0006979~response to oxidative stress	0.00309	2.35468	0.916457	0.916457	4.64161
GOTERM_MF_FAT	GO:0016298~lipase activity	0.004407	2.58824	0.929051	0.281596	6.31396
GOTERM_MF_FAT	GO:0004620~phospholipase activity	0.016416	2.8183	0.999951	0.593982	21.6835
GOTERM_MF_FAT	GO:0016597~amino acid binding	0.017874	2.09783	0.99998	0.593545	23.3801
GOTERM_MF_FAT	GO:0043176~amine binding	0.017874	2.09783	0.99998	0.593545	23.3801
GOTERM_MF_FAT	GO:0008483~transaminase activity	0.018759	2.32941	0.999988	0.582119	24.393
GOTERM_BP_FAT	GO:0000302~response to reactive oxygen species	0.030431	3.3358	1	0.98393	37.7824
GOTERM_BP_FAT	GO:0010035~response to inorganic substance	0.030431	3.3358	1	0.98393	37.7824
GOTERM_BP_FAT	GO:0034599~cellular response to oxidative stress	0.030431	3.3358	1	0.98393	37.7824
GOTERM_BP_FAT	GO:0044242~cellular lipid catabolic process	0.030431	3.3358	1	0.98393	37.7824
GOTERM_BP_FAT	GO:0034614~cellular response to reactive oxygen species	0.030431	3.3358	1	0.98393	37.7824
GOTERM_BP_FAT	GO:0016042~lipid catabolic process	0.030752	2.14444	1	0.972085	38.0974
GOTERM_MF_FAT	GO:0016831~carboxy-lyase activity	0.03555	2.01307	1	0.680557	41.4032
GOTERM_MF_FAT	GO:0015662~ATPase activity, coupled to transmembrane movement of ions, phosphorylative mechanism	0.03555	2.01307	1	0.680557	41.4032
GOTERM_MF_FAT	GO:0051537~2 iron, 2 sulfur cluster binding	0.04091	2.71765	1	0.713788	46.0319
GOTERM_MF_FAT	GO:0019829~cation-transporting ATPase activity	0.046839	2.03823	1	0.745467	50.7538
GOTERM_BP_FAT	GO:0042542~response to hydrogen peroxide	0.083099	3.3358	1	0.983308	73.609
GOTERM_BP_FAT	GO:0042744~hydrogen peroxide catabolic process	0.083099	3.3358	1	0.983308	73.609
GOTERM_BP_FAT	GO:0070301~cellular response to hydrogen peroxide	0.083099	3.3358	1	0.983308	73.609
GOTERM_BP_FAT	GO:0009395~phospholipid catabolic process	0.083099	3.3358	1	0.983308	73.609
GOTERM_BP_FAT	GO:0042743~hydrogen peroxide metabolic process	0.083099	3.3358	1	0.983308	73.609
GOTERM_MF_FAT	GO:0004252~serine-type endopeptidase activity	0.051459	1.90712	1	0.747384	54.1633
GOTERM_CC_FAT	GO:0033279~ribosomal subunit	0.035498	1.88811	0.99793	0.786711	35.6848
GOTERM_MF_FAT	GO:0000036~acyl carrier activity	0.008177	1.86667	0.992686	0.388472	11.4171
GOTERM_MF_FAT	GO:0008236~serine-type peptidase activity	0.006331	1.86353	0.977732	0.344748	8.95233
GOTERM_MF_FAT	GO:0017171~serine hydrolase activity	0.006331	1.86353	0.977732	0.344748	8.95233
GOTERM_MF_FAT	GO:0042625~ATPase activity, coupled to transmembrane movement of ions	0.019305	1.81177	0.999992	0.565717	25.0121
GOTERM_BP_FAT	GO:0009072~aromatic amino acid family metabolic process	0.082265	1.75569	1	0.986473	73.2379
GOTERM_MF_FAT	GO:0003735~structural constituent of ribosome	1.26e-05	1.70148	0.007499	0.007499	0.018552
GOTERM_MF_FAT	GO:0008238~exopeptidase activity	0.058396	1.68235	1	0.777263	58.8718
GOTERM_BP_FAT	GO:0044272~sulfur compound biosynthetic process	0.089677	1.6679	1	0.984797	76.3709
GOTERM_MF_FAT	GO:0015078~hydrogen ion transmembrane transporter activity	0.029246	1.63059	1	0.648613	35.4859
GOTERM_BP_FAT	GO:0042592~homeostatic process	0.095623	1.60119	1	0.985629	78.6332
GOTERM_MF_FAT	GO:0019842~vitamin binding	0.001073	1.59276	0.474184	0.12064	1.57208
GOTERM_BP_FAT	GO:0009141~nucleoside triphosphate metabolic process	0.020427	1.59209	1	0.984045	27.1597
GOTERM_BP_FAT	GO:0030001~metal ion transport	0.067262	1.56366	1	0.986373	65.6714
GOTERM_MF_FAT	GO:0015077~monovalent inorganic cation transmembrane transporter activity	0.047354	1.55294	1	0.733094	51.1457
GOTERM_MF_FAT	GO:0031406~carboxylic acid binding	0.075078	1.55294	1	0.811684	68.4129
GOTERM_BP_FAT	GO:0009199~ribonucleoside triphosphate metabolic process	0.032455	1.55154	1	0.963397	39.7473
GOTERM_BP_FAT	GO:0009201~ribonucleoside triphosphate biosynthetic process	0.032455	1.55154	1	0.963397	39.7473
GOTERM_BP_FAT	GO:0009205~purine ribonucleoside triphosphate metabolic process	0.032455	1.55154	1	0.963397	39.7473
GOTERM_BP_FAT	GO:0009144~purine nucleoside triphosphate metabolic process	0.032455	1.55154	1	0.963397	39.7473
GOTERM_BP_FAT	GO:0009206~purine ribonucleoside triphosphate biosynthetic process	0.032455	1.55154	1	0.963397	39.7473
GOTERM_BP_FAT	GO:0009142~nucleoside triphosphate biosynthetic process	0.032455	1.55154	1	0.963397	39.7473
GOTERM_BP_FAT	GO:0009145~purine nucleoside triphosphate biosynthetic process	0.032455	1.55154	1	0.963397	39.7473
GOTERM_MF_FAT	GO:0005198~structural molecule activity	0.000209	1.54899	0.11749	0.06058	0.307624
GOTERM_MF_FAT	GO:0022890~inorganic cation transmembrane transporter activity	0.024159	1.54336	1	0.623405	30.3094
GOTERM_BP_FAT	GO:0006754~ATP biosynthetic process	0.050322	1.50905	1	0.984092	54.7435
GOTERM_BP_FAT	GO:0046034~ATP metabolic process	0.050322	1.50905	1	0.984092	54.7435
GOTERM_CC_FAT	GO:0005840~ribosome	0.00022	1.49699	0.036951	0.018649	0.268521
GOTERM_CC_FAT	GO:0044430~cytoskeletal part	0.080387	1.49088	0.999999	0.943076	64.0625
GOTERM_CC_FAT	GO:0030529~ribonucleoprotein complex	5.11e-05	1.48644	0.008706	0.008706	0.062424
GOTERM_BP_FAT	GO:0006812~cation transport	0.013446	1.42963	0.999981	0.995609	18.7679
GOTERM_BP_FAT	GO:0009150~purine ribonucleotide metabolic process	0.058754	1.40455	1	0.982522	60.535
GOTERM_BP_FAT	GO:0009152~purine ribonucleotide biosynthetic process	0.058754	1.40455	1	0.982522	60.535
GOTERM_MF_FAT	GO:0030170~pyridoxal phosphate binding	0.063519	1.40266	1	0.792454	62.0548
GOTERM_MF_FAT	GO:0070279~vitamin B6 binding	0.063519	1.40266	1	0.792454	62.0548
GOTERM_BP_FAT	GO:0006163~purine nucleotide metabolic process	0.050527	1.39888	1	0.977181	54.8928
GOTERM_BP_FAT	GO:0009259~ribonucleotide metabolic process	0.071728	1.36713	1	0.985931	68.11
GOTERM_BP_FAT	GO:0009260~ribonucleotide biosynthetic process	0.071728	1.36713	1	0.985931	68.11
GOTERM_BP_FAT	GO:0006811~ion transport	0.025763	1.3478	1	0.984801	33.0201
GOTERM_MF_FAT	GO:0048037~cofactor binding	0.000273	1.34158	0.15099	0.053099	0.402682
GOTERM_BP_FAT	GO:0006164~purine nucleotide biosynthetic process	0.099755	1.33432	1	0.978311	80.0838
GOTERM_MF_FAT	GO:0046906~tetrapyrrole binding	0.026422	1.30343	1	0.633033	32.6585
GOTERM_MF_FAT	GO:0005525~GTP binding	0.092227	1.29114	1	0.845827	76.0396
GOTERM_MF_FAT	GO:0032561~guanyl ribonucleotide binding	0.092227	1.29114	1	0.845827	76.0396
GOTERM_MF_FAT	GO:0020037~heme binding	0.035308	1.28662	1	0.697668	41.1857
GOTERM_BP_FAT	GO:0034404~nucleobase, nucleoside and nucleotide biosynthetic process	0.0992	1.27078	1	0.981497	79.8943
GOTERM_BP_FAT	GO:0034654~nucleobase, nucleoside, nucleotide and nucleic acid biosynthetic process	0.0992	1.27078	1	0.981497	79.8943
GOTERM_BP_FAT	GO:0016053~organic acid biosynthetic process	0.098281	1.26019	1	0.984211	79.5771
GOTERM_BP_FAT	GO:0046394~carboxylic acid biosynthetic process	0.098281	1.26019	1	0.984211	79.5771
GOTERM_BP_FAT	GO:0006412~translation	0.017768	1.24671	0.999999	0.99171	24.0643
GOTERM_BP_FAT	GO:0044271~nitrogen compound biosynthetic process	0.042494	1.21302	1	0.979131	48.6635
GOTERM_MF_FAT	GO:0005506~iron ion binding	0.067153	1.19034	1	0.786084	64.1716
GOTERM_CC_FAT	GO:0043228~non-membrane-bounded organelle	0.019867	1.18711	0.967662	0.681405	21.7342
GOTERM_CC_FAT	GO:0043232~intracellular non-membrane-bounded organelle	0.019867	1.18711	0.967662	0.681405	21.7342
GOTERM_MF_FAT	GO:0009055~electron carrier activity	0.078336	1.18392	1	0.814546	70.0166
GOTERM_MF_FAT	GO:0050662~coenzyme binding	0.091162	1.17719	1	0.851709	75.6209
GOTERM_BP_FAT	GO:0055114~oxidation reduction	0.076812	1.12136	1	0.986063	70.6891
GOTERM_MF_FAT	GO:0017076~purine nucleotide binding	0.065777	1.08706	1	0.791445	63.3838
INTERPRO	IPR006162:Phosphopantetheine attachment site	0.003736	2.26679	0.9994	0.9994	6.22647
INTERPRO	IPR005834:Haloacid dehalogenase-like hydrolase	0.004782	2.13602	0.999925	0.991355	7.90374
INTERPRO	IPR004014:ATPase, P-type cation-transporter, N-terminal	0.006778	3.20402	0.999999	0.988815	11.0243
INTERPRO	IPR006163:Phosphopantetheine-binding	0.01675	2.11996	1	0.991627	25.1821
INTERPRO	IPR004038:Ribosomal protein L7Ae/L30e/S12e/Gadd45	0.021652	3.66174	1	0.995587	31.3368
INTERPRO	IPR008250:ATPase, P-type, ATPase-associated region	0.029035	2.19705	1	0.997091	39.7131
INTERPRO	IPR018303:ATPase, P-type phosphorylation site	0.029035	2.19705	1	0.997091	39.7131
INTERPRO	IPR002423:Chaperonin Cpn60/TCP-1	0.030169	2.56322	1	0.995992	40.911
INTERPRO	IPR017849:Alkaline phosphatase-like, alpha/beta/alpha	0.039324	2.74631	1	0.998675	49.7935
INTERPRO	IPR000038:Cell division/GTP binding protein	0.050957	3.05145	1	0.999003	59.2725
INTERPRO	IPR002129:Pyridoxal phosphate-dependent decarboxylase	0.050957	3.05145	1	0.999003	59.2725
INTERPRO	IPR006068:ATPase, P-type cation-transporter, C-terminal	0.050957	3.05145	1	0.999003	59.2725
INTERPRO	IPR011598:Helix-loop-helix DNA-binding	0.068918	2.44116	1	0.999155	70.6666
INTERPRO	IPR001092:Basic helix-loop-helix dimerisation region bHLH	0.068918	2.44116	1	0.999155	70.6666
INTERPRO	IPR015366:Peptidase S53, propeptide	0.068918	2.44116	1	0.999155	70.6666
INTERPRO	IPR010582:Catalase-related immune responsive	0.093588	2.61553	1	0.998484	81.5047
INTERPRO	IPR001242:Condensation domain	0.093588	2.61553	1	0.998484	81.5047
INTERPRO	IPR001279:Beta-lactamase-like	0.093588	2.61553	1	0.998484	81.5047
INTERPRO	IPR002226:Catalase	0.093588	2.61553	1	0.998484	81.5047
INTERPRO	IPR001757:ATPase, P-type, K/Mg/Cd/Cu/Zn/Na/Ca/Na/H-transporter	0.064426	1.93857	1	0.999575	68.1385
INTERPRO	IPR009081:Acyl carrier protein-like	0.00748	1.88635	1	0.975776	12.0988
INTERPRO	IPR015422:Pyridoxal phosphate-dependent transferase, major region, subdomain 2	0.067727	1.83087	1	0.999335	70.0149
INTERPRO	IPR000209:Peptidase S8 and S53, subtilisin, kexin, sedolisin	0.089113	1.83087	1	0.998942	79.8718
INTERPRO	IPR013094:Alpha/beta hydrolase fold-3	0.090793	1.74369	1	0.998815	80.5003
INTERPRO	IPR002938:Monooxygenase, FAD-binding	0.070707	1.69003	1	0.999013	71.6194
INTERPRO	IPR005225:Small GTP-binding protein	0.043284	1.66443	1	0.998097	53.2317
INTERPRO	IPR003042:Aromatic-ring hydroxylase-like	0.055448	1.65369	1	0.999147	62.4593
INTERPRO	IPR013217:Methyltransferase type 12	0.090946	1.62744	1	0.998522	80.5566
INTERPRO	IPR012335:Thioredoxin fold	0.021896	1.57957	1	0.99237	31.6309
INTERPRO	IPR004841:Amino acid permease-associated region	0.087125	1.52573	1	0.999273	79.1041
INTERPRO	IPR012340:Nucleic acid-binding, OB-fold	0.085327	1.50225	1	0.999367	78.3858
INTERPRO	IPR003959:ATPase, AAA-type, core	0.085327	1.50225	1	0.999367	78.3858
INTERPRO	IPR013154:Alcohol dehydrogenase GroES-like	0.06572	1.48028	1	0.999439	68.8869
INTERPRO	IPR005828:General substrate transporter	0.041286	1.47755	1	0.998385	51.5262
INTERPRO	IPR003663:Sugar/inositol transporter	0.081366	1.4647	1	0.999333	76.7207
INTERPRO	IPR002085:Alcohol dehydrogenase superfamily, zinc-containing	0.079285	1.44944	1	0.999414	75.798
INTERPRO	IPR015421:Pyridoxal phosphate-dependent transferase, major region, subdomain 1	0.09457	1.41986	1	0.998256	81.8457
INTERPRO	IPR013149:Alcohol dehydrogenase, zinc-binding	0.08881	1.39812	1	0.999166	79.7569
INTERPRO	IPR011701:Major facilitator superfamily MFS-1	0.016027	1.32926	1	0.995191	24.2321
INTERPRO	IPR016040:NAD(P)-binding domain	0.016022	1.2398	1	0.998343	24.2256

## Sheet: Apothecium formation
Table S5. The GO gene functional enrichment analysis
Category	Term	P-Value	Fold Enrichment	Bonferroni	Benjamini	FDR
GOTERM_MF_FAT	GO:0003735~structural constituent of ribosome	2.19e-10	2.08871	1.26e-07	1.26e-07	3.22e-07
GOTERM_MF_FAT	GO:0008483~transaminase activity	0.000437	3.04402	0.222701	0.06104	0.640306
GOTERM_MF_FAT	GO:0043176~amine binding	0.002916	2.44687	0.813993	0.244464	4.19799
GOTERM_MF_FAT	GO:0016597~amino acid binding	0.002916	2.44687	0.813993	0.244464	4.19799
GOTERM_MF_FAT	GO:0016769~transferase activity, transferring nitrogenous groups	0.004379	2.16956	0.920167	0.270924	6.24205
GOTERM_MF_FAT	GO:0016831~carboxy-lyase activity	0.006744	2.36757	0.979708	0.351477	9.45998
GOTERM_MF_FAT	GO:0031177~phosphopantetheine binding	0.006829	2.68215	0.980686	0.326112	9.57391
GOTERM_BP_FAT	GO:0044272~sulfur compound biosynthetic process	0.007998	2.09532	0.996989	0.94513	11.4514
GOTERM_BP_FAT	GO:0044242~cellular lipid catabolic process	0.024261	3.54593	1	0.948154	31.0633
GOTERM_BP_FAT	GO:0000097~sulfur amino acid biosynthetic process	0.027256	2.36395	1	0.917704	34.1996
GOTERM_MF_FAT	GO:0004252~serine-type endopeptidase activity	0.034401	2.03906	1	0.763138	40.1982
GOTERM_MF_FAT	GO:0003995~acyl-CoA dehydrogenase activity	0.039403	2.46541	1	0.786409	44.59
GOTERM_BP_FAT	GO:0009081~branched chain family amino acid metabolic process	0.068688	2.02625	1	0.980891	65.9652
GOTERM_BP_FAT	GO:0042744~hydrogen peroxide catabolic process	0.07034	3.54593	1	0.970269	66.8687
GOTERM_BP_FAT	GO:0070301~cellular response to hydrogen peroxide	0.07034	3.54593	1	0.970269	66.8687
GOTERM_BP_FAT	GO:0042542~response to hydrogen peroxide	0.07034	3.54593	1	0.970269	66.8687
GOTERM_BP_FAT	GO:0009395~phospholipid catabolic process	0.07034	3.54593	1	0.970269	66.8687
GOTERM_BP_FAT	GO:0042743~hydrogen peroxide metabolic process	0.07034	3.54593	1	0.970269	66.8687
GOTERM_MF_FAT	GO:0016866~intramolecular transferase activity	0.09081	2.08611	1	0.926557	75.2959
GOTERM_MF_FAT	GO:0004601~peroxidase activity	0.066463	1.93711	1	0.902729	63.5809
GOTERM_MF_FAT	GO:0016684~oxidoreductase activity, acting on peroxide as acceptor	0.066463	1.93711	1	0.902729	63.5809
GOTERM_CC_FAT	GO:0033279~ribosomal subunit	0.032472	1.9128	0.994917	0.732984	32.8745
GOTERM_MF_FAT	GO:0005198~structural molecule activity	1.86e-08	1.89275	1.07e-05	5.36e-06	2.73e-05
GOTERM_BP_FAT	GO:0006030~chitin metabolic process	0.075484	1.87726	1	0.964489	69.5388
GOTERM_BP_FAT	GO:0000096~sulfur amino acid metabolic process	0.075484	1.87726	1	0.964489	69.5388
GOTERM_BP_FAT	GO:0006022~aminoglycan metabolic process	0.075484	1.87726	1	0.964489	69.5388
GOTERM_BP_FAT	GO:0042592~homeostatic process	0.02706	1.84388	1	0.941192	33.9991
GOTERM_CC_FAT	GO:0005730~nucleolus	0.048003	1.81716	0.999618	0.792821	44.7885
GOTERM_BP_FAT	GO:0006790~sulfur metabolic process	0.023057	1.77297	1	0.985247	29.7637
GOTERM_MF_FAT	GO:0017171~serine hydrolase activity	0.02033	1.77107	0.999993	0.626899	26.0411
GOTERM_MF_FAT	GO:0008236~serine-type peptidase activity	0.02033	1.77107	0.999993	0.626899	26.0411
GOTERM_MF_FAT	GO:0000036~acyl carrier activity	0.027056	1.76101	1	0.703384	33.1583
GOTERM_CC_FAT	GO:0005840~ribosome	3.19e-08	1.76029	5.11e-06	2.55e-06	3.85e-05
GOTERM_MF_FAT	GO:0016209~antioxidant activity	0.084517	1.70465	1	0.931231	72.6621
GOTERM_BP_FAT	GO:0019725~cellular homeostasis	0.083272	1.69588	1	0.963428	73.2022
GOTERM_MF_FAT	GO:0070279~vitamin B6 binding	0.003781	1.68716	0.887203	0.267827	5.41208
GOTERM_MF_FAT	GO:0030170~pyridoxal phosphate binding	0.003781	1.68716	0.887203	0.267827	5.41208
GOTERM_CC_FAT	GO:0030529~ribonucleoprotein complex	2.15e-08	1.68567	3.44e-06	3.44e-06	2.6e-05
GOTERM_MF_FAT	GO:0019842~vitamin binding	0.000559	1.66038	0.275368	0.062387	0.817898
GOTERM_MF_FAT	GO:0031406~carboxylic acid binding	0.045451	1.66038	1	0.812617	49.499
GOTERM_BP_FAT	GO:0022613~ribonucleoprotein complex biogenesis	0.014241	1.62522	0.999969	0.968466	19.5262
GOTERM_BP_FAT	GO:0042254~ribosome biogenesis	0.014241	1.62522	0.999969	0.968466	19.5262
GOTERM_BP_FAT	GO:0005996~monosaccharide metabolic process	0.028915	1.57597	1	0.905304	35.8791
GOTERM_BP_FAT	GO:0019318~hexose metabolic process	0.045065	1.55675	1	0.951723	50.2622
GOTERM_BP_FAT	GO:0005976~polysaccharide metabolic process	0.086979	1.55134	1	0.962728	74.7973
GOTERM_BP_FAT	GO:0006412~translation	2.65e-06	1.54015	0.001914	0.001914	0.004013
GOTERM_BP_FAT	GO:0006364~rRNA processing	0.069969	1.53338	1	0.976388	66.6674
GOTERM_BP_FAT	GO:0016072~rRNA metabolic process	0.069969	1.53338	1	0.976388	66.6674
GOTERM_MF_FAT	GO:0048037~cofactor binding	1.14e-06	1.48802	0.000658	0.000219	0.001678
GOTERM_MF_FAT	GO:0016791~phosphatase activity	0.078791	1.43489	1	0.927646	70.0403
GOTERM_BP_FAT	GO:0034470~ncRNA processing	0.077554	1.37262	1	0.960935	70.5559
GOTERM_BP_FAT	GO:0008652~cellular amino acid biosynthetic process	0.062312	1.36772	1	0.979274	62.2604
GOTERM_BP_FAT	GO:0034660~ncRNA metabolic process	0.04381	1.32525	1	0.960793	49.2626
GOTERM_CC_FAT	GO:0043232~intracellular non-membrane-bounded organelle	0.000151	1.32157	0.02394	0.008044	0.1827
GOTERM_CC_FAT	GO:0043228~non-membrane-bounded organelle	0.000151	1.32157	0.02394	0.008044	0.1827
GOTERM_MF_FAT	GO:0050662~coenzyme binding	0.007995	1.31763	0.990184	0.343175	11.121
GOTERM_BP_FAT	GO:0009309~amine biosynthetic process	0.095587	1.3064	1	0.963182	78.1657
GOTERM_BP_FAT	GO:0046394~carboxylic acid biosynthetic process	0.073447	1.30018	1	0.968162	68.5066
GOTERM_BP_FAT	GO:0016053~organic acid biosynthetic process	0.073447	1.30018	1	0.968162	68.5066
GOTERM_MF_FAT	GO:0020037~heme binding	0.086832	1.23526	1	0.92691	73.6599
GOTERM_MF_FAT	GO:0046906~tetrapyrrole binding	0.095641	1.22637	1	0.919346	77.155
GOTERM_MF_FAT	GO:0005506~iron ion binding	0.093283	1.17911	1	0.922992	76.2643
GOTERM_BP_FAT	GO:0044271~nitrogen compound biosynthetic process	0.094605	1.17566	1	0.967341	77.804
GOTERM_BP_FAT	GO:0055114~oxidation reduction	0.023629	1.17196	1	0.968499	30.3838
INTERPRO	IPR001969:Peptidase aspartic, active site	0.008923	2.82403	1	1	14.2372
INTERPRO	IPR006163:Phosphopantetheine-binding	0.034199	2.04371	1	0.999456	44.9156
INTERPRO	IPR013786:Acyl-CoA dehydrogenase/oxidase, N-terminal	0.039186	2.47103	1	0.99846	49.5913
INTERPRO	IPR000038:Cell division/GTP binding protein	0.041558	3.23587	1	0.998249	51.6823
INTERPRO	IPR002129:Pyridoxal phosphate-dependent decarboxylase	0.041558	3.23587	1	0.998249	51.6823
INTERPRO	IPR015590:Aldehyde dehydrogenase	0.044205	2.21888	1	0.997147	53.9189
INTERPRO	IPR000014:PAS	0.044205	2.21888	1	0.997147	53.9189
INTERPRO	IPR015366:Peptidase S53, propeptide	0.054789	2.5887	1	0.996865	61.9238
INTERPRO	IPR000092:Polyprenyl synthetase	0.054986	3.88304	1	0.995902	62.0595
INTERPRO	IPR018535:Domain of unknown function DUF1996	0.054986	3.88304	1	0.995902	62.0595
INTERPRO	IPR017936:Thioredoxin-like	0.061674	2.26511	1	0.997241	66.4068
INTERPRO	IPR001279:Beta-lactamase-like	0.077472	2.7736	1	0.997593	74.8879
INTERPRO	IPR006091:Acyl-CoA oxidase/dehydrogenase, central region	0.0869	2.32983	1	0.998185	78.9412
INTERPRO	IPR013764:Acyl-CoA oxidase/dehydrogenase, type1/2, C-terminal	0.0869	2.32983	1	0.998185	78.9412
INTERPRO	IPR001461:Peptidase A1	0.0869	2.32983	1	0.998185	78.9412
INTERPRO	IPR016162:Aldehyde dehydrogenase, N-terminal	0.090318	2.09087	1	0.998245	80.2519
INTERPRO	IPR005834:Haloacid dehalogenase-like hydrolase	0.026116	1.94152	1	0.999811	36.4588
INTERPRO	IPR016160:Aldehyde dehydrogenase, conserved site	0.048343	1.94152	1	0.996539	57.2207
INTERPRO	IPR015422:Pyridoxal phosphate-dependent transferase, major region, subdomain 2	0.048343	1.94152	1	0.996539	57.2207
INTERPRO	IPR006162:Phosphopantetheine attachment site	0.065862	1.84907	1	0.996844	68.8861
INTERPRO	IPR009081:Acyl carrier protein-like	0.026919	1.76502	1	0.999489	37.3504
INTERPRO	IPR003042:Aromatic-ring hydroxylase-like	0.035796	1.75363	1	0.999164	46.4551
INTERPRO	IPR013216:Methyltransferase type 11	0.083991	1.70854	1	0.998194	77.7616
INTERPRO	IPR012335:Thioredoxin fold	0.011253	1.67504	1	0.999983	17.6285
INTERPRO	IPR015421:Pyridoxal phosphate-dependent transferase, major region, subdomain 1	0.014703	1.66416	1	0.999932	22.4166
INTERPRO	IPR003663:Sugar/inositol transporter	0.024999	1.63951	1	0.999947	35.1979
INTERPRO	IPR002085:Alcohol dehydrogenase superfamily, zinc-containing	0.024288	1.61793	1	0.999994	34.3831
INTERPRO	IPR013154:Alcohol dehydrogenase GroES-like	0.039076	1.56974	1	0.999128	49.4922
INTERPRO	IPR005828:General substrate transporter	0.041647	1.49872	1	0.997279	51.7588
INTERPRO	IPR013149:Alcohol dehydrogenase, zinc-binding	0.05257	1.48262	1	0.997068	60.3623
INTERPRO	IPR017972:Cytochrome P450, conserved site	0.097484	1.41881	1	0.998391	82.7549
INTERPRO	IPR017986:WD40 repeat, region	0.046451	1.3303	1	0.996908	55.7391
INTERPRO	IPR019775:WD40 repeat, conserved site	0.062282	1.32024	1	0.996594	66.7778
INTERPRO	IPR019782:WD40 repeat 2	0.070946	1.29435	1	0.996728	71.6636
INTERPRO	IPR011701:Major facilitator superfamily MFS-1	0.066962	1.25002	1	0.996354	69.5079
INTERPRO	IPR015943:WD40/YVTN repeat-like	0.09545	1.22917	1	0.998497	82.0768
INTERPRO	IPR016040:NAD(P)-binding domain	0.029192	1.22301	1	0.999253	39.8118
