# Supplementary material for: A “footprint” of plant carbon fixation cycle functions during the development of a heterotrophic fungus
Source: Sci Rep. 2015 Aug 11;5:12952. doi: 10.1038/srep12952 (PMC4642529; doi:10.1038/srep12952)
Supplement: Supplementary Table S6 [file srep12952-s6.xls]

## Sheet: Sclerotial development
Table S6. The KEGG metabolic pathway enrichment analysis
Pathway	Pathway ID	DEGs with pathway annotation (1081)	All genes with pathway annotation (4699)	Pvalue	Qvalue
Ribosome	ko03010	78 (7.22%)	127 (2.7%)	5.62408e-21	5.51159e-19
Methane metabolism	ko00680	32 (2.96%)	67 (1.43%)	6.62504e-06	0.000324627
Tyrosine metabolism	ko00350	80 (7.4%)	229 (4.87%)	1.77313e-05	0.000579222
Pyruvate metabolism	ko00620	46 (4.26%)	120 (2.55%)	9.60015e-05	0.00235204
Galactose metabolism	ko00052	37 (3.42%)	93 (1.98%)	0.000190265	0.00372919
Glycerolipid metabolism	ko00561	41 (3.79%)	112 (2.38%)	0.00069783	0.0113979
Metabolism of xenobiotics by cytochrome P450	ko00980	25 (2.31%)	60 (1.28%)	0.00092717	0.0129804
Glycolysis / Gluconeogenesis	ko00010	31 (2.87%)	82 (1.75%)	0.00167693	0.0205424
Linoleic acid metabolism	ko00591	28 (2.59%)	74 (1.57%)	0.00272018	0.0296198
Butanoate metabolism	ko00650	40 (3.7%)	119 (2.53%)	0.0049225	0.0482406
Metabolic pathways	ko01100	341 (31.54%)	1337 (28.45%)	0.00596088	0.053106
Pentose and glucuronate interconversions	ko00040	36 (3.33%)	108 (2.3%)	0.0085889	0.0684397
Histidine metabolism	ko00340	22 (2.04%)	59 (1.26%)	0.00907874	0.0684397
Glyoxylate and dicarboxylate metabolism	ko00630	13 (1.2%)	31 (0.66%)	0.0144782	0.101348
Fatty acid metabolism	ko00071	36 (3.33%)	112 (2.38%)	0.0157998	0.103225
Glycine, serine and threonine metabolism	ko00260	23 (2.13%)	68 (1.45%)	0.0267934	0.162502
Limonene and pinene degradation	ko00903	76 (7.03%)	272 (5.79%)	0.0293511	0.162502
Fatty acid biosynthesis	ko00061	14 (1.3%)	37 (0.79%)	0.0298472	0.162502
Arachidonic acid metabolism	ko00590	13 (1.2%)	34 (0.72%)	0.032741	0.166738
Androgen and estrogen metabolism	ko00150	15 (1.39%)	41 (0.87%)	0.0340282	0.166738
RNA polymerase	ko03020	14 (1.3%)	39 (0.83%)	0.046614	0.217532
Selenoamino acid metabolism	ko00450	16 (1.48%)	47 (1%)	0.0556084	0.24771
Fructose and mannose metabolism	ko00051	34 (3.15%)	116 (2.47%)	0.0667184	0.284278
alpha-Linolenic acid metabolism	ko00592	6 (0.56%)	14 (0.3%)	0.0794917	0.324591
Starch and sucrose metabolism	ko00500	43 (3.98%)	155 (3.3%)	0.0939003	0.368089
ABC transporters	ko02010	6 (0.56%)	15 (0.32%)	0.107669	0.3908
Biotin metabolism	ko00780	6 (0.56%)	15 (0.32%)	0.107669	0.3908
Aminoacyl-tRNA biosynthesis	ko00970	15 (1.39%)	48 (1.02%)	0.11852	0.414821
Amino sugar and nucleotide sugar metabolism	ko00520	24 (2.22%)	83 (1.77%)	0.12441	0.420422
Vitamin B6 metabolism	ko00750	4 (0.37%)	9 (0.19%)	0.130285	0.424741
Fatty acid elongation in mitochondria	ko00062	2 (0.19%)	3 (0.06%)	0.134357	0.424741
Ascorbate and aldarate metabolism	ko00053	6 (0.56%)	16 (0.34%)	0.140236	0.429472
Nitrogen metabolism	ko00910	12 (1.11%)	39 (0.83%)	0.166135	0.490226
Biosynthesis of unsaturated fatty acids	ko01040	13 (1.2%)	43 (0.92%)	0.170137	0.490226
Valine, leucine and isoleucine biosynthesis	ko00290	9 (0.83%)	28 (0.6%)	0.175081	0.490226
Sphingolipid metabolism	ko00600	11 (1.02%)	36 (0.77%)	0.186609	0.501728
One carbon pool by folate	ko00670	7 (0.65%)	21 (0.45%)	0.189428	0.501728
SNARE interactions in vesicular transport	ko04130	7 (0.65%)	22 (0.47%)	0.226114	0.559789
Glycosphingolipid biosynthesis - globo series	ko00603	2 (0.19%)	4 (0.09%)	0.228485	0.559789
Caffeine metabolism	ko00232	2 (0.19%)	4 (0.09%)	0.228485	0.559789
Glycerophospholipid metabolism	ko00564	32 (2.96%)	123 (2.62%)	0.240394	0.568771
Alanine, aspartate and glutamate metabolism	ko00250	12 (1.11%)	42 (0.89%)	0.243759	0.568771
Other glycan degradation	ko00511	6 (0.56%)	19 (0.4%)	0.259047	0.590386
Valine, leucine and isoleucine degradation	ko00280	18 (1.67%)	68 (1.45%)	0.28892	0.643503
Nicotinate and nicotinamide metabolism	ko00760	5 (0.46%)	16 (0.34%)	0.299072	0.646421
beta-Alanine metabolism	ko00410	11 (1.02%)	40 (0.85%)	0.303422	0.646421
Phenylalanine metabolism	ko00360	21 (1.94%)	83 (1.77%)	0.348491	0.700095
Ubiquinone and other terpenoid-quinone biosynthesis	ko00130	5 (0.46%)	17 (0.36%)	0.350047	0.700095
Regulation of autophagy	ko04140	5 (0.46%)	17 (0.36%)	0.350047	0.700095
Riboflavin metabolism	ko00740	13 (1.2%)	50 (1.06%)	0.358297	0.702262
Tryptophan metabolism	ko00380	26 (2.41%)	105 (2.23%)	0.369437	0.709899
Glycosaminoglycan degradation	ko00531	1 (0.09%)	2 (0.04%)	0.407213	0.766955
Citrate cycle (TCA cycle)	ko00020	9 (0.83%)	35 (0.74%)	0.414782	0.766955
Pyrimidine metabolism	ko00240	23 (2.13%)	96 (2.04%)	0.451175	0.818798
Ether lipid metabolism	ko00565	5 (0.46%)	20 (0.43%)	0.501811	0.894137
Glutathione metabolism	ko00480	9 (0.83%)	38 (0.81%)	0.523417	0.91598
Cyanoamino acid metabolism	ko00460	10 (0.93%)	43 (0.92%)	0.543918	0.935157
Lysine degradation	ko00310	14 (1.3%)	62 (1.32%)	0.58155	0.955874
Taurine and hypotaurine metabolism	ko00430	4 (0.37%)	18 (0.38%)	0.622338	0.955874
Propanoate metabolism	ko00640	16 (1.48%)	73 (1.55%)	0.633291	0.955874
Cysteine and methionine metabolism	ko00270	10 (0.93%)	46 (0.98%)	0.637997	0.955874
Penicillin and cephalosporin biosynthesis	ko00311	1 (0.09%)	4 (0.09%)	0.648693	0.955874
C5-Branched dibasic acid metabolism	ko00660	1 (0.09%)	4 (0.09%)	0.648693	0.955874
Synthesis and degradation of ketone bodies	ko00072	3 (0.28%)	14 (0.3%)	0.657928	0.955874
RNA degradation	ko03018	3 (0.28%)	14 (0.3%)	0.657928	0.955874
N-Glycan biosynthesis	ko00510	10 (0.93%)	47 (1%)	0.666924	0.955874
High-mannose type N-glycan biosynthesis	ko00513	4 (0.37%)	19 (0.4%)	0.667702	0.955874
Thiamine metabolism	ko00730	4 (0.37%)	19 (0.4%)	0.667702	0.955874
Porphyrin and chlorophyll metabolism	ko00860	5 (0.46%)	24 (0.51%)	0.677479	0.955874
Arginine and proline metabolism	ko00330	14 (1.3%)	66 (1.4%)	0.682767	0.955874
Pantothenate and CoA biosynthesis	ko00770	5 (0.46%)	26 (0.55%)	0.747969	0.999584
Steroid biosynthesis	ko00100	9 (0.83%)	46 (0.98%)	0.763553	0.999584
Non-homologous end-joining	ko03450	9 (0.83%)	47 (1%)	0.786439	0.999584
Terpenoid backbone biosynthesis	ko00900	3 (0.28%)	17 (0.36%)	0.78649	0.999584
Homologous recombination	ko03440	12 (1.11%)	62 (1.32%)	0.797094	0.999584
Pentose phosphate pathway	ko00030	6 (0.56%)	33 (0.7%)	0.804771	0.999584
Inositol phosphate metabolism	ko00562	9 (0.83%)	48 (1.02%)	0.807664	0.999584
Sulfur metabolism	ko00920	3 (0.28%)	18 (0.38%)	0.819321	0.999584
Phenylalanine, tyrosine and tryptophan biosynthesis	ko00400	5 (0.46%)	29 (0.62%)	0.831217	0.999584
DNA replication	ko03030	9 (0.83%)	50 (1.06%)	0.845287	0.999584
Lysine biosynthesis	ko00300	4 (0.37%)	26 (0.55%)	0.881016	0.999584
MAPK signaling pathway - yeast	ko04011	24 (2.22%)	127 (2.7%)	0.8911	0.999584
Meiosis - yeast	ko04113	28 (2.59%)	148 (3.15%)	0.905358	0.999584
Mismatch repair	ko03430	5 (0.46%)	33 (0.7%)	0.90589	0.999584
Folate biosynthesis	ko00790	2 (0.19%)	16 (0.34%)	0.912189	0.999584
Protein export	ko03060	1 (0.09%)	10 (0.21%)	0.926989	0.999584
Basal transcription factors	ko03022	6 (0.56%)	41 (0.87%)	0.93527	0.999584
Base excision repair	ko03410	4 (0.37%)	31 (0.66%)	0.948661	0.999584
Endocytosis	ko04144	10 (0.93%)	65 (1.38%)	0.952736	0.999584
Phosphatidylinositol signaling system	ko04070	3 (0.28%)	28 (0.6%)	0.971791	0.999584
Ubiquitin mediated proteolysis	ko04120	13 (1.2%)	88 (1.87%)	0.980425	0.999584
Purine metabolism	ko00230	30 (2.78%)	181 (3.85%)	0.987896	0.999584
Oxidative phosphorylation	ko00190	12 (1.11%)	91 (1.94%)	0.993911	0.999584
Spliceosome	ko03040	1 (0.09%)	22 (0.47%)	0.996868	0.999584
Nucleotide excision repair	ko03420	6 (0.56%)	61 (1.3%)	0.997803	0.999584
Proteasome	ko03050	3 (0.28%)	43 (0.92%)	0.998806	0.999584
Glycosylphosphatidylinositol(GPI)-anchor biosynthesis	ko00563	1 (0.09%)	28 (0.6%)	0.999354	0.999584
Cell cycle - yeast	ko04111	28 (2.59%)	200 (4.26%)	0.999584	0.999584

## Sheet: Infection
Table S6. The KEGG metabolic pathway enrichment analysis
Pathway	Pathway ID	DEGs with pathway annotation (1185)	All genes with pathway annotation (4699)	Pvalue	Qvalue
Galactose metabolism	ko00052	45 (3.8%)	93 (1.98%)	9.53215e-07	9.3415e-05
Glycerolipid metabolism	ko00561	50 (4.22%)	112 (2.38%)	4.78009e-06	0.000234224
Starch and sucrose metabolism	ko00500	62 (5.23%)	155 (3.3%)	2.77578e-05	0.000894176
Butanoate metabolism	ko00650	50 (4.22%)	119 (2.53%)	3.6497e-05	0.000894176
Metabolic pathways	ko01100	390 (32.91%)	1337 (28.45%)	5.60719e-05	0.00109901
Pyruvate metabolism	ko00620	49 (4.14%)	120 (2.55%)	0.0001044	0.00162346
Nitrogen metabolism	ko00910	21 (1.77%)	39 (0.83%)	0.000115962	0.00162346
Glycolysis / Gluconeogenesis	ko00010	36 (3.04%)	82 (1.75%)	0.000155126	0.00183489
Tyrosine metabolism	ko00350	82 (6.92%)	229 (4.87%)	0.00016851	0.00183489
Pentose and glucuronate interconversions	ko00040	44 (3.71%)	108 (2.3%)	0.00024747	0.00242521
Linoleic acid metabolism	ko00591	31 (2.62%)	74 (1.57%)	0.00115056	0.0102505
Alanine, aspartate and glutamate metabolism	ko00250	20 (1.69%)	42 (0.89%)	0.00133939	0.0109384
beta-Alanine metabolism	ko00410	19 (1.6%)	40 (0.85%)	0.00182445	0.0137536
Ribosome	ko03010	46 (3.88%)	127 (2.7%)	0.00344346	0.0241042
Tryptophan metabolism	ko00380	38 (3.21%)	105 (2.23%)	0.0075806	0.0495266
Fructose and mannose metabolism	ko00051	41 (3.46%)	116 (2.47%)	0.00898326	0.0539793
Other glycan degradation	ko00511	10 (0.84%)	19 (0.4%)	0.00936376	0.0539793
Valine, leucine and isoleucine degradation	ko00280	26 (2.19%)	68 (1.45%)	0.0116076	0.063197
Arginine and proline metabolism	ko00330	25 (2.11%)	66 (1.4%)	0.014991	0.0773221
Amino sugar and nucleotide sugar metabolism	ko00520	30 (2.53%)	83 (1.77%)	0.0168577	0.0826029
Fatty acid metabolism	ko00071	38 (3.21%)	112 (2.38%)	0.0231499	0.108033
alpha-Linolenic acid metabolism	ko00592	7 (0.59%)	14 (0.3%)	0.0397719	0.177166
Sphingolipid metabolism	ko00600	14 (1.18%)	36 (0.77%)	0.048639	0.207245
Glycosphingolipid biosynthesis - globo series	ko00603	3 (0.25%)	4 (0.09%)	0.0519416	0.212095
Cyanoamino acid metabolism	ko00460	16 (1.35%)	43 (0.92%)	0.0542711	0.212743
Ascorbate and aldarate metabolism	ko00053	7 (0.59%)	16 (0.34%)	0.0824454	0.300655
Histidine metabolism	ko00340	20 (1.69%)	59 (1.26%)	0.0844662	0.300655
Propanoate metabolism	ko00640	24 (2.03%)	73 (1.55%)	0.0859014	0.300655
Metabolism of xenobiotics by cytochrome P450	ko00980	20 (1.69%)	60 (1.28%)	0.0979216	0.320992
Methane metabolism	ko00680	22 (1.86%)	67 (1.43%)	0.0982629	0.320992
Synthesis and degradation of ketone bodies	ko00072	6 (0.51%)	14 (0.3%)	0.115221	0.355785
Fatty acid biosynthesis	ko00061	13 (1.1%)	37 (0.79%)	0.116175	0.355785
Lysine degradation	ko00310	20 (1.69%)	62 (1.32%)	0.128704	0.382213
Fatty acid elongation in mitochondria	ko00062	2 (0.17%)	3 (0.06%)	0.158651	0.435976
Meiosis - yeast	ko04113	43 (3.63%)	148 (3.15%)	0.159571	0.435976
Limonene and pinene degradation	ko00903	76 (6.41%)	272 (5.79%)	0.160155	0.435976
DNA replication	ko03030	16 (1.35%)	50 (1.06%)	0.17106	0.453076
Pyrimidine metabolism	ko00240	28 (2.36%)	96 (2.04%)	0.215149	0.554859
Ubiquinone and other terpenoid-quinone biosynthesis	ko00130	6 (0.51%)	17 (0.36%)	0.241095	0.605827
One carbon pool by folate	ko00670	7 (0.59%)	21 (0.45%)	0.263773	0.646243
Biosynthesis of unsaturated fatty acids	ko01040	13 (1.1%)	43 (0.92%)	0.273375	0.653432
N-Glycan biosynthesis	ko00510	14 (1.18%)	47 (1%)	0.282795	0.659854
Sulfur metabolism	ko00920	6 (0.51%)	18 (0.38%)	0.289833	0.660549
Mismatch repair	ko03430	10 (0.84%)	33 (0.7%)	0.309015	0.688261
Androgen and estrogen metabolism	ko00150	12 (1.01%)	41 (0.87%)	0.328937	0.707764
High-mannose type N-glycan biosynthesis	ko00513	6 (0.51%)	19 (0.4%)	0.340319	0.707764
Glycine, serine and threonine metabolism	ko00260	19 (1.6%)	68 (1.45%)	0.344879	0.707764
Arachidonic acid metabolism	ko00590	10 (0.84%)	34 (0.72%)	0.34666	0.707764
Glutathione metabolism	ko00480	11 (0.93%)	38 (0.81%)	0.355541	0.711082
Terpenoid backbone biosynthesis	ko00900	5 (0.42%)	17 (0.36%)	0.434478	0.827042
Phenylalanine metabolism	ko00360	22 (1.86%)	83 (1.77%)	0.434498	0.827042
Glycosaminoglycan degradation	ko00531	1 (0.08%)	2 (0.04%)	0.440807	0.827042
Phenylalanine, tyrosine and tryptophan biosynthesis	ko00400	8 (0.68%)	29 (0.62%)	0.454132	0.827042
Pentose phosphate pathway	ko00030	9 (0.76%)	33 (0.7%)	0.458379	0.827042
Basal transcription factors	ko03022	11 (0.93%)	41 (0.87%)	0.465151	0.827042
Nucleotide excision repair	ko03420	16 (1.35%)	61 (1.3%)	0.476588	0.827042
Protein export	ko03060	3 (0.25%)	10 (0.21%)	0.481035	0.827042
SNARE interactions in vesicular transport	ko04130	6 (0.51%)	22 (0.47%)	0.492884	0.832803
Cysteine and methionine metabolism	ko00270	12 (1.01%)	46 (0.98%)	0.502467	0.834606
RNA polymerase	ko03020	10 (0.84%)	39 (0.83%)	0.537285	0.864221
Glyoxylate and dicarboxylate metabolism	ko00630	8 (0.68%)	31 (0.66%)	0.538785	0.864221
ABC transporters	ko02010	4 (0.34%)	15 (0.32%)	0.546752	0.864221
Aminoacyl-tRNA biosynthesis	ko00970	12 (1.01%)	48 (1.02%)	0.569558	0.88598
Lipoic acid metabolism	ko00785	1 (0.08%)	3 (0.06%)	0.581885	0.891012
Nicotinate and nicotinamide metabolism	ko00760	4 (0.34%)	16 (0.34%)	0.603136	0.909343
Selenoamino acid metabolism	ko00450	11 (0.93%)	47 (1%)	0.66775	0.955705
Lysine biosynthesis	ko00300	6 (0.51%)	26 (0.55%)	0.672706	0.955705
Penicillin and cephalosporin biosynthesis	ko00311	1 (0.08%)	4 (0.09%)	0.687393	0.955705
C5-Branched dibasic acid metabolism	ko00660	1 (0.08%)	4 (0.09%)	0.687393	0.955705
Inositol phosphate metabolism	ko00562	11 (0.93%)	48 (1.02%)	0.696942	0.955705
Base excision repair	ko03410	7 (0.59%)	31 (0.66%)	0.6988	0.955705
Taurine and hypotaurine metabolism	ko00430	4 (0.34%)	18 (0.38%)	0.702151	0.955705
RNA degradation	ko03018	3 (0.25%)	14 (0.3%)	0.725501	0.97272
Ubiquitin mediated proteolysis	ko04120	20 (1.69%)	88 (1.87%)	0.743978	0.97272
Thiamine metabolism	ko00730	4 (0.34%)	19 (0.4%)	0.744429	0.97272
Biotin metabolism	ko00780	3 (0.25%)	15 (0.32%)	0.770189	0.987109
Folate biosynthesis	ko00790	3 (0.25%)	16 (0.34%)	0.808739	0.987109
Citrate cycle (TCA cycle)	ko00020	7 (0.59%)	35 (0.74%)	0.816839	0.987109
Pantothenate and CoA biosynthesis	ko00770	5 (0.42%)	26 (0.55%)	0.822951	0.987109
Riboflavin metabolism	ko00740	10 (0.84%)	50 (1.06%)	0.846111	0.987109
Oxidative phosphorylation	ko00190	19 (1.6%)	91 (1.94%)	0.861866	0.987109
Endocytosis	ko04144	13 (1.1%)	65 (1.38%)	0.870094	0.987109
Phosphatidylinositol signaling system	ko04070	5 (0.42%)	28 (0.6%)	0.87087	0.987109
Valine, leucine and isoleucine biosynthesis	ko00290	5 (0.42%)	28 (0.6%)	0.87087	0.987109
Porphyrin and chlorophyll metabolism	ko00860	4 (0.34%)	24 (0.51%)	0.890111	0.987109
Glycerophospholipid metabolism	ko00564	25 (2.11%)	123 (2.62%)	0.917489	0.987109
Vitamin B6 metabolism	ko00750	1 (0.08%)	9 (0.19%)	0.927047	0.987109
Non-homologous end-joining	ko03450	8 (0.68%)	47 (1%)	0.934537	0.987109
Spliceosome	ko03040	3 (0.25%)	22 (0.47%)	0.942376	0.987109
Proteasome	ko03050	7 (0.59%)	43 (0.92%)	0.943351	0.987109
Purine metabolism	ko00230	37 (3.12%)	181 (3.85%)	0.947363	0.987109
Glycosylphosphatidylinositol(GPI)-anchor biosynthesis	ko00563	4 (0.34%)	28 (0.6%)	0.948103	0.987109
Regulation of autophagy	ko04140	2 (0.17%)	17 (0.36%)	0.952118	0.987109
Cell cycle - yeast	ko04111	41 (3.46%)	200 (4.26%)	0.953353	0.987109
Steroid biosynthesis	ko00100	7 (0.59%)	46 (0.98%)	0.965309	0.987109
Homologous recombination	ko03440	10 (0.84%)	62 (1.32%)	0.96966	0.987109
Ether lipid metabolism	ko00565	2 (0.17%)	20 (0.43%)	0.977037	0.987109
MAPK signaling pathway - yeast	ko04011	20 (1.69%)	127 (2.7%)	0.996675	0.996675

## Sheet: Myceliogenic germination
Table S6. The KEGG metabolic pathway enrichment analysis
Pathway	Pathway ID	DEGs with pathway annotation (1090)	All genes with pathway annotation (4699)	Pvalue	Qvalue
Ribosome	ko03010	55 (5.05%)	127 (2.7%)	2.94342e-07	2.82569e-05
Metabolism of xenobiotics by cytochrome P450	ko00980	25 (2.29%)	60 (1.28%)	0.00105431	0.0397083
Methane metabolism	ko00680	27 (2.48%)	67 (1.43%)	0.00124088	0.0397083
Glycolysis / Gluconeogenesis	ko00010	31 (2.84%)	82 (1.75%)	0.00193158	0.0463578
Metabolic pathways	ko01100	346 (31.74%)	1337 (28.45%)	0.00355521	0.059546
Nitrogen metabolism	ko00910	17 (1.56%)	39 (0.83%)	0.00372162	0.059546
Ether lipid metabolism	ko00565	10 (0.92%)	20 (0.43%)	0.00791121	0.108497
Pyruvate metabolism	ko00620	39 (3.58%)	120 (2.55%)	0.0116618	0.127184
Tyrosine metabolism	ko00350	68 (6.24%)	229 (4.87%)	0.0119235	0.127184
Arachidonic acid metabolism	ko00590	14 (1.28%)	34 (0.72%)	0.0146171	0.140324
SNARE interactions in vesicular transport	ko04130	10 (0.92%)	22 (0.47%)	0.0175443	0.143189
Glutathione metabolism	ko00480	15 (1.38%)	38 (0.81%)	0.0178987	0.143189
alpha-Linolenic acid metabolism	ko00592	7 (0.64%)	14 (0.3%)	0.0257462	0.190126
Tryptophan metabolism	ko00380	33 (3.03%)	105 (2.23%)	0.0314116	0.215394
Biotin metabolism	ko00780	7 (0.64%)	15 (0.32%)	0.0388233	0.247026
Caffeine metabolism	ko00232	3 (0.28%)	4 (0.09%)	0.041171	0.247026
Glycerolipid metabolism	ko00561	34 (3.12%)	112 (2.38%)	0.0471893	0.266481
Biosynthesis of unsaturated fatty acids	ko01040	15 (1.38%)	43 (0.92%)	0.0547276	0.291881
Limonene and pinene degradation	ko00903	74 (6.79%)	272 (5.79%)	0.0635602	0.321147
Fatty acid biosynthesis	ko00061	13 (1.19%)	37 (0.79%)	0.0672733	0.322912
Taurine and hypotaurine metabolism	ko00430	7 (0.64%)	18 (0.38%)	0.100672	0.412757
Sulfur metabolism	ko00920	7 (0.64%)	18 (0.38%)	0.100672	0.412757
Pentose and glucuronate interconversions	ko00040	31 (2.84%)	108 (2.3%)	0.106209	0.412757
Fatty acid metabolism	ko00071	32 (2.94%)	112 (2.38%)	0.107195	0.412757
ABC transporters	ko02010	6 (0.55%)	15 (0.32%)	0.111226	0.412757
Galactose metabolism	ko00052	27 (2.48%)	93 (1.98%)	0.11237	0.412757
Linoleic acid metabolism	ko00591	22 (2.02%)	74 (1.57%)	0.116088	0.412757
Androgen and estrogen metabolism	ko00150	13 (1.19%)	41 (0.87%)	0.134349	0.451225
Fatty acid elongation in mitochondria	ko00062	2 (0.18%)	3 (0.06%)	0.136398	0.451225
Glycine, serine and threonine metabolism	ko00260	20 (1.83%)	68 (1.45%)	0.141008	0.451225
Alanine, aspartate and glutamate metabolism	ko00250	13 (1.19%)	42 (0.89%)	0.155422	0.465006
Propanoate metabolism	ko00640	21 (1.93%)	73 (1.55%)	0.15919	0.465006
Steroid biosynthesis	ko00100	14 (1.28%)	46 (0.98%)	0.159846	0.465006
Starch and sucrose metabolism	ko00500	41 (3.76%)	155 (3.3%)	0.188502	0.502113
Glycerophospholipid metabolism	ko00564	33 (3.03%)	123 (2.62%)	0.193793	0.502113
Sphingolipid metabolism	ko00600	11 (1.01%)	36 (0.77%)	0.194324	0.502113
Phenylalanine metabolism	ko00360	23 (2.11%)	83 (1.77%)	0.19535	0.502113
beta-Alanine metabolism	ko00410	12 (1.1%)	40 (0.85%)	0.198753	0.502113
Butanoate metabolism	ko00650	31 (2.84%)	119 (2.53%)	0.258476	0.63625
Glyoxylate and dicarboxylate metabolism	ko00630	9 (0.83%)	31 (0.66%)	0.279548	0.656918
Histidine metabolism	ko00340	16 (1.47%)	59 (1.26%)	0.280559	0.656918
Phenylalanine, tyrosine and tryptophan biosynthesis	ko00400	8 (0.73%)	29 (0.62%)	0.353805	0.808696
Selenoamino acid metabolism	ko00450	12 (1.1%)	47 (1%)	0.406503	0.888994
Valine, leucine and isoleucine degradation	ko00280	17 (1.56%)	68 (1.45%)	0.407455	0.888994
Inositol phosphate metabolism	ko00562	12 (1.1%)	48 (1.02%)	0.438265	0.934966
Arginine and proline metabolism	ko00330	16 (1.47%)	66 (1.4%)	0.467535	0.975725
Valine, leucine and isoleucine biosynthesis	ko00290	7 (0.64%)	28 (0.6%)	0.482947	0.986444
Pentose phosphate pathway	ko00030	8 (0.73%)	33 (0.7%)	0.510693	0.998975
Meiosis - yeast	ko04113	34 (3.12%)	148 (3.15%)	0.558852	0.998975
Amino sugar and nucleotide sugar metabolism	ko00520	19 (1.74%)	83 (1.77%)	0.569609	0.998975
MAPK signaling pathway - yeast	ko04011	29 (2.66%)	127 (2.7%)	0.574148	0.998975
Ubiquinone and other terpenoid-quinone biosynthesis	ko00130	4 (0.37%)	17 (0.36%)	0.58064	0.998975
Citrate cycle (TCA cycle)	ko00020	8 (0.73%)	35 (0.74%)	0.584714	0.998975
Fructose and mannose metabolism	ko00051	26 (2.39%)	116 (2.47%)	0.616431	0.998975
Riboflavin metabolism	ko00740	11 (1.01%)	50 (1.06%)	0.634317	0.998975
Cysteine and methionine metabolism	ko00270	10 (0.92%)	46 (0.98%)	0.649476	0.998975
Oxidative phosphorylation	ko00190	20 (1.83%)	91 (1.94%)	0.649821	0.998975
Penicillin and cephalosporin biosynthesis	ko00311	1 (0.09%)	4 (0.09%)	0.652177	0.998975
Glycosphingolipid biosynthesis - globo series	ko00603	1 (0.09%)	4 (0.09%)	0.652177	0.998975
Vitamin B6 metabolism	ko00750	2 (0.18%)	9 (0.19%)	0.654487	0.998975
Synthesis and degradation of ketone bodies	ko00072	3 (0.28%)	14 (0.3%)	0.664139	0.998975
Endocytosis	ko04144	14 (1.28%)	65 (1.38%)	0.67214	0.998975
Mismatch repair	ko03430	7 (0.64%)	33 (0.7%)	0.67281	0.998975
Ubiquitin mediated proteolysis	ko04120	19 (1.74%)	88 (1.87%)	0.680943	0.998975
Porphyrin and chlorophyll metabolism	ko00860	5 (0.46%)	24 (0.51%)	0.685372	0.998975
Aminoacyl-tRNA biosynthesis	ko00970	10 (0.92%)	48 (1.02%)	0.705349	0.998975
Lysine degradation	ko00310	13 (1.19%)	62 (1.32%)	0.709268	0.998975
Pyrimidine metabolism	ko00240	20 (1.83%)	96 (2.04%)	0.746845	0.998975
Pantothenate and CoA biosynthesis	ko00770	5 (0.46%)	26 (0.55%)	0.755188	0.998975
DNA replication	ko03030	10 (0.92%)	50 (1.06%)	0.755255	0.998975
Nucleotide excision repair	ko03420	12 (1.1%)	61 (1.3%)	0.788017	0.998975
Terpenoid backbone biosynthesis	ko00900	3 (0.28%)	17 (0.36%)	0.791763	0.998975
O-Mannosyl glycan biosynthesis	ko00514	1 (0.09%)	6 (0.13%)	0.794945	0.998975
Phosphatidylinositol signaling system	ko04070	5 (0.46%)	28 (0.6%)	0.812712	0.998975
Cyanoamino acid metabolism	ko00460	8 (0.73%)	43 (0.92%)	0.813828	0.998975
RNA polymerase	ko03020	7 (0.64%)	39 (0.83%)	0.833751	0.998975
RNA degradation	ko03018	2 (0.18%)	14 (0.3%)	0.870454	0.998975
Base excision repair	ko03410	5 (0.46%)	31 (0.66%)	0.878147	0.998975
One carbon pool by folate	ko00670	3 (0.28%)	21 (0.45%)	0.896715	0.998975
Ascorbate and aldarate metabolism	ko00053	2 (0.18%)	16 (0.34%)	0.914869	0.998975
Nicotinate and nicotinamide metabolism	ko00760	2 (0.18%)	16 (0.34%)	0.914869	0.998975
Regulation of autophagy	ko04140	2 (0.18%)	17 (0.36%)	0.931283	0.998975
Purine metabolism	ko00230	34 (3.12%)	181 (3.85%)	0.938987	0.998975
High-mannose type N-glycan biosynthesis	ko00513	2 (0.18%)	19 (0.4%)	0.95555	0.998975
Other glycan degradation	ko00511	2 (0.18%)	19 (0.4%)	0.95555	0.998975
Thiamine metabolism	ko00730	2 (0.18%)	19 (0.4%)	0.95555	0.998975
Basal transcription factors	ko03022	5 (0.46%)	41 (0.87%)	0.975987	0.998975
N-Glycan biosynthesis	ko00510	6 (0.55%)	47 (1%)	0.976324	0.998975
Folate biosynthesis	ko00790	1 (0.09%)	16 (0.34%)	0.985454	0.998975
Non-homologous end-joining	ko03450	5 (0.46%)	47 (1%)	0.991855	0.998975
Cell cycle - yeast	ko04111	33 (3.03%)	200 (4.26%)	0.992987	0.998975
Glycosylphosphatidylinositol(GPI)-anchor biosynthesis	ko00563	2 (0.18%)	28 (0.6%)	0.994262	0.998975
Proteasome	ko03050	4 (0.37%)	43 (0.92%)	0.995005	0.998975
Spliceosome	ko03040	1 (0.09%)	22 (0.47%)	0.997036	0.998975
Homologous recombination	ko03440	6 (0.55%)	62 (1.32%)	0.998358	0.998975
Lysine biosynthesis	ko00300	1 (0.09%)	26 (0.55%)	0.998975	0.998975

## Sheet: Carpogenic germination
Table S6. The KEGG metabolic pathway enrichment analysis
Pathway	Pathway ID	DEGs with pathway annotation (1394)	All genes with pathway annotation (4699)	Pvalue	Qvalue
Ribosome	ko03010	57 (4.09%)	127 (2.7%)	0.000167335	0.0107557
Methane metabolism	ko00680	34 (2.44%)	67 (1.43%)	0.000215115	0.0107557
Metabolic pathways	ko01100	431 (30.92%)	1337 (28.45%)	0.00846914	0.282305
Glycolysis / Gluconeogenesis	ko00010	34 (2.44%)	82 (1.75%)	0.0143829	0.359573
Metabolism of xenobiotics by cytochrome P450	ko00980	25 (1.79%)	60 (1.28%)	0.0309597	0.558526
DNA replication	ko03030	21 (1.51%)	50 (1.06%)	0.0418328	0.558526
Nitrogen metabolism	ko00910	17 (1.22%)	39 (0.83%)	0.0446008	0.558526
Arachidonic acid metabolism	ko00590	15 (1.08%)	34 (0.72%)	0.0515871	0.558526
One carbon pool by folate	ko00670	10 (0.72%)	21 (0.45%)	0.0626677	0.558526
Oxidative phosphorylation	ko00190	34 (2.44%)	91 (1.94%)	0.0679721	0.558526
Riboflavin metabolism	ko00740	20 (1.43%)	50 (1.06%)	0.0757353	0.558526
Mismatch repair	ko03430	14 (1%)	33 (0.7%)	0.0808703	0.558526
Glycosphingolipid biosynthesis - globo series	ko00603	3 (0.22%)	4 (0.09%)	0.0811084	0.558526
Caffeine metabolism	ko00232	3 (0.22%)	4 (0.09%)	0.0811084	0.558526
alpha-Linolenic acid metabolism	ko00592	7 (0.5%)	14 (0.3%)	0.0882249	0.558526
Galactose metabolism	ko00052	34 (2.44%)	93 (1.98%)	0.0893641	0.558526
Cysteine and methionine metabolism	ko00270	18 (1.29%)	46 (0.98%)	0.107389	0.616024
Pantothenate and CoA biosynthesis	ko00770	11 (0.79%)	26 (0.55%)	0.116858	0.616024
Pyruvate metabolism	ko00620	42 (3.01%)	120 (2.55%)	0.117044	0.616024
Glutathione metabolism	ko00480	15 (1.08%)	38 (0.81%)	0.126092	0.630459
Porphyrin and chlorophyll metabolism	ko00860	10 (0.72%)	24 (0.51%)	0.143593	0.656175
Protein export	ko03060	5 (0.36%)	10 (0.21%)	0.144359	0.656175
Amino sugar and nucleotide sugar metabolism	ko00520	29 (2.08%)	83 (1.77%)	0.17307	0.710325
SNARE interactions in vesicular transport	ko04130	9 (0.65%)	22 (0.47%)	0.176556	0.710325
Valine, leucine and isoleucine biosynthesis	ko00290	11 (0.79%)	28 (0.6%)	0.179982	0.710325
Glycerolipid metabolism	ko00561	38 (2.73%)	112 (2.38%)	0.184685	0.710325
Tyrosine metabolism	ko00350	74 (5.31%)	229 (4.87%)	0.203744	0.754609
Fatty acid elongation in mitochondria	ko00062	2 (0.14%)	3 (0.06%)	0.211749	0.756248
Pentose and glucuronate interconversions	ko00040	36 (2.58%)	108 (2.3%)	0.228525	0.788018
Alanine, aspartate and glutamate metabolism	ko00250	15 (1.08%)	42 (0.89%)	0.240822	0.802739
Taurine and hypotaurine metabolism	ko00430	7 (0.5%)	18 (0.38%)	0.26733	0.832138
Sulfur metabolism	ko00920	7 (0.5%)	18 (0.38%)	0.26733	0.832138
Biosynthesis of unsaturated fatty acids	ko01040	15 (1.08%)	43 (0.92%)	0.274606	0.832138
Glyoxylate and dicarboxylate metabolism	ko00630	11 (0.79%)	31 (0.66%)	0.297048	0.873671
High-mannose type N-glycan biosynthesis	ko00513	7 (0.5%)	19 (0.4%)	0.322418	0.895604
Thiamine metabolism	ko00730	7 (0.5%)	19 (0.4%)	0.322418	0.895604
Nucleotide excision repair	ko03420	20 (1.43%)	61 (1.3%)	0.340393	0.901028
Penicillin and cephalosporin biosynthesis	ko00311	2 (0.14%)	4 (0.09%)	0.34239	0.901028
Ether lipid metabolism	ko00565	7 (0.5%)	20 (0.43%)	0.379069	0.940892
Ubiquinone and other terpenoid-quinone biosynthesis	ko00130	6 (0.43%)	17 (0.36%)	0.391185	0.940892
Synthesis and degradation of ketone bodies	ko00072	5 (0.36%)	14 (0.3%)	0.404827	0.940892
Fatty acid biosynthesis	ko00061	12 (0.86%)	37 (0.79%)	0.415952	0.940892
N-Glycan biosynthesis	ko00510	15 (1.08%)	47 (1%)	0.421029	0.940892
Fatty acid metabolism	ko00071	34 (2.44%)	112 (2.38%)	0.471741	0.940892
ABC transporters	ko02010	5 (0.36%)	15 (0.32%)	0.47307	0.940892
Biotin metabolism	ko00780	5 (0.36%)	15 (0.32%)	0.47307	0.940892
Glycerophospholipid metabolism	ko00564	37 (2.65%)	123 (2.62%)	0.493978	0.940892
D-Arginine and D-ornithine metabolism	ko00472	1 (0.07%)	2 (0.04%)	0.505356	0.940892
Glycosaminoglycan degradation	ko00531	1 (0.07%)	2 (0.04%)	0.505356	0.940892
Phenylalanine, tyrosine and tryptophan biosynthesis	ko00400	9 (0.65%)	29 (0.62%)	0.505638	0.940892
MAPK signaling pathway - yeast	ko04011	38 (2.73%)	127 (2.7%)	0.508737	0.940892
Other glycan degradation	ko00511	6 (0.43%)	19 (0.4%)	0.513432	0.940892
Meiosis - yeast	ko04113	44 (3.16%)	148 (3.15%)	0.52492	0.940892
Vitamin B6 metabolism	ko00750	3 (0.22%)	9 (0.19%)	0.528333	0.940892
Nicotinate and nicotinamide metabolism	ko00760	5 (0.36%)	16 (0.34%)	0.538533	0.940892
Linoleic acid metabolism	ko00591	22 (1.58%)	74 (1.57%)	0.539526	0.940892
beta-Alanine metabolism	ko00410	12 (0.86%)	40 (0.85%)	0.541381	0.940892
Tryptophan metabolism	ko00380	31 (2.22%)	105 (2.23%)	0.550271	0.940892
Butanoate metabolism	ko00650	35 (2.51%)	119 (2.53%)	0.559688	0.940892
Glycine, serine and threonine metabolism	ko00260	20 (1.43%)	68 (1.45%)	0.564535	0.940892
Terpenoid backbone biosynthesis	ko00900	5 (0.36%)	17 (0.36%)	0.599928	0.951157
Phenylalanine metabolism	ko00360	24 (1.72%)	83 (1.77%)	0.601447	0.951157
Histidine metabolism	ko00340	17 (1.22%)	59 (1.26%)	0.606269	0.951157
Arginine and proline metabolism	ko00330	19 (1.36%)	66 (1.4%)	0.608741	0.951157
RNA degradation	ko03018	4 (0.29%)	14 (0.3%)	0.63484	0.976677
Sphingolipid metabolism	ko00600	10 (0.72%)	36 (0.77%)	0.65939	0.982474
Starch and sucrose metabolism	ko00500	44 (3.16%)	155 (3.3%)	0.668034	0.982474
Pyrimidine metabolism	ko00240	27 (1.94%)	96 (2.04%)	0.668082	0.982474
Inositol phosphate metabolism	ko00562	13 (0.93%)	48 (1.02%)	0.704312	0.999575
Base excision repair	ko03410	8 (0.57%)	31 (0.66%)	0.743149	0.999575
Steroid biosynthesis	ko00100	12 (0.86%)	46 (0.98%)	0.753071	0.999575
C5-Branched dibasic acid metabolism	ko00660	1 (0.07%)	4 (0.09%)	0.755415	0.999575
Valine, leucine and isoleucine degradation	ko00280	18 (1.29%)	68 (1.45%)	0.759789	0.999575
Selenoamino acid metabolism	ko00450	12 (0.86%)	47 (1%)	0.780883	0.999575
Aminoacyl-tRNA biosynthesis	ko00970	12 (0.86%)	48 (1.02%)	0.806407	0.999575
Pentose phosphate pathway	ko00030	8 (0.57%)	33 (0.7%)	0.807641	0.999575
Androgen and estrogen metabolism	ko00150	10 (0.72%)	41 (0.87%)	0.818756	0.999575
Endocytosis	ko04144	16 (1.15%)	65 (1.38%)	0.849945	0.999575
Citrate cycle (TCA cycle)	ko00020	8 (0.57%)	35 (0.74%)	0.859018	0.999575
Proteasome	ko03050	10 (0.72%)	43 (0.92%)	0.863863	0.999575
Limonene and pinene degradation	ko00903	73 (5.24%)	272 (5.79%)	0.869184	0.999575
O-Mannosyl glycan biosynthesis	ko00514	1 (0.07%)	6 (0.13%)	0.879104	0.999575
Phosphatidylinositol signaling system	ko04070	6 (0.43%)	28 (0.6%)	0.88058	0.999575
Fructose and mannose metabolism	ko00051	29 (2.08%)	116 (2.47%)	0.889581	0.999575
Folate biosynthesis	ko00790	3 (0.22%)	16 (0.34%)	0.896045	0.999575
Ascorbate and aldarate metabolism	ko00053	3 (0.22%)	16 (0.34%)	0.896045	0.999575
Purine metabolism	ko00230	46 (3.3%)	181 (3.85%)	0.914646	0.999575
Lysine degradation	ko00310	14 (1%)	62 (1.32%)	0.917628	0.999575
Regulation of autophagy	ko04140	3 (0.22%)	17 (0.36%)	0.918741	0.999575
Lysine biosynthesis	ko00300	5 (0.36%)	26 (0.55%)	0.922158	0.999575
Glycosylphosphatidylinositol(GPI)-anchor biosynthesis	ko00563	5 (0.36%)	28 (0.6%)	0.949309	0.999575
RNA polymerase	ko03020	7 (0.5%)	39 (0.83%)	0.968228	0.999575
Propanoate metabolism	ko00640	15 (1.08%)	73 (1.55%)	0.971271	0.999575
Homologous recombination	ko03440	12 (0.86%)	62 (1.32%)	0.976973	0.999575
Ubiquitin mediated proteolysis	ko04120	18 (1.29%)	88 (1.87%)	0.981587	0.999575
Non-homologous end-joining	ko03450	8 (0.57%)	47 (1%)	0.984825	0.999575
Cyanoamino acid metabolism	ko00460	7 (0.5%)	43 (0.92%)	0.986345	0.999575
Cell cycle - yeast	ko04111	46 (3.3%)	200 (4.26%)	0.987185	0.999575
Basal transcription factors	ko03022	5 (0.36%)	41 (0.87%)	0.997817	0.999575
Spliceosome	ko03040	1 (0.07%)	22 (0.47%)	0.999575	0.999575

## Sheet: Apothecium formation
Table S6. The KEGG metabolic pathway enrichment analysis
Pathway	Pathway ID	DEGs with pathway annotation (1313)	All genes with pathway annotation (4699)	Pvalue	Qvalue
Ribosome	ko03010	66 (5.03%)	127 (2.7%)	5.96468e-09	5.84538e-07
Metabolic pathways	ko01100	424 (32.29%)	1337 (28.45%)	0.00017717	0.00851116
Glycolysis / Gluconeogenesis	ko00010	38 (2.89%)	82 (1.75%)	0.000260546	0.00851116
Tyrosine metabolism	ko00350	87 (6.63%)	229 (4.87%)	0.000462755	0.0113375
Methane metabolism	ko00680	31 (2.36%)	67 (1.43%)	0.000973761	0.0190857
Amino sugar and nucleotide sugar metabolism	ko00520	34 (2.59%)	83 (1.77%)	0.00676853	0.110553
Galactose metabolism	ko00052	37 (2.82%)	93 (1.98%)	0.00846683	0.118536
Histidine metabolism	ko00340	25 (1.9%)	59 (1.26%)	0.0116469	0.142674
Metabolism of xenobiotics by cytochrome P450	ko00980	25 (1.9%)	60 (1.28%)	0.0147966	0.161118
Alanine, aspartate and glutamate metabolism	ko00250	18 (1.37%)	42 (0.89%)	0.0264703	0.237811
Glycerolipid metabolism	ko00561	41 (3.12%)	112 (2.38%)	0.0270403	0.237811
Ether lipid metabolism	ko00565	10 (0.76%)	20 (0.43%)	0.0297598	0.237811
Limonene and pinene degradation	ko00903	90 (6.85%)	272 (5.79%)	0.0315463	0.237811
Cysteine and methionine metabolism	ko00270	19 (1.45%)	46 (0.98%)	0.0344508	0.241156
Selenoamino acid metabolism	ko00450	19 (1.45%)	47 (1%)	0.0431383	0.264555
Riboflavin metabolism	ko00740	20 (1.52%)	50 (1.06%)	0.0431927	0.264555
beta-Alanine metabolism	ko00410	16 (1.22%)	40 (0.85%)	0.066392	0.360061
Glycosphingolipid biosynthesis - globo series	ko00603	3 (0.23%)	4 (0.09%)	0.0688934	0.360061
Glycine, serine and threonine metabolism	ko00260	25 (1.9%)	68 (1.45%)	0.0698078	0.360061
Pyruvate metabolism	ko00620	41 (3.12%)	120 (2.55%)	0.0773517	0.364156
Glycosaminoglycan degradation	ko00531	2 (0.15%)	2 (0.04%)	0.0780333	0.364156
Fatty acid metabolism	ko00071	38 (2.89%)	112 (2.38%)	0.0946123	0.412768
Phenylalanine metabolism	ko00360	29 (2.21%)	83 (1.77%)	0.096874	0.412768
Glycerophospholipid metabolism	ko00564	41 (3.12%)	123 (2.62%)	0.10718	0.437653
Arginine and proline metabolism	ko00330	23 (1.75%)	66 (1.4%)	0.131935	0.517184
Butanoate metabolism	ko00650	39 (2.97%)	119 (2.53%)	0.139155	0.522994
Androgen and estrogen metabolism	ko00150	15 (1.14%)	41 (0.87%)	0.14409	0.522994
Pantothenate and CoA biosynthesis	ko00770	10 (0.76%)	26 (0.55%)	0.163014	0.570548
Pentose and glucuronate interconversions	ko00040	35 (2.67%)	108 (2.3%)	0.173654	0.586831
Biosynthesis of unsaturated fatty acids	ko01040	15 (1.14%)	43 (0.92%)	0.196162	0.640797
Sulfur metabolism	ko00920	7 (0.53%)	18 (0.38%)	0.215064	0.646888
Linoleic acid metabolism	ko00591	24 (1.83%)	74 (1.57%)	0.228001	0.646888
Valine, leucine and isoleucine biosynthesis	ko00290	10 (0.76%)	28 (0.6%)	0.234873	0.646888
Tryptophan metabolism	ko00380	33 (2.51%)	105 (2.23%)	0.241013	0.646888
Aminoacyl-tRNA biosynthesis	ko00970	16 (1.22%)	48 (1.02%)	0.245936	0.646888
SNARE interactions in vesicular transport	ko04130	8 (0.61%)	22 (0.47%)	0.253429	0.646888
Other glycan degradation	ko00511	7 (0.53%)	19 (0.4%)	0.263487	0.646888
Thiamine metabolism	ko00730	7 (0.53%)	19 (0.4%)	0.263487	0.646888
Ascorbate and aldarate metabolism	ko00053	6 (0.46%)	16 (0.34%)	0.274073	0.646888
Nicotinate and nicotinamide metabolism	ko00760	6 (0.46%)	16 (0.34%)	0.274073	0.646888
Phenylalanine, tyrosine and tryptophan biosynthesis	ko00400	10 (0.76%)	29 (0.62%)	0.274549	0.646888
Nitrogen metabolism	ko00910	13 (0.99%)	39 (0.83%)	0.277238	0.646888
Protein export	ko03060	4 (0.3%)	10 (0.21%)	0.296322	0.675338
Oxidative phosphorylation	ko00190	28 (2.13%)	91 (1.94%)	0.308055	0.686123
Terpenoid backbone biosynthesis	ko00900	6 (0.46%)	17 (0.36%)	0.330683	0.697943
Regulation of autophagy	ko04140	6 (0.46%)	17 (0.36%)	0.330683	0.697943
Arachidonic acid metabolism	ko00590	11 (0.84%)	34 (0.72%)	0.342153	0.697943
Endocytosis	ko04144	20 (1.52%)	65 (1.38%)	0.348589	0.697943
alpha-Linolenic acid metabolism	ko00592	5 (0.38%)	14 (0.3%)	0.348971	0.697943
One carbon pool by folate	ko00670	7 (0.53%)	21 (0.45%)	0.367055	0.719429
Citrate cycle (TCA cycle)	ko00020	11 (0.84%)	35 (0.74%)	0.383109	0.736169
Fructose and mannose metabolism	ko00051	34 (2.59%)	116 (2.47%)	0.404568	0.762455
Pentose phosphate pathway	ko00030	10 (0.76%)	33 (0.7%)	0.445655	0.824041
Fatty acid biosynthesis	ko00061	11 (0.84%)	37 (0.79%)	0.465688	0.845137
Vitamin B6 metabolism	ko00750	3 (0.23%)	9 (0.19%)	0.481377	0.857726
Glyoxylate and dicarboxylate metabolism	ko00630	9 (0.69%)	31 (0.66%)	0.51408	0.899588
Pyrimidine metabolism	ko00240	27 (2.06%)	96 (2.04%)	0.52323	0.899588
Glycosylphosphatidylinositol(GPI)-anchor biosynthesis	ko00563	8 (0.61%)	28 (0.6%)	0.542005	0.904446
Valine, leucine and isoleucine degradation	ko00280	19 (1.45%)	68 (1.45%)	0.546504	0.904446
Starch and sucrose metabolism	ko00500	43 (3.27%)	155 (3.3%)	0.553742	0.904446
Synthesis and degradation of ketone bodies	ko00072	4 (0.3%)	14 (0.3%)	0.579615	0.931185
Mismatch repair	ko03430	9 (0.69%)	33 (0.7%)	0.599968	0.93526
Lysine biosynthesis	ko00300	7 (0.53%)	26 (0.55%)	0.619789	0.93526
Lipoic acid metabolism	ko00785	1 (0.08%)	3 (0.06%)	0.625944	0.93526
Fatty acid elongation in mitochondria	ko00062	1 (0.08%)	3 (0.06%)	0.625944	0.93526
Biotin metabolism	ko00780	4 (0.3%)	15 (0.32%)	0.640052	0.93526
High-mannose type N-glycan biosynthesis	ko00513	5 (0.38%)	19 (0.4%)	0.648102	0.93526
Glutathione metabolism	ko00480	10 (0.76%)	38 (0.81%)	0.648956	0.93526
Steroid biosynthesis	ko00100	12 (0.91%)	46 (0.98%)	0.665203	0.939701
RNA polymerase	ko03020	10 (0.76%)	39 (0.83%)	0.684364	0.939701
Propanoate metabolism	ko00640	19 (1.45%)	73 (1.55%)	0.685862	0.939701
Lysine degradation	ko00310	16 (1.22%)	62 (1.32%)	0.692877	0.939701
Porphyrin and chlorophyll metabolism	ko00860	6 (0.46%)	24 (0.51%)	0.699981	0.939701
Sphingolipid metabolism	ko00600	9 (0.69%)	36 (0.77%)	0.712926	0.941999
Penicillin and cephalosporin biosynthesis	ko00311	1 (0.08%)	4 (0.09%)	0.73053	0.941999
C5-Branched dibasic acid metabolism	ko00660	1 (0.08%)	4 (0.09%)	0.73053	0.941999
Ubiquinone and other terpenoid-quinone biosynthesis	ko00130	4 (0.3%)	17 (0.36%)	0.742754	0.945324
Taurine and hypotaurine metabolism	ko00430	4 (0.3%)	18 (0.38%)	0.78498	0.986256
N-Glycan biosynthesis	ko00510	11 (0.84%)	47 (1%)	0.803374	0.986434
Base excision repair	ko03410	7 (0.53%)	31 (0.66%)	0.805253	0.986434
Meiosis - yeast	ko04113	37 (2.82%)	148 (3.15%)	0.816278	0.987007
Inositol phosphate metabolism	ko00562	11 (0.84%)	48 (1.02%)	0.82617	0.987007
Phosphatidylinositol signaling system	ko04070	6 (0.46%)	28 (0.6%)	0.836738	0.987007
Nucleotide excision repair	ko03420	14 (1.07%)	61 (1.3%)	0.846006	0.987007
Folate biosynthesis	ko00790	3 (0.23%)	16 (0.34%)	0.867037	0.995545
Non-homologous end-joining	ko03450	10 (0.76%)	47 (1%)	0.884762	0.995545
Cyanoamino acid metabolism	ko00460	9 (0.69%)	43 (0.92%)	0.887642	0.995545
Basal transcription factors	ko03022	8 (0.61%)	41 (0.87%)	0.92116	0.995545
DNA replication	ko03030	10 (0.76%)	50 (1.06%)	0.925887	0.995545
Ubiquitin mediated proteolysis	ko04120	19 (1.45%)	88 (1.87%)	0.931004	0.995545
RNA degradation	ko03018	2 (0.15%)	14 (0.3%)	0.934865	0.995545
Purine metabolism	ko00230	42 (3.2%)	181 (3.85%)	0.939511	0.995545
ABC transporters	ko02010	2 (0.15%)	15 (0.32%)	0.950277	0.995545
Cell cycle - yeast	ko04111	46 (3.5%)	200 (4.26%)	0.954911	0.995545
MAPK signaling pathway - yeast	ko04011	27 (2.06%)	127 (2.7%)	0.967027	0.997565
Homologous recombination	ko03440	11 (0.84%)	62 (1.32%)	0.978243	0.998623
Spliceosome	ko03040	2 (0.15%)	22 (0.47%)	0.993046	0.999365
Proteasome	ko03050	4 (0.3%)	43 (0.92%)	0.999365	0.999365
